# Supplementary material for: 1-{(E)-[4-(4-Hy­droxy­phen­yl)butan-2-yl­idene]amino}-3-phenyl­thio­urea: crystal structure, Hirshfeld surface analysis and computational study
Source: Acta Crystallogr E Crystallogr Commun. 2021 Jul 13;77(Pt 8):788–94. doi: 10.1107/S2056989021006666 (PMC8340978; doi:10.1107/S2056989021006666)
Supplement: Supplementary file 1 [file e-77-00788-sup1.cif]

##############################################################################
#                                                                            #
# This CIF contains the data in a paper accepted for publication in          #
# Acta Crystallographica Section E. It conforms to the requirements of       #
# Notes for Authors for Acta Crystallographica Section E, and has been       #
# peer reviewed under the auspices of the IUCr Commission on Journals.       #
#                                                                            #
# Full details of the Crystallographic Information File format               #
# are given in the paper "The Crystallographic Information File (CIF):       #
# a New Standard Archive File for Crystallography" by S. R. Hall, F. H.      #
# Allen and I. D. Brown [Acta Cryst. (1991), A47, 655-685].                  #
#                                                                            #
# The current version of the core CIF dictionary is obtainable from          #
# ftp://ftp.iucr.org/pub/cif_core.dic.                                       #
#                                                                            #
# Software is freely available for graphical display of the structure(s)     #
# in this CIF. For information consult the CIF software page                 #
# http://www.iucr.org/resources/cif/software.                                #
#                                                                            #
# This file may be used for bona fide research purposes within the           #
# scientific community so long as proper attribution is given to the journal # 
# article from which it was obtained.                                        #
#                                                                            #
##############################################################################
data_I
_audit_creation_method     'SHELXL-2018/3'
_chemical_name_systematic
;
1-{(<i>E</i>)-[4-(4-Hydroxyphenyl)butan-2-ylidene]amino}-3-phenylthiourea
;
_chemical_name_common     ?
_chemical_formula_moiety     'C17 H19 N3 O S'
_chemical_formula_sum     'C17 H19 N3 O S'
_chemical_formula_iupac     'C17 H19 N3 O S'
_chemical_formula_weight     313.41
_chemical_melting_point     ?
_space_group_crystal_system     triclinic
_space_group_name_H-M_alt     'P -1'
_space_group_name_Hall     '-P 1'
loop_
    _space_group_symop_operation_xyz
    'x, y, z'
    '-x, -y, -z'
_cell_length_a     8.0605(6)
_cell_length_b     9.5635(6)
_cell_length_c     11.4397(6)
_cell_angle_alpha     70.578(5)
_cell_angle_beta     82.671(5)
_cell_angle_gamma     68.723(6)
_cell_volume     774.95(9)
_cell_formula_units_Z     2
_cell_measurement_reflns_used     7107
_cell_measurement_theta_min     4
_cell_measurement_theta_max     72
_cell_measurement_temperature     100(2)
_exptl_crystal_description     plate
_exptl_crystal_colour     colourless
_exptl_crystal_size_max     0.350
_exptl_crystal_size_mid     0.210
_exptl_crystal_size_min     0.040
_exptl_crystal_density_diffrn     1.343
_exptl_crystal_density_meas     ?
_exptl_crystal_density_method     ?
_exptl_crystal_F_000     332
_exptl_absorpt_coefficient_mu     1.893
_exptl_absorpt_correction_type     multi-scan
_exptl_absorpt_process_details
;
(CrysAlisPro; Agilent, 2012)
;
_exptl_absorpt_correction_T_min     0.52
_exptl_absorpt_correction_T_max     0.93
_diffrn_ambient_temperature     100
_diffrn_radiation_type     CuK\a
_diffrn_radiation_wavelength     1.5418
_diffrn_radiation_monochromator     'graphite'
_diffrn_measurement_device_type     'Oxford Diffraction Gemini'
_diffrn_measurement_device     'Area'
_diffrn_measurement_method     \w
_diffrn_detector_area_resol_mean     ?
_diffrn_reflns_number     15291
_diffrn_reflns_av_R_equivalents     0.0317
_diffrn_reflns_av_unetI/netI     0.0215
_diffrn_reflns_theta_min     4.098
_diffrn_reflns_theta_max     71.870
_diffrn_reflns_theta_full     67.679
_diffrn_measured_fraction_theta_max     0.982
_diffrn_measured_fraction_theta_full     0.998
_diffrn_reflns_limit_h_min     -9
_diffrn_reflns_limit_h_max     9
_diffrn_reflns_limit_k_min     -11
_diffrn_reflns_limit_k_max     11
_diffrn_reflns_limit_l_min     -13
_diffrn_reflns_limit_l_max     13
_refine_special_details     ?
_reflns_number_total     2982
_reflns_number_gt     2712
_reflns_threshold_expression     'I > 2\s(I)'
_refine_ls_structure_factor_coef     Fsqd
_refine_ls_matrix_type     full
_refine_ls_R_factor_all     0.0430
_refine_ls_R_factor_gt     0.0391
_refine_ls_wR_factor_gt     0.1049
_refine_ls_wR_factor_ref     0.1085
_refine_ls_goodness_of_fit_ref     1.033
_refine_ls_restrained_S_all     1.033
_refine_ls_number_reflns     2982
_refine_ls_number_parameters     209
_refine_ls_number_restraints     3
_refine_ls_hydrogen_treatment     mixed
_refine_ls_weighting_scheme     calc
_refine_ls_weighting_details
              'w=1/[\s^2^(Fo^2^)+(0.0658P)^2^+0.2814P] where P=(Fo^2^+2Fc^2^)/3'
_atom_sites_solution_hydrogens     mixed
_atom_sites_solution_primary     direct
_atom_sites_solution_secondary     difmap
_refine_ls_shift/su_max     0.000
_refine_ls_shift/su_mean     0.000
_refine_diff_density_max     0.362
_refine_diff_density_min     -0.213
_refine_ls_extinction_method     none
_refine_ls_extinction_coef     .
loop_
    _atom_type_symbol
    _atom_type_description
    _atom_type_scat_dispersion_real
    _atom_type_scat_dispersion_imag
    _atom_type_scat_source
    'C' 'C' 0.0181 0.0091
                         'International Tables Vol C Tables 4.2.6.8 and 6.1.1.4'
    'H' 'H' 0.0000 0.0000
                         'International Tables Vol C Tables 4.2.6.8 and 6.1.1.4'
    'N' 'N' 0.0311 0.0180
                         'International Tables Vol C Tables 4.2.6.8 and 6.1.1.4'
    'O' 'O' 0.0492 0.0322
                         'International Tables Vol C Tables 4.2.6.8 and 6.1.1.4'
    'S' 'S' 0.3331 0.5567
                         'International Tables Vol C Tables 4.2.6.8 and 6.1.1.4'
_computing_data_collection
;
CrysAlisPro (Agilent, 2012)
;
_computing_cell_refinement
;
CrysAlisPro (Agilent, 2012)
;
_computing_data_reduction
;
CrysAlisPro (Agilent, 2012)
;
_computing_structure_solution
;
SHELXT (Sheldrick, 2015<i>a</i>)
;
_computing_structure_refinement
;
<i>SHELXL2018/3</i> (Sheldrick, 2015<i>b</i>)
;
_computing_molecular_graphics
;
ORTEP-3 for Windows (Farrugia, 2012) and DIAMOND (Brandenburg,
2006)
;
_computing_publication_material
;
PublCIF (Westrip, 2010)
;
loop_
    _atom_site_type_symbol
    _atom_site_label
    _atom_site_fract_x
    _atom_site_fract_y
    _atom_site_fract_z
    _atom_site_U_iso_or_equiv
    _atom_site_adp_type
    _atom_site_calc_flag
    _atom_site_occupancy
    _atom_site_disorder_assembly
    _atom_site_disorder_group
    S S1 0.93080(5) 0.19624(4) 0.46989(4) 0.02796(15) Uani d 1 . .
    O O1 0.12066(15) 1.17646(14) 0.21473(11) 0.0292(3) Uani d 1 . .
    H H1O 0.082(3) 1.159(3) 0.2882(11) 0.044 Uiso d 1 . .
    N N1 0.77812(17) 0.49550(15) 0.48469(12) 0.0233(3) Uani d 1 . .
    H H1N 0.774(2) 0.5919(13) 0.4427(16) 0.028 Uiso d 1 . .
    N N2 0.95702(17) 0.46117(15) 0.31940(12) 0.0237(3) Uani d 1 . .
    H H2N 1.024(2) 0.3997(19) 0.2772(15) 0.028 Uiso d 1 . .
    N N3 0.92493(17) 0.62221(15) 0.27822(12) 0.0235(3) Uani d 1 . .
    C C1 0.8821(2) 0.39389(18) 0.42601(14) 0.0223(3) Uani d 1 . .
    C C2 0.6701(2) 0.47628(18) 0.59294(14) 0.0219(3) Uani d 1 . .
    C C3 0.6397(2) 0.33626(18) 0.66028(15) 0.0247(3) Uani d 1 . .
    H H3 0.695700 0.243795 0.636170 0.030 Uiso calc 1 . .
    C C4 0.5271(2) 0.33353(19) 0.76263(15) 0.0254(3) Uani d 1 . .
    H H4 0.506601 0.238203 0.808407 0.030 Uiso calc 1 . .
    C C5 0.4437(2) 0.4669(2) 0.79964(15) 0.0268(4) Uani d 1 . .
    H H5 0.366970 0.463257 0.870039 0.032 Uiso calc 1 . .
    C C6 0.4742(2) 0.6063(2) 0.73207(16) 0.0300(4) Uani d 1 . .
    H H6 0.417842 0.698703 0.756202 0.036 Uiso calc 1 . .
    C C7 0.5864(2) 0.61034(19) 0.62989(15) 0.0271(4) Uani d 1 . .
    H H7 0.606583 0.705860 0.584298 0.033 Uiso calc 1 . .
    C C8 0.9943(2) 0.67483(18) 0.17277(15) 0.0241(3) Uani d 1 . .
    C C9 1.1028(2) 0.5771(2) 0.09267(16) 0.0323(4) Uani d 1 . .
    H H9A 1.224584 0.522396 0.124235 0.048 Uiso calc 1 . .
    H H9B 1.104985 0.645704 0.007433 0.048 Uiso calc 1 . .
    H H9C 1.049551 0.499250 0.094012 0.048 Uiso calc 1 . .
    C C10 0.9738(2) 0.84652(19) 0.12493(15) 0.0265(4) Uani d 1 . .
    H H10A 0.909132 0.893089 0.045447 0.032 Uiso calc 1 . .
    H H10B 1.094242 0.854018 0.106361 0.032 Uiso calc 1 . .
    C C11 0.8784(2) 0.94844(19) 0.20771(15) 0.0269(4) Uani d 1 . .
    H H11A 0.922435 0.889481 0.293362 0.032 Uiso calc 1 . .
    H H11B 0.911704 1.044499 0.179824 0.032 Uiso calc 1 . .
    C C12 0.6776(2) 0.99862(17) 0.21054(15) 0.0234(3) Uani d 1 . .
    C C13 0.5843(2) 0.97100(18) 0.32206(15) 0.0254(3) Uani d 1 . .
    H H13 0.648932 0.912561 0.396999 0.030 Uiso calc 1 . .
    C C14 0.3991(2) 1.02660(18) 0.32684(15) 0.0260(3) Uani d 1 . .
    H H14 0.338550 1.005371 0.404055 0.031 Uiso calc 1 . .
    C C15 0.3032(2) 1.11362(18) 0.21756(15) 0.0247(3) Uani d 1 . .
    C C16 0.3935(2) 1.14113(18) 0.10509(15) 0.0257(3) Uani d 1 . .
    H H16 0.328803 1.198894 0.030121 0.031 Uiso calc 1 . .
    C C17 0.5781(2) 1.08424(18) 0.10229(15) 0.0253(3) Uani d 1 . .
    H H17 0.638311 1.103991 0.024812 0.030 Uiso calc 1 . .
loop_
    _atom_site_aniso_label
    _atom_site_aniso_U_11
    _atom_site_aniso_U_22
    _atom_site_aniso_U_33
    _atom_site_aniso_U_12
    _atom_site_aniso_U_13
    _atom_site_aniso_U_23
    S1 0.0328(2) 0.0182(2) 0.0289(2) -0.00720(17) 0.00688(16) -0.00644(16)
    O1 0.0263(6) 0.0318(6) 0.0311(6) -0.0113(5) 0.0057(5) -0.0126(5)
    N1 0.0245(7) 0.0172(6) 0.0265(7) -0.0084(5) 0.0031(5) -0.0044(5)
    N2 0.0239(7) 0.0194(6) 0.0260(7) -0.0073(5) 0.0050(5) -0.0067(5)
    N3 0.0212(6) 0.0201(6) 0.0280(7) -0.0085(5) 0.0002(5) -0.0044(5)
    C1 0.0192(7) 0.0218(8) 0.0252(8) -0.0069(6) -0.0010(6) -0.0064(6)
    C2 0.0190(7) 0.0232(8) 0.0231(7) -0.0072(6) -0.0002(6) -0.0067(6)
    C3 0.0243(8) 0.0222(8) 0.0287(8) -0.0088(6) 0.0013(6) -0.0086(6)
    C4 0.0253(8) 0.0247(8) 0.0260(8) -0.0116(7) 0.0008(6) -0.0046(6)
    C5 0.0256(8) 0.0302(8) 0.0245(8) -0.0105(7) 0.0045(6) -0.0090(7)
    C6 0.0338(9) 0.0255(8) 0.0311(9) -0.0089(7) 0.0041(7) -0.0124(7)
    C7 0.0326(9) 0.0213(8) 0.0273(8) -0.0106(7) 0.0028(7) -0.0069(6)
    C8 0.0177(7) 0.0250(8) 0.0266(8) -0.0068(6) -0.0010(6) -0.0045(6)
    C9 0.0331(9) 0.0321(9) 0.0275(9) -0.0096(7) 0.0034(7) -0.0073(7)
    C10 0.0222(8) 0.0257(8) 0.0284(8) -0.0110(6) 0.0025(6) -0.0021(7)
    C11 0.0291(9) 0.0238(8) 0.0291(8) -0.0140(7) -0.0023(7) -0.0037(6)
    C12 0.0287(8) 0.0174(7) 0.0270(8) -0.0116(6) 0.0008(6) -0.0069(6)
    C13 0.0342(9) 0.0193(7) 0.0238(8) -0.0115(6) -0.0017(6) -0.0051(6)
    C14 0.0352(9) 0.0218(8) 0.0250(8) -0.0143(7) 0.0076(7) -0.0100(6)
    C15 0.0270(8) 0.0205(7) 0.0307(8) -0.0114(6) 0.0045(6) -0.0113(6)
    C16 0.0294(8) 0.0239(8) 0.0243(8) -0.0096(7) -0.0002(6) -0.0076(6)
    C17 0.0295(8) 0.0240(8) 0.0240(8) -0.0120(6) 0.0038(6) -0.0078(6)
_geom_special_details
;
 All esds (except the esd in the dihedral angle between two l.s. planes)
 are estimated using the full covariance matrix.  The cell esds are taken
 into account individually in the estimation of esds in distances, angles
 and torsion angles; correlations between esds in cell parameters are only
 used when they are defined by crystal symmetry.  An approximate (isotropic)
 treatment of cell esds is used for estimating esds involving l.s. planes.
;
loop_
    _geom_bond_atom_site_label_1
    _geom_bond_atom_site_label_2
    _geom_bond_site_symmetry_2
    _geom_bond_distance
    _geom_bond_publ_flag
    S1 C1 . 1.6910(15) ?
    O1 C15 . 1.373(2) ?
    O1 H1O . 0.842(10) ?
    N1 C1 . 1.340(2) ?
    N1 C2 . 1.419(2) ?
    N1 H1N . 0.877(9) ?
    N2 C1 . 1.356(2) ?
    N2 N3 . 1.3857(18) ?
    N2 H2N . 0.874(9) ?
    N3 C8 . 1.284(2) ?
    C2 C7 . 1.392(2) ?
    C2 C3 . 1.397(2) ?
    C3 C4 . 1.386(2) ?
    C3 H3 . 0.9500 ?
    C4 C5 . 1.387(2) ?
    C4 H4 . 0.9500 ?
    C5 C6 . 1.392(2) ?
    C5 H5 . 0.9500 ?
    C6 C7 . 1.382(2) ?
    C6 H6 . 0.9500 ?
    C7 H7 . 0.9500 ?
    C8 C9 . 1.500(2) ?
    C8 C10 . 1.501(2) ?
    C9 H9A . 0.9800 ?
    C9 H9B . 0.9800 ?
    C9 H9C . 0.9800 ?
    C10 C11 . 1.524(2) ?
    C10 H10A . 0.9900 ?
    C10 H10B . 0.9900 ?
    C11 C12 . 1.512(2) ?
    C11 H11A . 0.9900 ?
    C11 H11B . 0.9900 ?
    C12 C13 . 1.392(2) ?
    C12 C17 . 1.396(2) ?
    C13 C14 . 1.392(2) ?
    C13 H13 . 0.9500 ?
    C14 C15 . 1.393(2) ?
    C14 H14 . 0.9500 ?
    C15 C16 . 1.389(2) ?
    C16 C17 . 1.387(2) ?
    C16 H16 . 0.9500 ?
    C17 H17 . 0.9500 ?
loop_
    _geom_angle_atom_site_label_1
    _geom_angle_atom_site_label_2
    _geom_angle_atom_site_label_3
    _geom_angle_site_symmetry_1
    _geom_angle_site_symmetry_3
    _geom_angle
    _geom_angle_publ_flag
    C15 O1 H1O . . 108.4(15) ?
    C1 N1 C2 . . 132.42(13) ?
    C1 N1 H1N . . 110.3(13) ?
    C2 N1 H1N . . 117.2(13) ?
    C1 N2 N3 . . 120.90(13) ?
    C1 N2 H2N . . 117.6(13) ?
    N3 N2 H2N . . 121.4(13) ?
    C8 N3 N2 . . 115.76(14) ?
    N1 C1 N2 . . 114.40(13) ?
    N1 C1 S1 . . 128.00(12) ?
    N2 C1 S1 . . 117.60(12) ?
    C7 C2 C3 . . 119.28(15) ?
    C7 C2 N1 . . 115.94(13) ?
    C3 C2 N1 . . 124.75(15) ?
    C4 C3 C2 . . 119.36(15) ?
    C4 C3 H3 . . 120.3 ?
    C2 C3 H3 . . 120.3 ?
    C3 C4 C5 . . 121.43(14) ?
    C3 C4 H4 . . 119.3 ?
    C5 C4 H4 . . 119.3 ?
    C4 C5 C6 . . 119.00(15) ?
    C4 C5 H5 . . 120.5 ?
    C6 C5 H5 . . 120.5 ?
    C7 C6 C5 . . 120.06(16) ?
    C7 C6 H6 . . 120.0 ?
    C5 C6 H6 . . 120.0 ?
    C6 C7 C2 . . 120.87(15) ?
    C6 C7 H7 . . 119.6 ?
    C2 C7 H7 . . 119.6 ?
    N3 C8 C9 . . 125.38(14) ?
    N3 C8 C10 . . 118.97(15) ?
    C9 C8 C10 . . 115.60(14) ?
    C8 C9 H9A . . 109.5 ?
    C8 C9 H9B . . 109.5 ?
    H9A C9 H9B . . 109.5 ?
    C8 C9 H9C . . 109.5 ?
    H9A C9 H9C . . 109.5 ?
    H9B C9 H9C . . 109.5 ?
    C8 C10 C11 . . 117.78(14) ?
    C8 C10 H10A . . 107.9 ?
    C11 C10 H10A . . 107.9 ?
    C8 C10 H10B . . 107.9 ?
    C11 C10 H10B . . 107.9 ?
    H10A C10 H10B . . 107.2 ?
    C12 C11 C10 . . 115.73(13) ?
    C12 C11 H11A . . 108.3 ?
    C10 C11 H11A . . 108.3 ?
    C12 C11 H11B . . 108.3 ?
    C10 C11 H11B . . 108.3 ?
    H11A C11 H11B . . 107.4 ?
    C13 C12 C17 . . 117.43(15) ?
    C13 C12 C11 . . 121.19(14) ?
    C17 C12 C11 . . 121.22(14) ?
    C14 C13 C12 . . 121.84(15) ?
    C14 C13 H13 . . 119.1 ?
    C12 C13 H13 . . 119.1 ?
    C13 C14 C15 . . 119.51(15) ?
    C13 C14 H14 . . 120.2 ?
    C15 C14 H14 . . 120.2 ?
    O1 C15 C16 . . 117.28(14) ?
    O1 C15 C14 . . 123.09(15) ?
    C16 C15 C14 . . 119.62(15) ?
    C17 C16 C15 . . 119.96(15) ?
    C17 C16 H16 . . 120.0 ?
    C15 C16 H16 . . 120.0 ?
    C16 C17 C12 . . 121.62(15) ?
    C16 C17 H17 . . 119.2 ?
    C12 C17 H17 . . 119.2 ?
loop_
    _geom_torsion_atom_site_label_1
    _geom_torsion_atom_site_label_2
    _geom_torsion_atom_site_label_3
    _geom_torsion_atom_site_label_4
    _geom_torsion_site_symmetry_1
    _geom_torsion_site_symmetry_2
    _geom_torsion_site_symmetry_3
    _geom_torsion_site_symmetry_4
    _geom_torsion
    _geom_torsion_publ_flag
    C1 N2 N3 C8 . . . . -176.20(13) ?
    C2 N1 C1 N2 . . . . 176.34(14) ?
    C2 N1 C1 S1 . . . . -4.5(2) ?
    N3 N2 C1 N1 . . . . 0.0(2) ?
    N3 N2 C1 S1 . . . . -179.27(11) ?
    C1 N1 C2 C7 . . . . 176.90(15) ?
    C1 N1 C2 C3 . . . . -5.1(3) ?
    C7 C2 C3 C4 . . . . -0.1(2) ?
    N1 C2 C3 C4 . . . . -178.09(14) ?
    C2 C3 C4 C5 . . . . 0.1(2) ?
    C3 C4 C5 C6 . . . . 0.1(2) ?
    C4 C5 C6 C7 . . . . -0.1(2) ?
    C5 C6 C7 C2 . . . . 0.0(3) ?
    C3 C2 C7 C6 . . . . 0.1(2) ?
    N1 C2 C7 C6 . . . . 178.22(14) ?
    N2 N3 C8 C9 . . . . 0.7(2) ?
    N2 N3 C8 C10 . . . . -176.77(12) ?
    N3 C8 C10 C11 . . . . 2.8(2) ?
    C9 C8 C10 C11 . . . . -174.92(13) ?
    C8 C10 C11 C12 . . . . -78.12(18) ?
    C10 C11 C12 C13 . . . . 126.58(16) ?
    C10 C11 C12 C17 . . . . -58.04(19) ?
    C17 C12 C13 C14 . . . . -0.3(2) ?
    C11 C12 C13 C14 . . . . 175.22(14) ?
    C12 C13 C14 C15 . . . . -0.6(2) ?
    C13 C14 C15 O1 . . . . -178.06(14) ?
    C13 C14 C15 C16 . . . . 1.3(2) ?
    O1 C15 C16 C17 . . . . 178.31(13) ?
    C14 C15 C16 C17 . . . . -1.0(2) ?
    C15 C16 C17 C12 . . . . 0.1(2) ?
    C13 C12 C17 C16 . . . . 0.5(2) ?
    C11 C12 C17 C16 . . . . -175.00(14) ?
loop_
    _geom_hbond_atom_site_label_D
    _geom_hbond_atom_site_label_H
    _geom_hbond_atom_site_label_A
    _geom_hbond_site_symmetry_A
    _geom_hbond_distance_DH
    _geom_hbond_distance_HA
    _geom_hbond_distance_DA
    _geom_hbond_angle_DHA
    N1 H1N N3 . 0.877(15) 2.101(17) 2.6214(19) 117.3(12)
    O1 H1O S1 1_465 0.842(14) 2.337(18) 3.1489(13) 162(2)
    N2 H2N O1 1_645 0.873(17) 2.311(18) 3.1219(19) 154.5(15)
    C11 H11A S1 2_766 0.99 2.84 3.7936(17) 163
    C11 H11B O1 1_655 0.99 2.58 3.438(2) 145
    C9 H9A Cg1 2_766 0.98 2.90 3.6862(19) 138
    C4 H4 Cg2 2_666 0.95 2.90 3.6939(19) 142
    C6 H6 Cg2 2_676 0.98 2.84 3.601(2) 138
_shelx_space_group_comment
;
The symmetry employed for this shelxl refinement is uniquely defined
by the following loop, which should always be used as a source of
symmetry information in preference to the above space-group names.
They are only intended as comments.
;
_shelx_estimated_absorpt_T_min     0.557
_shelx_estimated_absorpt_T_max     0.928
_shelx_hkl_file
;
   0   0  -1  463.45    7.20
   0   0   1  511.55    7.10
   0   0  -1  466.85    6.60
   0   0   1  496.75    7.10
   0   0   1  498.55    6.60
   0   0  -1  510.25    7.00
   0   0  -2 1159.28   15.30
   0   0   2 1072.49   14.50
   0   0   2 1084.59   15.50
   0   0  -2 1156.88   15.60
   0   0  -2 1012.70   14.40
   0   0  -2 1011.30   14.50
   0   0   2 1087.59   15.70
   0   0  -3  475.95    6.90
   0   0   3  507.85    8.70
   0   0   3  499.25    6.90
   0   0   3  525.65    9.30
   0   0   3  519.65    8.30
   0   0  -3  475.55    6.70
   0   0   4   77.69    3.20
   0   0  -4   71.99    2.00
   0   0  -4   74.59    2.90
   0   0   4   74.59    2.90
   0   0  -4   74.59    3.50
   0   0  -4   82.39    3.00
   0   0  -4   64.49    2.90
   0   0   4   70.49    3.20
   0   0   4   67.69    3.20
   0   0  -4   74.29    2.60
   0   0   4   73.49    3.10
   0   0  -5   64.09    3.00
   0   0  -5   63.79    2.60
   0   0  -5   60.39    2.70
   0   0  -5   60.69    3.60
   0   0   5   63.89    3.30
   0   0   5   63.89    3.40
   0   0   5   63.19    3.50
   0   0   5   66.19    2.70
   0   0  -5   65.19    2.70
   0   0  -5   62.49    3.00
   0   0  -5   67.09    3.20
   0   0   5   72.29    3.30
   0   0   5   68.39    2.70
   0   0   5   64.79    2.30
   0   0  -6    1.10    0.60
   0   0   6    1.40    0.60
   0   0   6    2.30    0.80
   0   0   6    1.60    0.80
   0   0  -6    1.10    0.60
   0   0   6    2.60    1.00
   0   0   6    1.30    0.70
   0   0  -6    0.80    0.60
   0   0  -6    1.00    0.80
   0   0   7  138.39    6.20
   0   0   7  137.29    5.60
   0   0   7  142.89    5.00
   0   0   7  135.29    5.80
   0   0  -7  139.99    5.30
   0   0   7  150.48    6.10
   0   0  -7  139.59    5.10
   0   0  -7  135.19    6.20
   0   0   7  143.39    4.80
   0   0   8    5.90    1.30
   0   0  -8    3.10    0.90
   0   0   8    4.20    1.30
   0   0   8    3.20    1.00
   0   0   8    3.20    0.80
   0   0  -8    3.30    0.90
   0   0   8    2.80    0.80
   0   0  -8    2.50    1.00
   0   0   8    4.00    1.10
   0   0  -9  139.19    5.70
   0   0  -9  141.89    6.80
   0   0   9  145.89    5.70
   0   0   9  142.49    6.40
   0   0   9  149.49    5.60
   0   0   9  146.79    6.60
   0   0   9  154.98    7.40
   0   0   9  146.39    5.60
   0   0 -10   57.39    3.20
   0   0 -10   55.49    3.40
   0   0 -10   59.69    3.60
   0   0  10   55.59    3.50
   0   0 -10   58.09    3.50
   0   0  10   54.09    3.40
   0   0  10   58.19    3.60
   0   0 -11    0.80    0.60
   0   0 -11    0.80    0.70
   0   0 -11   -0.20    0.60
   0   0 -12    5.50    1.10
   0   0 -12    5.00    1.10
   0   0 -13    1.00    0.50
   0   0  13    0.30    0.40
   0   1 -12   59.09    2.90
   0   1 -12   66.19    2.80
   0   1 -12   60.29    2.90
   0  -1  12   61.29    3.10
   0   1 -11   14.50    1.70
   0  -1  11   13.70    1.60
   0   1 -11   14.20    1.70
   0   1 -11   14.00    1.50
   0   1 -10    3.40    1.00
   0   1 -10    4.20    1.00
   0   1 -10    2.40    0.80
   0  -1  10    4.30    1.10
   0  -1   9  190.78    6.70
   0   1  -9  190.18    6.20
   0  -1   9  201.48    7.90
   0   1  -9  205.58    6.70
   0  -1   9  216.98    8.40
   0   1  -9  195.28    8.20
   0  -1   9  205.48    6.90
   0   1  -9  210.08    6.80
   0   1  -9  230.38    7.40
   0  -1   8  138.79    6.30
   0  -1   8  139.39    6.50
   0  -1   8  138.29    5.30
   0   1  -8  148.29    5.80
   0  -1   8  143.89    5.40
   0  -1   8  140.09    6.30
   0  -1   8  137.19    5.20
   0   1  -8  126.99    6.50
   0  -1   7    6.10    1.40
   0   1  -7    4.00    1.20
   0  -1   7    6.70    1.50
   0   1  -7    6.00    1.10
   0   1  -7    6.00    1.20
   0  -1   7    5.20    1.20
   0  -1   7    5.70    1.10
   0  -1   7    5.70    1.10
   0   1  -7    5.80    1.20
   0   1  -7    5.70    1.20
   0  -1   7    4.70    1.20
   0  -1   6    0.60    0.80
   0  -1   6    2.00    0.70
   0   1  -6    1.60    0.70
   0  -1   6    1.90    0.80
   0  -1   6    1.80    0.80
   0  -1   6    0.70    0.50
   0  -1   6    2.60    1.10
   0   1  -6    0.70    0.60
   0  -1   6    1.60    0.60
   0   1  -6    1.10    0.60
   0   1  -6    1.60    0.70
   0   1  -6    2.10    0.90
   0  -1   5  300.87    7.20
   0  -1   5  297.07    6.90
   0  -1   5  286.67    7.90
   0   1  -5  306.67    6.60
   0   1  -5  267.47    7.00
   0  -1   5  313.27    8.00
   0   1  -5  296.07    7.20
   0   1  -5  284.97    7.40
   0  -1   5  297.27    8.20
   0  -1   5  287.17    8.10
   0   1  -4  119.49    4.00
   0  -1   4  133.99    4.60
   0   1  -4  130.39    4.10
   0  -1   4  121.59    3.50
   0  -1   4  123.39    4.50
   0  -1   4  121.99    4.00
   0  -1   4  123.29    4.50
   0  -1   4  131.49    4.70
   0  -1   4  133.59    3.90
   0   1  -4  134.99    4.30
   0   1  -3    0.00    0.30
   0  -1   3    0.10    0.20
   0   1  -3    0.10    0.30
   0  -1   3    1.40    0.70
   0   1  -3    0.30    0.50
   0   1  -3    0.10    0.40
   0   1  -3    0.10    0.10
   0  -1   3    0.10    0.40
   0  -1   3    0.00    0.50
   0  -1   3    2.00    0.60
   0   1  -3   -0.10    0.40
   0  -1   3    0.00    0.50
   0  -1   3    0.20    0.40
   0  -1   3    0.20    0.40
   0  -1   3    0.10    0.50
   0  -1   3    0.20    0.60
   0   1  -2  266.47    5.20
   0   1  -2  279.07    5.80
   0  -1   2  285.37    5.80
   0  -1   2  292.37    5.90
   0   1  -2  274.27    5.70
   0   1  -2  278.47    4.20
   0  -1   2  277.67    5.30
   0  -1   2  283.87    5.70
   0   1  -2  261.67    4.50
   0   1  -2  277.47    5.20
   0  -1   2  283.37    4.80
   0   1  -2  288.27    4.90
   0   1  -1  498.55    8.10
   0  -1   1  528.45    8.40
   0   1  -1  521.15    8.00
   0  -1   1  535.65    8.10
   0  -1   1  527.75    7.90
   0  -1   1  542.65    7.70
   0   1  -1  523.35    7.60
   0   1  -1  540.45    8.20
   0  -1   1  516.75    8.20
   0  -1   0  105.69    2.30
   0   1   0  107.39    2.10
   0   1   0   97.39    1.60
   0  -1   0   94.99    1.60
   0   1   0   98.39    2.10
   0  -1   0  100.29    2.00
   0   1   0   99.19    2.00
   0  -1   0  107.19    2.00
   0   1   0  100.99    2.20
   0   1   1  567.74    7.80
   0   1   1  553.84    7.70
   0   1   1  557.54    7.90
   0  -1  -1  552.94    7.90
   0   1   2   15.00    0.80
   0   1   2   16.40    0.70
   0  -1  -2   14.80    0.60
   0  -1  -2   14.80    0.80
   0   1   3  450.65    6.60
   0  -1  -3  454.35    7.20
   0   1   3  484.05    8.60
   0   1   3  485.45    7.30
   0   1   3  455.05    8.30
   0  -1  -3  452.25    7.60
   0   1   4  149.29    4.60
   0  -1  -4  150.58    4.40
   0   1   4  148.69    4.70
   0   1   4  174.28    4.60
   0   1   4  148.59    4.40
   0   1   4  161.18    4.40
   0  -1  -4  147.09    4.20
   0   1   4  166.48    4.00
   0  -1  -4  147.89    4.80
   0   1   4  134.29    3.70
   0   1   4  146.79    4.70
   0   1   4  155.48    4.30
   0   1   5  223.38    5.50
   0  -1  -5  221.88    6.90
   0   1   5  249.68    6.40
   0  -1  -5  217.78    5.30
   0  -1  -5  223.18    5.30
   0   1   5  240.38    6.50
   0   1   5  243.98    5.40
   0  -1  -5  244.28    5.70
   0   1   5  228.48    6.70
   0  -1  -5  237.18    6.40
   0  -1  -5  217.68    6.00
   0  -1  -6   93.29    3.40
   0  -1  -6   92.69    4.10
   0  -1  -6   87.19    3.40
   0   1   6   89.29    4.40
   0   1   6   90.29    4.20
   0  -1  -6   89.89    4.00
   0  -1  -6   86.49    4.60
   0   1   6   95.99    3.40
   0   1   6   90.29    4.00
   0  -1  -7  151.68    4.90
   0   1   7  138.29    5.90
   0   1   7  142.39    6.30
   0  -1  -7  145.69    5.70
   0   1   7  142.69    4.70
   0   1   7  141.59    5.50
   0   1   7  144.99    5.80
   0  -1  -7  148.89    5.60
   0  -1  -7  157.18    6.60
   0  -1  -8   74.59    3.60
   0   1   8   72.29    3.50
   0   1   8   76.09    3.80
   0   1   8   73.09    4.20
   0  -1  -8   70.49    4.60
   0  -1  -8   74.99    4.10
   0   1   8   73.99    4.80
   0   1   8   72.39    4.50
   0   1   9   49.70    3.10
   0  -1  -9   49.80    4.00
   0  -1  -9   49.80    3.60
   0   1   9   48.80    3.60
   0   1   9   45.00    3.20
   0   1   9   54.69    4.30
   0   1   9   54.29    3.40
   0   1   9   55.49    4.10
   0   1  10   19.80    2.10
   0   1  10   20.50    2.40
   0  -1 -10   21.70    2.10
   0  -1 -10   18.60    2.00
   0   1  10   21.10    2.10
   0   1  10   21.20    2.90
   0   1  10   21.90    2.20
   0  -1 -11  103.79    4.60
   0  -1 -11  105.99    4.70
   0  -1 -12    5.50    1.10
   0  -1 -12    7.60    1.20
   0  -1 -13    2.20    0.70
   0  -1 -13    2.20    0.70
   0  -1 -13    2.90    0.70
   0  -2  12    4.80    0.80
   0   2 -12    5.30    0.70
   0  -2  11    2.20    0.70
   0   2 -11    1.40    0.60
   0   2 -11    1.80    0.80
   0   2 -11    0.10    0.60
   0  -2  11    0.70    0.60
   0   2 -10   28.00    2.30
   0   2 -10   27.70    2.30
   0   2 -10   28.10    2.30
   0  -2  10   31.20    2.50
   0  -2  10   28.20    2.40
   0  -2   9    7.40    1.30
   0   2  -9    6.10    1.30
   0   2  -9    7.40    1.20
   0  -2   9    7.00    1.20
   0   2  -9    8.60    1.50
   0  -2   9    7.00    1.30
   0   2  -9    6.00    1.20
   0  -2   8  295.17    9.60
   0   2  -8  288.97    9.20
   0  -2   8  277.07    9.40
   0  -2   8  263.87    7.80
   0   2  -8  282.77    7.80
   0   2  -8  302.27    8.90
   0  -2   8  294.27   10.00
   0   2  -8  274.37   10.10
   0  -2   8  275.77    8.20
   0  -2   7    1.10    0.60
   0   2  -7    0.80    0.60
   0  -2   7   -0.50    0.60
   0  -2   7   -0.30    0.70
   0   2  -7    0.30    0.70
   0   2  -7   -0.80    0.80
   0  -2   7    0.50    0.60
   0   2  -7    0.00    0.60
   0  -2   6    3.30    1.10
   0  -2   6    2.50    0.90
   0  -2   6    3.10    0.90
   0  -2   6    1.50    0.60
   0   2  -6    1.60    0.70
   0  -2   6    2.50    0.90
   0   2  -6    1.70    0.80
   0   2  -6    3.20    1.00
   0   2  -6    1.70    0.80
   0  -2   6    2.90    0.70
   0   2  -5   65.59    3.50
   0  -2   5   59.89    3.30
   0  -2   5   63.09    3.60
   0  -2   5   61.69    3.80
   0   2  -5   58.39    3.20
   0  -2   5   66.69    3.00
   0  -2   5   62.49    3.10
   0   2  -5   63.39    3.40
   0  -2   5   60.49    3.70
   0  -2   4  136.19    5.00
   0   2  -4  130.59    4.70
   0  -2   4  134.29    4.30
   0  -2   4  141.19    4.20
   0   2  -4  143.79    4.90
   0   2  -4  154.38    5.00
   0   2  -4  132.59    4.60
   0  -2   4  143.79    5.50
   0  -2   4  143.49    4.00
   0  -2   4  132.39    4.80
   0  -2   4  139.89    5.30
   0  -2   3   61.99    2.80
   0  -2   3   60.09    2.50
   0  -2   3   58.59    2.70
   0   2  -3   70.79    2.70
   0  -2   3   55.89    2.80
   0   2  -3   53.09    2.50
   0  -2   3   64.99    3.20
   0   2  -3   58.69    2.80
   0  -2   3   66.29    3.10
   0  -2   3   59.39    2.80
   0   2  -3   69.39    3.10
   0   2  -2   20.10    1.50
   0   2  -2   21.90    1.60
   0  -2   2   23.30    1.60
   0  -2   2   21.80    1.60
   0   2  -2   21.90    1.50
   0  -2   2   21.60    1.60
   0  -2   2   22.20    1.60
   0   2  -2   19.00    1.20
   0   2  -2   22.70    1.70
   0  -2   2   22.60    1.50
   0  -2   2   21.90    1.20
   0  -2   2   19.80    1.50
   0  -2   2   20.60    1.50
   0   2  -2   22.50    1.50
   0   2  -2   21.90    1.20
   0  -2   2   22.50    1.50
   0   2  -2   19.20    1.40
   0  -2   1  415.86    7.20
   0  -2   1  419.26    7.70
   0   2  -1  413.96    6.10
   0   2  -1  411.16    7.70
   0   2  -1  415.06    7.10
   0   2  -1  419.56    7.70
   0  -2   1  405.26    7.80
   0   2  -1  403.96    7.30
   0   2  -1  423.96    7.70
   0  -2   1  414.86    7.30
   0   2  -1  400.46    6.70
   0  -2   1  400.66    6.40
   0   2   0  799.32   11.50
   0  -2   0  798.82   12.30
   0  -2   0  798.12   11.20
   0   2   0  783.62   12.20
   0  -2   0  817.42   11.90
   0  -2   0  758.42   11.50
   0   2   0  768.22   11.60
   0   2   0  800.12   11.50
   0   2   0  792.82   11.80
   0   2   0  759.22   10.50
   0   2   1  639.54   10.30
   0  -2  -1  637.14    9.70
   0   2   1  658.83    9.30
   0   2   1  673.33    9.80
   0  -2  -1  670.93   10.50
   0   2   1  692.33    9.70
   0   2   1  666.23   10.10
   0   2   1  684.33   10.70
   0   2   1  653.03   10.40
   0  -2  -2 1327.47   19.10
   0   2   2 1414.66   18.70
   0   2   2 1413.36   18.90
   0   2   2 1335.97   19.20
   0   2   2 1377.56   19.60
   0  -2  -3  297.87    5.00
   0  -2  -3  280.07    5.20
   0   2   3  264.77    4.60
   0   2   3  282.57    5.70
   0   2   3  284.77    6.70
   0   2   3  286.07    6.40
   0   2   3  269.97    4.70
   0   2   3  266.67    5.80
   0  -2  -3  281.77    5.80
   0   2   3  277.07    5.30
   0  -2  -3  288.67    5.90
   0   2   3  264.27    5.00
   0   2   3  289.27    6.30
   0   2   3  260.17    4.10
   0  -2  -4    8.10    1.10
   0   2   4    6.80    0.80
   0  -2  -4    7.30    0.80
   0  -2  -4    7.80    0.90
   0   2   4    6.40    1.00
   0  -2  -4    6.90    0.60
   0   2   4    7.60    1.20
   0   2   4    5.90    0.90
   0  -2  -4    5.30    0.90
   0   2   4    7.50    0.80
   0  -2  -5  153.98    5.30
   0   2   5  153.58    5.40
   0   2   5  163.88    4.90
   0  -2  -5  150.18    4.50
   0  -2  -5  142.19    4.20
   0   2   5  144.29    4.40
   0   2   5  154.28    5.00
   0  -2  -5  150.98    4.90
   0  -2  -5  140.89    4.80
   0   2   5  139.09    5.10
   0  -2  -6    5.60    1.10
   0   2   6    5.00    1.20
   0   2   6    5.80    1.30
   0   2   6    6.00    0.80
   0  -2  -6    4.90    1.10
   0   2   6    6.00    1.20
   0   2   6    6.50    1.30
   0   2   6    5.70    1.00
   0  -2  -6    6.20    1.30
   0  -2  -7   34.30    2.80
   0   2   7   39.30    2.30
   0   2   7   37.30    2.70
   0  -2  -7   38.40    3.00
   0   2   7   42.10    3.40
   0  -2  -7   37.30    3.30
   0  -2  -8   60.09    4.00
   0   2   8   62.09    3.10
   0   2   8   63.99    4.40
   0   2   8   61.69    3.80
   0  -2  -8   60.89    3.80
   0  -2  -8   67.89    4.60
   0   2   8   64.09    3.40
   0   2   9    4.70    1.00
   0   2   9    5.40    1.30
   0   2   9    5.60    1.60
   0  -2  -9    5.40    1.30
   0   2   9    5.10    1.10
   0  -2  -9    4.70    1.10
   0   2   9    5.90    1.60
   0   2  10  169.28    7.90
   0   2  10  165.88    6.20
   0  -2 -10  161.18    5.80
   0   2  10  168.48    6.30
   0   2  10  156.98    5.70
   0  -2 -10  159.78    5.90
   0  -2 -10  163.38    5.80
   0   2  10  154.28    6.70
   0  -2 -10  158.08    6.70
   0  -2 -11  126.89    5.10
   0  -2 -11  125.69    5.00
   0  -2 -12   19.70    1.90
   0  -2 -12   18.40    1.80
   0  -2 -13   74.79    3.10
   0  -2 -13   74.79    3.20
   0  -2 -13   74.89    3.40
   0  -3  11    8.60    1.10
   0  -3  11    9.30    1.10
   0   3 -11    7.90    1.00
   0  -3  10    1.90    0.70
   0  -3  10    1.10    0.70
   0   3 -10    2.30    0.70
   0   3 -10    0.90    0.60
   0   3  -9    5.60    1.20
   0   3  -9    5.90    1.20
   0  -3   9    4.90    1.10
   0   3  -9    7.50    1.10
   0  -3   9    7.20    1.30
   0  -3   8    1.00    0.80
   0   3  -8    2.90    1.00
   0   3  -8    1.00    0.80
   0  -3   8    2.50    0.80
   0   3  -8    2.30    0.70
   0  -3   8    2.10    0.80
   0   3  -8    2.60    0.90
   0  -3   7    5.30    1.40
   0  -3   7    3.00    1.10
   0  -3   7    5.40    1.30
   0   3  -7    4.60    1.20
   0   3  -7    3.80    1.10
   0   3  -7    3.10    1.10
   0   3  -7    8.00    1.70
   0  -3   7    4.40    1.10
   0  -3   7    5.80    1.30
   0   3  -6    4.60    1.20
   0   3  -6    5.90    1.20
   0  -3   6    6.30    1.50
   0  -3   6    7.20    1.50
   0  -3   6    5.20    1.30
   0   3  -6    5.10    1.20
   0  -3   6    6.10    1.20
   0  -3   6    3.80    1.10
   0  -3   5    1.60    0.90
   0   3  -5    1.50    0.80
   0   3  -5    2.10    1.00
   0  -3   5    1.60    0.80
   0  -3   5    2.30    1.00
   0   3  -5    2.00    0.90
   0  -3   5    3.00    1.00
   0  -3   5    2.80    1.00
   0  -3   4    4.20    1.10
   0  -3   4    5.00    0.90
   0   3  -4    4.80    1.10
   0  -3   4    6.60    1.30
   0  -3   4    3.20    1.10
   0   3  -4    4.90    1.10
   0   3  -4    5.30    1.10
   0   3  -4    3.20    1.00
   0  -3   4    4.20    1.10
   0  -3   4    3.30    0.80
   0   3  -3  557.94   11.60
   0  -3   3  573.74   12.20
   0  -3   3  561.74   11.30
   0  -3   3  551.44   10.40
   0  -3   3  576.44   12.00
   0  -3   3  507.15   10.20
   0   3  -3  534.25   11.20
   0  -3   3  523.45   11.60
   0  -3   3  534.95   10.70
   0   3  -3  542.15   10.70
   0   3  -2 1060.29   15.50
   0  -3   2  974.30   15.00
   0  -3   2 1030.90   16.00
   0   3  -2 1016.20   15.60
   0  -3   2  984.30   16.90
   0  -3   2 1008.30   16.80
   0   3  -2  984.30   16.60
   0   3  -2  942.91   15.30
   0  -3   2  967.80   16.60
   0   3  -2  986.90   16.20
   0  -3   2  925.91   16.20
   0  -3   2  940.81   15.50
   0   3  -2  888.81   15.40
   0  -3   1   42.20    2.10
   0  -3   1   40.70    2.10
   0   3  -1   41.40    2.00
   0  -3   1   42.50    2.00
   0  -3   1   47.40    2.10
   0   3  -1   45.20    2.30
   0  -3   1   44.00    2.40
   0   3  -1   43.30    2.30
   0   3  -1   44.50    2.30
   0   3  -1   47.20    2.20
   0   3  -1   45.90    2.00
   0   3  -1   45.30    2.00
   0  -3   1   43.20    2.30
   0  -3   1   42.90    2.20
   0  -3   1   43.80    2.30
   0   3  -1   48.20    2.20
   0   3   0  138.19    3.60
   0   3   0  129.89    3.40
   0  -3   0  134.79    3.90
   0   3   0  129.89    3.80
   0   3   0  131.19    3.70
   0   3   0  136.59    3.70
   0   3   0  126.69    3.80
   0  -3   0  130.29    3.90
   0   3   0  132.29    3.90
   0  -3   0  142.19    4.20
   0  -3   0  136.99    3.20
   0   3   0  130.19    4.10
   0   3   0  128.79    4.20
   0  -3   0  128.69    3.80
   0  -3   0  131.09    3.80
   0   3   1    1.80    0.60
   0   3   1    0.80    0.50
   0  -3  -1    1.90    0.60
   0  -3  -1    1.20    0.20
   0   3   1    1.20    0.50
   0   3   1    1.80    0.40
   0   3   1    1.40    0.30
   0  -3  -1    1.90    0.60
   0  -3  -1    1.20    0.50
   0  -3  -1    2.20    0.50
   0   3   1    2.90    0.70
   0  -3  -1    2.60    0.60
   0   3   1    1.60    0.50
   0   3   1    1.30    0.40
   0   3   1    1.70    0.50
   0   3   1    1.50    0.50
   0  -3  -1    1.50    0.50
   0   3   2  746.53   11.00
   0  -3  -2  728.13   12.20
   0   3   2  717.13   11.30
   0   3   2  737.03   12.50
   0   3   2  736.03   12.20
   0  -3  -2  754.82   12.30
   0   3   2  714.63   11.00
   0   3   2  731.23   11.70
   0   3   2  739.13   11.50
   0   3   2  747.13   13.10
   0  -3  -2  728.73   12.20
   0   3   2  690.73   12.10
   0  -3  -2  723.03   11.50
   0   3   2  748.63   11.40
   0  -3  -2  737.83   12.00
   0   3   3  921.51   15.30
   0   3   3  854.91   14.30
   0   3   3  937.41   14.00
   0  -3  -3  899.91   14.70
   0   3   3  905.51   15.30
   0  -3  -3  912.81   14.20
   0  -3  -3  910.51   14.90
   0   3   3  927.31   15.10
   0   3   3  937.41   16.40
   0  -3  -3  930.21   14.80
   0  -3  -3  929.71   14.50
   0   3   3  926.71   15.60
   0  -3  -3  913.91   14.50
   0  -3  -3  976.40   14.80
   0   3   3  882.41   13.80
   0  -3  -4  144.39    4.30
   0   3   4  155.78    4.20
   0  -3  -4  151.88    4.80
   0  -3  -4  158.88    4.60
   0  -3  -4  157.98    4.70
   0   3   4  163.08    5.30
   0   3   4  161.78    4.90
   0  -3  -4  161.28    4.80
   0   3   4  149.09    4.50
   0  -3  -4  165.08    4.30
   0   3   4  164.68    5.60
   0  -3  -5  370.36    8.80
   0  -3  -5  398.66    8.90
   0   3   5  391.66    8.50
   0  -3  -5  394.46    9.20
   0  -3  -5  385.56    8.40
   0   3   5  383.06    9.60
   0  -3  -6    3.70    1.10
   0   3   6    2.90    0.90
   0   3   6    3.80    0.90
   0  -3  -6    4.70    1.10
   0   3   6    3.20    0.80
   0  -3  -6    3.00    0.90
   0   3   6    4.60    1.10
   0   3   7  123.09    4.90
   0  -3  -7  106.49    5.40
   0   3   7  107.19    5.60
   0   3   7  104.49    5.40
   0   3   7  112.19    5.60
   0  -3  -7  115.69    5.20
   0  -3  -7  109.79    5.10
   0  -3  -8   61.09    4.10
   0  -3  -8   59.19    4.00
   0   3   8   69.39    4.80
   0  -3  -8   63.49    4.50
   0   3   8   61.69    3.70
   0   3   8   62.19    3.30
   0   3   9    0.90    0.70
   0  -3  -9    0.70    0.70
   0   3   9    3.70    1.30
   0  -3  -9    3.30    1.00
   0   3   9    2.20    1.20
   0   3  10  108.59    6.50
   0  -3 -10  111.39    4.60
   0  -3 -10  108.89    5.60
   0  -3 -10  121.89    5.20
   0  -3 -10  112.09    4.60
   0  -3 -10  118.09    5.40
   0   3  10  118.59    5.10
   0   3  10  112.39    5.20
   0  -3 -11   27.70    2.20
   0  -3 -11   28.20    2.50
   0  -3 -11   29.90    2.40
   0  -3 -12   12.50    1.40
   0  -3 -12   12.00    1.60
   0  -3 -12    9.60    1.40
   0  -3 -12   11.20    1.40
   0  -3 -13    4.20    0.80
   0  -3 -13    3.70    0.70
   0  -3 -13    4.80    0.80
   0   4 -10   23.40    1.70
   0  -4  10   21.70    1.70
   0  -4  10   22.30    1.70
   0  -4   9   29.70    2.30
   0  -4   9   31.60    2.40
   0   4  -9   29.90    2.20
   0  -4   8    2.40    0.80
   0  -4   8    2.60    0.90
   0   4  -8    1.00    0.60
   0   4  -7  260.97    8.30
   0   4  -7  271.77    7.70
   0  -4   7  258.37    8.80
   0  -4   7  282.77    8.60
   0  -4   7  251.87    8.10
   0  -4   7  253.87    7.90
   0  -4   6  154.38    7.30
   0  -4   6  159.18    6.30
   0  -4   6  162.28    7.30
   0   4  -6  152.08    6.10
   0   4  -6  148.89    6.50
   0  -4   6  145.29    6.60
   0   4  -6  147.09    6.60
   0  -4   5   23.10    2.40
   0  -4   5   25.50    2.90
   0   4  -5   24.80    2.50
   0  -4   5   26.10    2.80
   0  -4   5   28.90    3.00
   0   4  -5   23.10    2.30
   0   4  -5   20.70    2.30
   0   4  -5   24.00    2.50
   0  -4   4  137.99    5.50
   0  -4   4  140.69    5.10
   0   4  -4  143.59    5.90
   0   4  -4  149.19    5.80
   0   4  -4  137.59    5.80
   0  -4   4  131.19    6.10
   0  -4   4  140.49    6.50
   0  -4   4  154.98    6.60
   0   4  -3    8.50    1.30
   0   4  -3   11.00    1.50
   0  -4   3   14.20    1.60
   0  -4   3   11.50    1.80
   0   4  -3   13.50    1.70
   0  -4   3   13.00    1.60
   0   4  -3   11.40    1.60
   0  -4   3   14.50    1.90
   0  -4   3   12.40    1.80
   0  -4   2  380.56    9.50
   0  -4   2  368.06    9.30
   0   4  -2  374.76    8.90
   0  -4   2  388.06    9.80
   0   4  -2  387.76    8.50
   0  -4   2  361.56    8.60
   0   4  -2  368.56    9.30
   0  -4   2  383.96    9.80
   0   4  -2  394.16    8.40
   0  -4   1  819.62   15.00
   0  -4   1  821.72   14.10
   0   4  -1  819.02   14.70
   0  -4   1  823.52   14.90
   0  -4   1  755.52   15.00
   0   4  -1  829.12   14.20
   0   4  -1  827.42   14.20
   0   4  -1  821.82   14.70
   0   4  -1  787.72   13.50
   0  -4   1  788.72   14.80
   0   4  -1  762.52   13.50
   0  -4   1  748.53   14.00
   0  -4   0   69.49    3.10
   0  -4   0   69.59    3.10
   0   4   0   63.39    2.70
   0  -4   0   62.29    3.00
   0   4   0   66.39    3.10
   0   4   0   69.09    3.20
   0   4   0   70.39    2.80
   0  -4   0   68.79    3.20
   0   4   0   67.89    2.90
   0  -4   0   71.79    3.50
   0  -4   0   70.89    2.90
   0  -4  -1    9.40    1.00
   0   4   1    9.60    0.90
   0  -4  -1    9.60    1.00
   0  -4  -1   11.30    1.20
   0   4   1   11.50    1.30
   0  -4  -1   10.50    1.20
   0   4   1    9.00    1.20
   0   4   1    9.00    1.10
   0  -4  -1   10.30    1.00
   0  -4  -1    8.80    1.20
   0   4   1    9.20    1.30
   0   4   1    9.40    1.00
   0   4   2   32.10    2.00
   0   4   2   32.40    2.40
   0  -4  -2   36.80    2.40
   0  -4  -2   33.10    1.80
   0   4   2   31.40    2.00
   0  -4  -2   36.00    2.20
   0  -4  -2   32.10    1.70
   0  -4  -2   34.30    2.30
   0   4   2   32.20    2.10
   0   4   2   32.40    1.90
   0  -4  -2   31.20    1.80
   0   4   2   32.60    2.30
   0   4   3  257.17    7.70
   0   4   3  251.37    6.20
   0   4   3  241.78    6.10
   0  -4  -3  244.48    6.70
   0  -4  -3  242.68    5.90
   0   4   3  268.17    7.20
   0  -4  -3  258.37    6.70
   0  -4  -3  248.38    6.60
   0   4   3  251.67    6.30
   0   4   3  256.57    7.10
   0  -4  -4   27.50    2.00
   0  -4  -4   25.80    2.00
   0  -4  -4   26.00    2.00
   0   4   4   27.10    2.30
   0   4   4   24.30    1.70
   0  -4  -4   24.70    2.00
   0   4   4   25.60    1.80
   0   4   4   25.50    2.10
   0   4   4   25.00    2.40
   0  -4  -4   23.60    1.80
   0  -4  -4   24.90    1.80
   0  -4  -5  119.99    4.80
   0  -4  -5  127.29    4.80
   0  -4  -5  121.09    4.70
   0  -4  -5  123.29    4.70
   0   4   5  124.19    4.90
   0   4   5  126.19    5.40
   0   4   5  123.29    4.50
   0   4   6  225.58    7.30
   0  -4  -6  235.28    7.60
   0  -4  -6  238.88    7.00
   0  -4  -6  227.18    7.20
   0  -4  -6  219.38    7.10
   0   4   6  229.78    7.80
   0   4   6  214.88    7.80
   0  -4  -7   79.29    4.40
   0   4   7   78.19    4.80
   0  -4  -7   81.39    4.70
   0  -4  -7   71.69    4.20
   0  -4  -8  316.67    9.90
   0  -4  -8  309.07   10.60
   0  -4  -8  329.37   10.10
   0   4   8  328.77   10.90
   0   4   8  309.57   10.80
   0  -4  -9   58.99    4.50
   0   4   9   61.39    3.70
   0  -4  -9   55.79    4.30
   0   4   9   63.89    4.80
   0  -4  -9   62.29    4.30
   0  -4 -10    0.20    1.90
   0  -4 -10    0.10    0.90
   0  -4 -10    1.10    0.70
   0   4  10   -2.50    0.90
   0  -4 -11   23.00    2.30
   0  -4 -11   21.20    2.30
   0  -4 -11   25.30    2.80
   0  -4 -12   15.70    1.70
   0  -4 -12   16.20    1.80
   0  -4 -13   19.60    1.70
   0  -5   9   22.50    1.70
   0  -5   9   23.50    1.80
   0   5  -9   21.10    1.70
   0   5  -8    1.60    0.70
   0  -5   8    2.90    0.80
   0  -5   8    3.40    0.90
   0   5  -7    7.50    1.20
   0  -5   7    5.20    1.20
   0  -5   7    4.20    1.00
   0  -5   6   30.60    2.70
   0   5  -6   32.00    2.60
   0  -5   6   34.90    2.90
   0  -5   6   28.80    2.50
   0   5  -6   29.90    2.40
   0   5  -6   30.70    2.40
   0   5  -6   29.30    2.60
   0  -5   6   30.90    2.40
   0  -5   6   26.10    2.80
   0   5  -5   63.99    4.30
   0  -5   5   67.49    3.80
   0  -5   5   62.99    3.80
   0   5  -5   66.89    3.90
   0  -5   5   67.59    3.70
   0   5  -5   72.89    3.70
   0  -5   5   63.49    3.90
   0   5  -5   59.39    4.00
   0   5  -5   63.19    4.40
   0  -5   5   67.89    4.70
   0  -5   5   65.49    4.80
   0   5  -5   67.99    3.90
   0  -5   5   63.69    4.60
   0  -5   4  207.88    8.50
   0   5  -4  210.98    7.90
   0  -5   4  233.68    8.80
   0   5  -4  205.08    6.90
   0  -5   4  215.88    7.00
   0   5  -4  212.68    7.70
   0  -5   4  198.88    8.30
   0   5  -4  200.38    7.40
   0   5  -3    1.00    0.70
   0   5  -3    1.70    0.80
   0  -5   3    1.90    0.80
   0  -5   3    1.90    0.70
   0  -5   3    1.40    1.00
   0   5  -3    1.80    0.90
   0  -5   3    2.70    1.00
   0   5  -2    5.80    1.10
   0  -5   2    5.50    1.40
   0  -5   2    5.70    1.30
   0   5  -2    6.50    1.20
   0   5  -2    7.80    1.30
   0  -5   2    5.60    1.20
   0  -5   2    7.20    1.40
   0   5  -2    4.40    1.10
   0   5  -1  137.79    5.40
   0   5  -1  144.69    5.20
   0  -5   1  132.79    5.00
   0  -5   1  136.29    5.50
   0  -5   1  134.69    5.40
   0   5  -1  133.99    5.40
   0   5  -1  140.79    4.80
   0  -5   1  142.49    5.00
   0   5  -1  124.09    4.70
   0  -5   1  129.59    5.60
   0   5   0  183.08    5.60
   0   5   0  190.68    5.90
   0   5   0  186.98    5.50
   0   5   0  192.38    6.30
   0  -5   0  186.08    6.20
   0   5   0  186.78    6.60
   0  -5   0  193.98    5.80
   0   5   0  189.48    6.20
   0  -5   0  190.98    5.50
   0  -5   0  190.48    6.30
   0   5   1  157.98    5.70
   0  -5  -1  160.58    4.90
   0  -5  -1  155.68    4.70
   0   5   1  161.18    5.70
   0   5   1  157.58    4.80
   0  -5  -1  165.28    5.80
   0  -5  -1  157.98    5.40
   0  -5  -2   30.60    1.90
   0  -5  -2   31.50    2.50
   0   5   2   30.20    2.50
   0   5   2   32.30    2.50
   0   5   2   28.80    2.20
   0   5   2   29.00    2.30
   0  -5  -2   30.20    2.40
   0  -5  -3   15.10    1.80
   0   5   3   15.70    1.60
   0   5   3   19.80    2.10
   0   5   3   15.00    1.60
   0  -5  -3   15.20    1.80
   0   5   3   13.50    1.60
   0   5   3   16.40    1.90
   0   5   4   16.80    1.60
   0   5   4   15.70    1.90
   0   5   4   17.00    1.60
   0   5   4   17.10    2.10
   0  -5  -4   18.10    1.90
   0   5   4   16.80    1.70
   0  -5  -4   16.30    1.90
   0  -5  -5    7.30    1.30
   0  -5  -5    8.00    1.30
   0   5   5    7.50    1.30
   0   5   5    8.80    1.60
   0   5   5    7.20    1.30
   0   5   5    8.20    1.40
   0  -5  -5    8.40    1.40
   0  -5  -6   76.39    4.20
   0   5   6   63.49    4.10
   0   5   6   78.79    4.30
   0  -5  -6   66.89    3.90
   0  -5  -6   68.39    4.10
   0  -5  -6   68.69    4.00
   0  -5  -7    5.20    1.30
   0   5   7    6.30    1.50
   0   5   7    4.40    1.20
   0  -5  -7    5.70    1.30
   0  -5  -7    5.80    1.40
   0  -5  -7    4.30    1.20
   0  -5  -8   39.50    3.60
   0  -5  -8   36.60    3.40
   0  -5  -8   36.60    3.30
   0  -5  -9   10.50    2.00
   0  -5  -9   17.70    2.50
   0  -5  -9   16.40    2.00
   0  -5  -9   13.90    2.20
   0  -5  -9   11.70    1.70
   0  -5  -9   13.20    1.70
   0   5   9   11.70    2.20
   0  -5 -10   17.10    2.40
   0  -5 -10   20.10    2.20
   0  -5 -10   20.50    2.60
   0   5  10   14.60    2.10
   0  -5 -11  129.69    5.80
   0  -5 -11  140.39    5.80
   0  -5 -12   22.70    2.10
   0  -5 -12   20.70    2.40
   0  -5 -13   -1.30    0.70
   0  -6   8    2.20    0.60
   0   6  -8    2.90    0.70
   0  -6   7    1.60    0.60
   0  -6   7    0.60    0.60
   0  -6   7    2.00    0.80
   0   6  -7    1.90    0.60
   0   6  -6   21.20    1.90
   0  -6   6   19.20    2.00
   0   6  -6   18.90    1.90
   0  -6   6   20.30    2.10
   0  -6   6   21.30    2.00
   0  -6   6   19.50    2.00
   0  -6   5   14.70    2.00
   0  -6   5   14.00    1.80
   0  -6   5   14.00    1.90
   0  -6   5   17.30    2.00
   0   6  -5   12.50    1.60
   0   6  -5   15.80    1.90
   0  -6   5   13.10    1.70
   0   6  -5   16.80    2.00
   0  -6   4   21.00    2.70
   0  -6   4   20.70    2.30
   0   6  -4   18.50    2.30
   0  -6   4   23.60    2.80
   0  -6   4   19.80    2.10
   0   6  -4   19.80    2.00
   0  -6   4   22.30    2.20
   0  -6   4   18.00    2.00
   0  -6   4   16.60    2.20
   0  -6   4   18.60    2.70
   0  -6   4   19.80    2.20
   0   6  -4   20.30    2.10
   0   6  -4   17.40    2.40
   0  -6   3    3.60    1.20
   0   6  -3    3.60    1.00
   0   6  -3    5.00    1.10
   0  -6   3    7.30    1.50
   0  -6   3    6.00    1.40
   0  -6   3    3.20    1.10
   0  -6   3    5.10    1.50
   0  -6   2   29.70    2.80
   0  -6   2   24.30    2.80
   0  -6   2   33.10    3.20
   0   6  -2   26.00    2.50
   0  -6   2   30.90    3.10
   0  -6   2   26.10    2.60
   0   6  -2   27.50    2.50
   0   6  -2   25.90    2.70
   0   6  -1   38.40    2.80
   0  -6   1   39.70    3.40
   0  -6   1   37.90    3.00
   0   6  -1   37.90    2.80
   0   6  -1   38.60    3.10
   0  -6   1   39.80    3.00
   0   6   0  237.68    8.40
   0   6   0  246.98    7.20
   0   6   0  242.18    7.20
   0  -6   0  240.88    8.10
   0  -6   0  243.88    7.10
   0  -6   0  245.18    8.10
   0  -6   0  244.18    7.40
   0   6   1   36.10    3.20
   0   6   1   35.60    2.60
   0   6   1   35.60    2.90
   0   6   1   37.60    3.00
   0  -6  -1   34.80    3.00
   0   6   1   36.80    2.50
   0  -6  -1   30.70    2.60
   0  -6  -1   34.90    2.40
   0   6   2    2.10    1.00
   0  -6  -2    2.00    0.90
   0  -6  -2    1.60    0.60
   0   6   2    1.90    1.00
   0   6   2    0.50    0.60
   0   6   2    1.70    0.70
   0   6   3  457.75   12.20
   0   6   3  480.05   11.70
   0  -6  -3  467.25   11.90
   0  -6  -3  454.65   11.80
   0   6   3  457.05   13.00
   0  -6  -4  374.86   10.40
   0  -6  -4  350.76   10.20
   0   6   4  350.66   10.70
   0   6   4  383.46   11.60
   0   6   4  357.76    9.90
   0   6   5   23.10    2.60
   0  -6  -5   23.90    2.50
   0   6   5   21.60    2.60
   0  -6  -5   22.00    2.40
   0   6   5   22.00    2.30
   0  -6  -6  182.48    7.20
   0   6   6  187.58    7.50
   0   6   6  167.58    7.40
   0   6   6  181.88    7.50
   0  -6  -6  176.48    7.20
   0  -6  -7   97.69    5.30
   0   6   7   96.39    5.60
   0   6   7   97.59    5.50
   0  -6  -7  103.29    5.70
   0   6   8    1.90    1.00
   0   6   8    0.80    1.00
   0  -6  -8    0.60    0.70
   0  -6  -8    1.80    1.00
   0  -6  -8    2.30    0.80
   0  -6  -8    3.80    1.20
   0  -6  -9    4.70    1.20
   0   6   9    4.10    1.20
   0  -6  -9    4.00    1.10
   0  -6 -10   47.40    3.50
   0  -6 -10   51.49    3.50
   0  -6 -11   66.09    4.20
   0  -6 -11   65.39    3.80
   0  -6 -12    0.10    1.70
   0  -6 -12    1.30    0.90
   0  -6 -13    0.10    0.60
   0   7  -7   40.90    1.90
   0  -7   7   42.50    2.10
   0   7  -7   41.20    2.00
   0   7  -6   99.89    3.70
   0   7  -6   94.69    3.50
   0  -7   6   97.59    3.90
   0  -7   6   99.79    3.70
   0  -7   6   99.89    3.90
   0   7  -5   23.00    2.10
   0  -7   5   25.80    2.20
   0  -7   5   22.90    2.10
   0  -7   5   20.70    2.10
   0  -7   4   16.30    1.90
   0   7  -4   15.90    1.90
   0  -7   4   16.50    2.00
   0  -7   4   16.60    2.00
   0   7  -4   14.40    1.70
   0   7  -4   15.40    1.90
   0  -7   3   17.90    2.10
   0   7  -3   16.10    2.20
   0   7  -3   17.80    1.80
   0  -7   3   14.60    2.00
   0  -7   3   13.90    1.90
   0   7  -3   20.30    2.20
   0  -7   3   19.80    2.20
   0  -7   2   61.99    4.80
   0  -7   2   66.99    3.90
   0  -7   2   71.09    4.30
   0   7  -2   69.79    3.60
   0   7  -2   64.79    3.80
   0  -7   2   75.39    4.20
   0   7  -2   67.19    4.30
   0  -7   2   72.99    4.10
   0  -7   2   74.99    4.50
   0  -7   1   11.60    1.80
   0  -7   1   11.70    1.60
   0  -7   1   13.10    1.80
   0  -7   1   12.60    1.90
   0  -7   1   14.40    2.20
   0   7  -1   11.50    1.80
   0  -7   1   10.90    1.60
   0   7  -1   13.10    1.90
   0  -7   0   29.80    3.10
   0   7   0   34.20    2.80
   0  -7   0   36.30    2.80
   0   7   0   30.20    2.70
   0   7   0   32.80    3.20
   0  -7  -1  305.37   10.20
   0   7   1  323.57   10.70
   0  -7  -1  316.27    8.50
   0   7   1  312.57    8.80
   0   7   1  325.07    9.10
   0   7   2   13.10    2.30
   0   7   2   13.20    1.70
   0   7   2   13.80    2.00
   0   7   2   12.60    1.70
   0  -7  -2   14.30    2.10
   0   7   3   13.60    2.10
   0  -7  -3   14.80    2.20
   0   7   3   17.80    2.20
   0   7   3   16.90    1.80
   0   7   3   15.50    2.50
   0  -7  -4  151.58    6.90
   0   7   4  143.49    7.50
   0   7   4  148.69    6.50
   0   7   5    6.00    1.20
   0  -7  -5    3.60    1.20
   0  -7  -5    5.70    1.30
   0   7   5    4.10    1.60
   0  -7  -6   21.50    2.60
   0   7   6   24.70    2.70
   0   7   6   22.20    2.70
   0   7   6   18.70    2.60
   0  -7  -6   17.60    2.30
   0  -7  -7   56.19    3.50
   0  -7  -7   57.89    3.60
   0   7   7   55.99    4.10
   0  -7  -7   55.79    3.70
   0  -7  -7   60.19    3.70
   0  -7  -7   44.80    3.80
   0  -7  -7   53.99    4.30
   0  -7  -8    6.80    1.30
   0   7   8    2.90    1.20
   0  -7  -8    5.00    1.10
   0  -7  -8    5.70    1.30
   0  -7  -9    1.80    0.80
   0  -7  -9    0.50    0.80
   0  -7  -9    1.40    0.90
   0  -7 -10   44.50    3.10
   0  -7 -10   49.30    3.40
   0  -7 -11   36.40    3.30
   0  -7 -11   36.30    2.60
   0  -7 -12   35.20    2.80
   0  -7 -12   30.10    2.20
   0  -8   5    0.50    0.40
   0   8  -5    0.70    0.40
   0  -8   5    0.30    0.40
   0  -8   5    1.20    0.50
   0   8  -4   15.40    1.70
   0  -8   4   18.70    1.90
   0  -8   4   16.90    1.70
   0  -8   4   19.60    1.80
   0   8  -3   10.00    1.60
   0  -8   3   10.60    1.50
   0   8  -3    9.80    1.50
   0  -8   3   10.30    1.50
   0  -8   3   11.60    1.60
   0  -8   2   57.89    3.60
   0  -8   2   52.79    3.60
   0   8  -2   54.69    3.40
   0   8  -2   50.29    3.00
   0  -8   2   52.89    3.30
   0  -8   2   53.09    3.40
   0  -8   1   19.00    2.30
   0  -8   1   20.90    2.20
   0  -8   1   20.50    2.20
   0   8  -1   18.60    2.10
   0  -8   1   21.10    2.20
   0  -8   0    3.90    1.10
   0   8   0    4.10    1.10
   0   8   0    4.50    1.10
   0  -8   0    3.00    1.00
   0  -8   0    2.70    1.00
   0   8   0    4.90    1.00
   0  -8   0    2.30    1.10
   0  -8  -1    4.00    1.20
   0   8   1    4.70    1.20
   0   8   1    5.60    1.30
   0  -8  -1    5.40    1.10
   0  -8  -1    3.50    1.20
   0  -8  -1    2.90    0.90
   0   8   2    0.70    0.70
   0   8   2    1.00    0.70
   0  -8  -2    2.00    1.00
   0  -8  -2    0.40    0.70
   0   8   3   85.99    5.00
   0  -8  -3   71.69    4.50
   0   8   3   77.39    4.30
   0  -8  -3   79.59    4.40
   0   8   3   79.99    4.20
   0  -8  -4    1.50    0.80
   0   8   4   -0.30    0.40
   0  -8  -4    0.80    0.70
   0  -8  -4    1.30    0.60
   0   8   4    0.40    0.50
   0  -8  -4    1.10    0.50
   0   8   4   -0.20    0.80
   0  -8  -5    7.90    1.40
   0   8   5    3.80    1.00
   0  -8  -5    7.00    1.10
   0  -8  -5    6.20    1.50
   0   8   5    8.20    1.50
   0   8   6  123.79    5.40
   0  -8  -6  126.49    6.00
   0  -8  -6  135.79    5.70
   0  -8  -6  129.19    5.20
   0  -8  -7   55.89    3.70
   0  -8  -7   50.09    3.60
   0  -8  -8    4.20    1.10
   0  -8  -9    5.00    1.10
   0  -8  -9    2.10    0.90
   0  -8  -9    2.40    0.90
   0  -8 -10    1.70    0.80
   0  -8 -10    1.50    0.70
   0  -8 -10    0.80    0.90
   0  -8 -11    9.90    2.00
   0  -8 -11    5.80    1.00
   0  -8 -12    7.70    1.00
   0  -8 -12    8.80    1.50
   0  -9   4   32.20    1.80
   0   9  -3    4.80    0.90
   0  -9   3    2.70    0.80
   0   9  -2    0.80    0.60
   0   9  -2    0.20    0.50
   0  -9   2   -1.90    0.70
   0  -9   2    0.00    0.70
   0   9  -2   -0.20    0.50
   0  -9   2    0.40    0.60
   0  -9   1    0.40    0.60
   0   9  -1    1.20    0.70
   0  -9   1    1.20    0.80
   0   9  -1    0.20    0.60
   0  -9   1    0.90    0.70
   0   9   0    1.70    0.70
   0  -9   0    2.50    1.00
   0  -9   0    2.00    0.90
   0  -9   0    4.40    1.20
   0  -9  -1   47.50    3.20
   0   9   1   46.70    3.10
   0  -9  -1   49.10    3.50
   0  -9  -2   26.60    2.60
   0  -9  -3    6.70    1.40
   0  -9  -3    5.30    1.10
   0  -9  -4   60.59    3.70
   0  -9  -4   63.79    4.00
   0  -9  -4   64.89    3.70
   0  -9  -5   69.99    4.40
   0  -9  -5   78.19    4.10
   0  -9  -5   70.39    3.70
   0  -9  -5   80.69    3.80
   0  -9  -6    0.80    0.60
   0  -9  -6    1.60    1.00
   0  -9  -6   -0.60    0.70
   0  -9  -7    0.80    0.90
   0  -9  -7    1.80    0.80
   0  -9  -8   51.79    3.30
   0  -9  -9   69.19    3.50
   0  -9  -9   70.39    3.50
   0  -9 -10   19.60    1.70
   0  -9 -10   21.60    1.90
   0  -9 -11   15.20    1.60
   0  10  -1  119.39    3.70
   0 -10   1  116.79    3.80
   0  10   0   40.80    2.30
   0  10   0   33.00    2.20
   0  10   0   42.90    2.30
   0 -10   0   40.50    2.30
   0 -10   0   42.00    2.50
   0 -10   0   38.70    2.40
   0 -10  -1   27.70    2.10
   0 -10  -1   30.10    2.30
   0  10   1   29.40    2.10
   0 -10  -1   26.30    2.00
   0 -10  -2   47.80    3.10
   0 -10  -2   56.59    3.10
   0 -10  -3   25.30    2.10
   0 -10  -3   21.60    2.10
   0 -10  -4   68.19    3.50
   0 -10  -4   63.69    3.40
   0 -10  -5    1.90    0.60
   0 -10  -5    2.10    1.00
   0 -10  -5    1.10    0.80
   0 -10  -6    2.80    0.80
   0 -10  -6    4.30    1.10
   0 -10  -7    0.80    0.70
   0 -10  -8    7.80    1.20
   0 -10  -8    7.20    1.10
   0 -10  -9    0.80    0.60
   0 -10  -9    0.70    0.50
   1 -10  -7    5.10    1.00
   1 -10  -6   43.50    2.70
   1 -10  -5   32.10    2.30
   1 -10  -4   -0.50    0.60
   1 -10  -4    1.30    0.60
   1 -10  -3   26.20    2.10
   1 -10  -2  123.99    4.40
  -1  10   1   41.10    2.30
   1 -10  -1   60.89    2.80
   1  -9  -9   31.60    2.10
   1  -9  -9   35.90    2.20
   1  -9  -8   25.50    2.00
   1  -9  -8   22.00    2.00
   1  -9  -7   16.60    1.90
   1  -9  -6   15.40    2.00
   1  -9  -6   15.70    1.70
   1  -9  -6   16.30    1.70
   1  -9  -5   -1.20    0.70
   1  -9  -5    0.50    0.80
   1  -9  -5    0.40    0.50
   1  -9  -4   32.60    2.60
   1  -9  -4   40.20    2.70
   1  -9  -4   31.80    2.80
   1  -9  -4   40.90    2.60
   1  -9  -3    8.00    1.30
   1  -9  -3    8.50    1.20
   1  -9  -3    8.00    1.50
   1  -9  -2    1.50    0.60
   1  -9  -2    0.30    0.90
   1  -9  -2    1.50    0.60
  -1   9   2    1.30    0.60
  -1   9   1   -0.10    0.60
   1  -9  -1    0.70    0.70
   1  -9   0    2.90    1.00
  -1   9   0    3.50    0.90
   1  -9   0    2.10    1.00
  -1   9  -1    2.60    0.90
   1  -9   1    3.50    0.90
   1  -9   1    3.50    0.90
  -1   9  -1    1.60    0.70
   1  -9   2   24.10    2.00
   1  -9   2   24.10    1.70
  -1   9  -2   22.60    1.80
  -1   9  -2   25.20    1.80
   1  -9   3    2.20    0.60
  -1   9  -3    2.10    0.60
   1  -8 -11   -1.50    1.40
   1  -8 -10    3.50    0.80
   1  -8 -10    3.60    1.40
   1  -8  -9   25.70    2.20
   1  -8  -9   20.90    2.00
   1  -8  -8   17.80    2.00
   1  -8  -7   20.80    2.30
   1  -8  -7   26.00    2.30
   1  -8  -6   19.90    2.10
   1  -8  -6   20.60    2.00
   1  -8  -6   16.50    2.20
   1  -8  -5    7.20    1.20
   1  -8  -5    5.30    1.50
   1  -8  -5    4.90    1.10
   1  -8  -4   16.70    1.80
   1  -8  -4   16.10    2.30
   1  -8  -4   16.30    1.80
  -1   8   4   15.70    2.00
   1  -8  -4   17.80    2.10
   1  -8  -3  122.39    5.90
   1  -8  -3  131.79    5.70
  -1   8   3  120.79    5.40
   1  -8  -3  116.69    4.80
   1  -8  -3  122.09    5.00
   1  -8  -2   32.40    2.40
  -1   8   2   28.80    2.60
   1  -8  -2   26.20    2.70
   1  -8  -2   29.50    2.40
   1  -8  -1   41.70    3.40
   1  -8  -1   42.30    3.10
   1  -8  -1   46.50    3.10
   1  -8  -1   47.60    3.00
   1  -8   0   10.00    1.70
   1  -8   0    6.70    1.40
   1  -8   0    9.10    1.40
   1  -8   0    8.80    1.50
   1  -8   1   22.30    2.30
   1  -8   1   21.50    2.20
  -1   8  -1   22.70    2.20
   1  -8   1   17.90    2.20
   1  -8   2   -0.50    0.80
   1  -8   2   -0.80    0.90
  -1   8  -2    0.10    0.70
   1  -8   2   -0.10    0.60
  -1   8  -2   -1.00    0.60
   1  -8   3   14.70    1.80
  -1   8  -3   16.20    1.80
   1  -8   3   17.20    1.80
  -1   8  -3   14.00    1.50
   1  -8   4    7.30    1.10
   1  -8   4    6.20    1.10
  -1   8  -4    8.50    1.20
  -1   8  -4    5.60    1.00
   1  -8   5    4.10    0.80
   1  -8   5    3.60    0.70
   1  -7 -12   28.20    1.80
   1  -7 -11   12.80    1.50
   1  -7 -11   18.00    2.40
   1  -7 -10    2.30    1.60
   1  -7 -10    1.20    0.90
   1  -7  -9    1.50    0.60
   1  -7  -9    0.60    0.70
   1  -7  -9    0.90    0.90
   1  -7  -9    2.10    0.80
   1  -7  -8    3.10    1.00
   1  -7  -8    3.40    1.10
   1  -7  -7   -0.20    0.60
   1  -7  -7    0.70    0.80
   1  -7  -7    2.40    0.80
   1  -7  -7    0.60    0.80
   1  -7  -6   43.20    3.00
  -1   7   6   38.40    3.70
   1  -7  -6   45.50    3.20
   1  -7  -6   45.70    3.20
   1  -7  -6   36.10    3.40
   1  -7  -6   45.40    3.40
   1  -7  -5   -0.10    0.90
   1  -7  -5    0.50    0.50
   1  -7  -5   -0.30    0.40
   1  -7  -5    0.70    0.50
  -1   7   5    0.80    0.70
  -1   7   4  104.19    4.90
   1  -7  -4  105.69    5.80
   1  -7  -4  102.59    5.40
   1  -7  -4  106.09    4.60
   1  -7  -4  106.19    4.50
  -1   7   4  100.49    6.50
   1  -7  -3   94.99    5.50
  -1   7   3   92.69    6.10
  -1   7   3   93.59    4.70
  -1   7   3   93.29    4.30
  -1   7   2    4.90    1.20
   1  -7  -2    3.20    1.10
   1  -7  -2    3.00    1.20
  -1   7   2    4.80    1.10
  -1   7   2    4.10    1.30
   1  -7  -1    1.50    0.90
   1  -7  -1    2.30    0.60
  -1   7   1    3.00    1.30
   1  -7  -1    2.10    0.60
  -1   7   1    1.70    0.70
  -1   7   1    1.40    0.80
   1  -7  -1    2.60    1.00
   1  -7   0   31.40    2.80
  -1   7   0   38.50    3.20
  -1   7   0   34.90    2.90
   1  -7   0   33.50    2.60
   1  -7   0   32.60    3.00
   1  -7   0   33.90    2.60
   1  -7   1  326.97    9.10
   1  -7   1  355.66   10.00
  -1   7  -1  301.27    9.80
  -1   7  -1  360.76   10.10
   1  -7   1  330.97    9.30
  -1   7  -1  330.67    8.80
   1  -7   1  335.17    9.90
  -1   7  -2  113.49    5.20
   1  -7   2  125.59    5.50
   1  -7   2  110.89    5.30
  -1   7  -2  127.79    5.10
  -1   7  -2  128.99    5.90
   1  -7   2  116.99    5.60
   1  -7   2  124.09    5.80
   1  -7   3    0.50    0.80
  -1   7  -3    0.30    0.60
   1  -7   3    1.20    0.80
   1  -7   3    1.30    0.70
  -1   7  -3    2.10    0.60
  -1   7  -4   23.40    2.10
   1  -7   4   25.20    2.40
   1  -7   4   26.60    2.30
  -1   7  -4   24.20    2.30
  -1   7  -5   11.50    1.40
  -1   7  -5   11.30    1.30
   1  -7   5   11.50    1.50
  -1   7  -5   11.70    1.40
  -1   7  -5   11.20    1.40
   1  -7   5   12.40    1.50
  -1   7  -6    2.70    0.60
   1  -7   6    2.90    0.80
   1  -7   6    2.70    0.70
   1  -6 -12    9.70    1.30
   1  -6 -11   20.90    3.00
   1  -6 -11   19.40    2.00
   1  -6 -10   54.69    3.80
   1  -6 -10   47.20    3.20
   1  -6  -9  145.09    6.20
   1  -6  -9  155.98    6.00
   1  -6  -9  161.58    6.10
   1  -6  -8  161.18    6.10
   1  -6  -8  147.39    6.00
   1  -6  -8  154.78    6.00
  -1   6   7   32.90    3.30
   1  -6  -7   29.90    2.70
   1  -6  -7   36.10    2.80
   1  -6  -7   32.40    3.10
   1  -6  -7   39.10    3.00
   1  -6  -7   36.30    2.90
   1  -6  -6  139.99    6.40
   1  -6  -6  140.99    6.50
  -1   6   6  133.99    6.60
   1  -6  -5   74.69    4.50
  -1   6   5   74.59    4.40
   1  -6  -5   73.59    4.50
  -1   6   5   78.59    5.10
  -1   6   4   71.89    4.80
   1  -6  -4   79.79    4.60
  -1   6   4   78.49    4.40
  -1   6   3   80.79    3.70
  -1   6   3   86.79    4.60
  -1   6   3   89.79    4.50
   1  -6  -3   91.99    5.00
  -1   6   3   80.39    4.90
  -1   6   3   78.89    3.90
  -1   6   2   41.50    2.90
  -1   6   2   44.90    2.70
  -1   6   2   37.40    2.90
  -1   6   2   39.90    3.30
   1  -6  -2   42.70    3.40
   1  -6  -1   33.60    3.10
  -1   6   1   32.00    2.40
  -1   6   1   31.70    2.90
  -1   6   1   33.50    2.60
  -1   6   0   12.30    1.80
   1  -6   0    9.10    1.80
  -1   6   0   13.00    1.70
   1  -6   0   13.70    1.70
  -1   6   0   13.90    2.00
  -1   6   0   11.60    1.70
  -1   6  -1   33.50    2.90
   1  -6   1   33.70    2.80
  -1   6  -1   34.30    2.80
   1  -6   1   27.50    3.10
  -1   6  -2   12.20    1.90
   1  -6   2   10.80    2.10
   1  -6   2   11.30    1.80
   1  -6   3   38.40    3.30
  -1   6  -3   39.20    3.40
  -1   6  -3   37.40    2.70
   1  -6   3   44.20    4.00
  -1   6  -3   30.00    3.10
  -1   6  -3   44.20    3.00
   1  -6   3   38.60    3.20
   1  -6   3   40.50    3.00
   1  -6   3   34.10    3.60
   1  -6   3   44.60    4.00
  -1   6  -3   41.70    3.40
  -1   6  -3   39.60    3.00
   1  -6   3   45.30    3.20
  -1   6  -4   67.29    3.70
  -1   6  -4   62.09    4.20
   1  -6   4   59.79    4.00
   1  -6   4   65.89    4.10
  -1   6  -4   62.69    3.80
   1  -6   4   70.69    4.10
   1  -6   4   69.69    4.00
   1  -6   5   15.40    1.90
   1  -6   5   15.00    1.80
   1  -6   5   16.10    1.90
  -1   6  -5   15.60    1.90
  -1   6  -5   17.80    1.90
   1  -6   6    7.40    1.30
   1  -6   6    8.10    1.30
   1  -6   6    9.50    1.30
  -1   6  -6    7.40    1.20
  -1   6  -6    7.50    1.20
  -1   6  -7   38.60    2.30
   1  -6   7   37.10    2.30
   1  -6   7   37.20    2.30
   1  -6   8   26.30    1.50
  -1   6  -8   23.00    1.50
   1  -5 -12    6.70    1.20
   1  -5 -11    1.90    2.30
   1  -5 -11    1.40    0.90
   1  -5 -10    3.20    1.00
   1  -5 -10    3.00    2.00
   1  -5  -9   70.49    4.00
   1  -5  -9   72.69    4.00
   1  -5  -9   71.09    5.00
   1  -5  -9   72.39    4.20
   1  -5  -8   48.50    4.10
  -1   5   7   27.10    2.90
   1  -5  -7   27.50    2.90
   1  -5  -7   20.60    2.40
   1  -5  -6   34.40    2.90
   1  -5  -6   30.80    2.80
   1  -5  -6   32.00    2.90
  -1   5   6   29.90    3.20
  -1   5   6   32.20    2.90
  -1   5   5    1.90    0.60
   1  -5  -5    0.90    0.70
   1  -5  -5    0.60    0.60
  -1   5   5    0.70    0.60
   1  -5  -5    1.00    0.80
  -1   5   5    1.20    0.80
  -1   5   5    0.40    0.40
  -1   5   4  144.29    6.30
   1  -5  -4  146.69    5.80
  -1   5   4  155.08    5.60
   1  -5  -4  153.88    5.90
  -1   5   4  150.88    5.80
  -1   5   4  149.39    5.70
  -1   5   4  163.08    6.60
   1  -5  -4  144.89    6.20
  -1   5   3  120.59    5.00
   1  -5  -3  128.79    5.30
  -1   5   3  128.19    5.20
   1  -5  -3  128.19    5.70
  -1   5   3  133.79    5.80
  -1   5   3  130.09    5.00
   1  -5  -3  118.99    5.10
  -1   5   2  131.79    5.60
  -1   5   2  129.59    5.10
  -1   5   2  131.19    4.40
   1  -5  -2  136.19    5.80
   1  -5  -2  136.59    5.50
  -1   5   2  125.79    5.10
  -1   5   1  261.37    7.70
   1  -5  -1  272.67    7.00
   1  -5  -1  273.97    8.20
  -1   5   1  276.37    7.20
  -1   5   1  275.37    8.10
  -1   5   1  271.87    7.90
  -1   5   1  268.87    6.90
  -1   5   0   85.49    3.90
  -1   5   0   81.89    3.80
   1  -5   0   84.39    3.70
   1  -5   0   78.79    4.20
  -1   5   0   88.29    3.70
   1  -5   0   82.69    4.30
  -1   5   0   78.49    4.10
   1  -5   1    0.70    0.60
   1  -5   1    1.40    0.80
  -1   5  -1    2.10    0.80
   1  -5   1    1.80    0.70
  -1   5  -1    2.40    0.80
   1  -5   1    2.70    0.90
  -1   5  -1    1.50    0.80
   1  -5   1    2.20    0.90
  -1   5  -1    1.80    0.70
   1  -5   2   22.50    2.60
  -1   5  -2   21.70    2.30
  -1   5  -2   20.40    2.20
   1  -5   2   24.00    2.70
  -1   5  -2   24.30    2.40
   1  -5   2   23.70    2.30
   1  -5   2   25.00    2.60
  -1   5  -2   19.70    2.10
   1  -5   3   54.69    3.70
   1  -5   3   50.49    4.10
  -1   5  -3   53.99    3.70
   1  -5   3   50.19    4.10
  -1   5  -3   46.50    3.60
  -1   5  -3   49.90    3.70
   1  -5   3   58.99    4.40
  -1   5  -4    8.80    1.70
   1  -5   4    9.60    1.90
  -1   5  -4   10.70    1.80
   1  -5   4   13.40    2.20
   1  -5   4    8.80    1.70
  -1   5  -4   10.10    1.80
   1  -5   4    9.90    1.80
  -1   5  -5    4.20    1.00
  -1   5  -5    4.80    1.40
   1  -5   5    4.50    1.50
   1  -5   5    3.70    1.30
  -1   5  -5    2.90    1.00
   1  -5   5    2.10    0.90
   1  -5   5    7.70    1.40
  -1   5  -5    4.50    1.10
   1  -5   5    5.00    1.10
   1  -5   5    5.50    1.40
   1  -5   5    8.60    1.70
  -1   5  -5    6.90    1.30
   1  -5   6   23.40    2.30
  -1   5  -6   27.30    2.40
   1  -5   6   23.60    2.30
   1  -5   6   24.80    2.20
  -1   5  -6   22.90    2.20
   1  -5   6   24.00    2.30
  -1   5  -7    0.10    0.60
  -1   5  -7   -0.20    0.50
   1  -5   7   -0.90    0.60
   1  -5   7    0.40    0.70
   1  -5   7    0.10    0.50
  -1   5  -8    6.20    1.00
   1  -5   8    8.00    1.10
   1  -5   8    6.60    1.10
   1  -5   8    5.90    1.00
   1  -5   9    3.00    0.60
   1  -5   9    5.70    0.90
  -1   5  -9    4.70    0.80
   1  -4 -13   49.30    2.30
   1  -4 -12    2.20    0.70
   1  -4 -12    1.90    0.90
   1  -4 -11   19.80    2.20
   1  -4 -11   16.20    2.60
   1  -4 -11   19.30    2.10
   1  -4 -10   22.30    3.00
  -1   4  10   18.50    2.10
   1  -4 -10   21.80    2.60
   1  -4 -10   22.90    2.40
   1  -4 -10   25.30    2.50
   1  -4  -9   10.80    1.80
   1  -4  -9   12.20    2.00
   1  -4  -9   13.60    2.00
   1  -4  -9   11.40    1.70
  -1   4   9   10.70    2.00
   1  -4  -9   12.80    1.50
   1  -4  -8   59.29    4.00
  -1   4   8   56.19    4.40
   1  -4  -8   66.19    4.60
  -1   4   7   36.30    3.30
   1  -4  -7   36.60    3.20
   1  -4  -7   35.80    3.00
   1  -4  -7   32.80    2.90
   1  -4  -6   42.10    2.90
  -1   4   6   39.80    3.00
   1  -4  -6   36.80    2.80
   1  -4  -6   42.70    3.20
   1  -4  -6   41.90    3.00
   1  -4  -5    2.60    0.80
   1  -4  -5    1.90    0.80
  -1   4   5    2.60    0.90
  -1   4   5    2.10    0.70
   1  -4  -5    1.50    0.70
   1  -4  -5    1.70    0.80
  -1   4   4   86.19    3.90
  -1   4   4   90.19    3.80
   1  -4  -4   76.29    3.90
   1  -4  -4   88.79    3.80
   1  -4  -4   86.29    4.00
   1  -4  -4   89.59    4.00
  -1   4   4   84.79    3.60
  -1   4   4   91.59    4.50
  -1   4   3   30.10    2.10
  -1   4   3   26.40    2.10
   1  -4  -3   25.00    2.20
  -1   4   3   29.20    2.20
  -1   4   3   29.80    1.90
  -1   4   3   30.10    2.20
  -1   4   3   28.00    2.00
  -1   4   3   28.80    2.10
   1  -4  -3   30.10    2.20
  -1   4   3   31.40    2.60
   1  -4  -3   28.00    2.10
  -1   4   2    5.80    0.90
   1  -4  -2    6.10    1.10
   1  -4  -2    5.70    1.10
  -1   4   2    5.70    1.00
  -1   4   2    6.30    1.00
  -1   4   2    6.20    1.10
  -1   4   2    6.30    1.20
  -1   4   2    5.10    0.90
   1  -4  -2    4.80    0.90
   1  -4  -1   78.29    3.60
   1  -4  -1   82.49    3.90
  -1   4   1   80.19    3.70
   1  -4  -1   79.79    3.10
  -1   4   1   80.59    3.30
  -1   4   1   81.39    3.50
  -1   4   1   83.69    3.60
  -1   4   1   77.49    3.00
  -1   4   1   87.09    4.00
   1  -4   0    5.60    1.10
   1  -4   0    7.00    1.00
  -1   4   0    6.20    1.00
  -1   4   0    6.20    0.90
   1  -4   0    5.40    1.00
   1  -4   0    6.80    1.20
  -1   4   0    6.20    1.00
  -1   4   0    6.10    1.10
  -1   4   0    8.00    1.20
  -1   4   0    8.00    1.10
   1  -4   0    6.60    1.00
  -1   4   0    6.30    1.00
   1  -4   1  126.89    5.00
   1  -4   1  124.79    4.90
  -1   4  -1  129.19    4.90
  -1   4  -1  125.29    4.30
  -1   4  -1  123.79    4.50
  -1   4  -1  132.69    4.70
   1  -4   1  121.69    3.90
  -1   4  -1  135.59    4.60
   1  -4   1  125.49    4.40
   1  -4   1  124.59    4.80
   1  -4   1  134.79    4.60
   1  -4   2  288.77    7.70
   1  -4   2  275.97    8.50
  -1   4  -2  269.17    8.00
   1  -4   2  300.87    8.70
  -1   4  -2  292.57    8.00
   1  -4   2  279.97    8.50
   1  -4   2  278.77    7.00
   1  -4   2  269.67    7.50
  -1   4  -2  306.67    7.90
  -1   4  -2  278.87    7.40
   1  -4   3   59.99    4.10
  -1   4  -3   54.59    3.60
   1  -4   3   55.39    3.20
  -1   4  -3   61.09    3.70
  -1   4  -3   60.99    3.50
   1  -4   3   62.99    4.20
   1  -4   3   54.19    3.20
   1  -4   3   60.39    3.50
   1  -4   3   50.39    3.70
  -1   4  -3   51.09    3.00
  -1   4  -4  143.49    5.40
   1  -4   4  137.29    5.80
   1  -4   4  157.88    7.20
  -1   4  -4  149.69    6.20
  -1   4  -4  150.48    6.10
   1  -4   4  145.59    6.80
   1  -4   4  146.19    5.40
  -1   4  -4  140.69    6.20
   1  -4   4  146.89    6.90
   1  -4   4  151.38    5.90
  -1   4  -5   94.49    5.10
  -1   4  -5   90.89    5.20
   1  -4   5   97.39    5.60
   1  -4   5  104.69    6.00
  -1   4  -5   93.49    4.50
   1  -4   5  104.99    6.10
  -1   4  -5   92.89    4.80
   1  -4   5  101.49    5.00
   1  -4   5   85.19    4.80
  -1   4  -6   26.00    2.40
   1  -4   6   28.30    3.00
   1  -4   6   31.20    2.70
   1  -4   6   26.20    2.50
   1  -4   6   28.20    2.50
  -1   4  -6   27.00    2.90
   1  -4   6   27.90    3.20
  -1   4  -6   29.80    2.50
   1  -4   6   31.30    3.30
   1  -4   6   28.40    2.40
  -1   4  -6   27.10    2.80
   1  -4   6   29.80    2.80
  -1   4  -6   26.60    2.30
   1  -4   7  113.09    5.20
  -1   4  -7  116.39    4.80
   1  -4   7  110.59    5.20
   1  -4   7  111.69    4.90
   1  -4   7  111.79    4.80
  -1   4  -7  116.49    5.10
   1  -4   7  116.09    5.10
   1  -4   8    0.80    0.80
   1  -4   8    2.50    0.80
  -1   4  -8    1.20    0.70
  -1   4  -9    3.80    0.90
   1  -4   9    3.20    0.80
   1  -4   9    4.10    0.90
   1  -4  10    4.80    0.80
  -1   4 -10    5.30    0.80
   1  -4  10    3.40    0.70
   1  -3 -13    1.10    0.50
   1  -3 -12    4.60    1.10
   1  -3 -12    4.90    1.00
   1  -3 -11   75.99    4.20
   1  -3 -11   79.69    4.20
   1  -3 -10   76.19    4.50
   1  -3 -10   80.39    4.90
   1  -3 -10   78.99    4.50
   1  -3 -10   80.09    4.30
  -1   3  10   76.69    4.10
   1  -3  -9   50.19    3.90
  -1   3   9   44.90    3.50
  -1   3   9   44.30    3.90
   1  -3  -8  159.38    6.90
  -1   3   8  146.59    7.10
  -1   3   8  160.58    6.40
   1  -3  -8  138.89    6.20
   1  -3  -7   46.10    3.40
  -1   3   7   50.49    3.40
  -1   3   7   48.80    3.80
   1  -3  -7   45.80    3.30
   1  -3  -7   50.09    3.70
  -1   3   6  306.57    9.10
   1  -3  -6  310.07    8.50
  -1   3   6  307.07    9.30
   1  -3  -6  302.37    8.80
   1  -3  -6  330.47    8.80
   1  -3  -5  371.46    8.80
   1  -3  -5  358.56    8.30
   1  -3  -5  389.56    8.50
   1  -3  -5  355.36    8.70
   1  -3  -5  359.36    8.90
  -1   3   5  392.16    9.90
   1  -3  -4   81.29    3.30
   1  -3  -4   73.29    3.30
  -1   3   4   82.09    3.80
   1  -3  -4   78.39    3.20
   1  -3  -4   78.19    3.40
   1  -3  -4   73.79    3.20
  -1   3   4   81.19    4.00
   1  -3  -3   25.70    1.80
   1  -3  -3   24.90    1.80
   1  -3  -3   26.20    1.70
   1  -3  -3   27.70    1.80
   1  -3  -3   25.60    1.90
  -1   3   3   30.80    2.30
  -1   3   3   26.70    1.80
   1  -3  -2  131.19    3.80
  -1   3   2  118.69    4.00
   1  -3  -2  118.89    3.90
  -1   3   2  122.19    3.90
   1  -3  -2  115.39    3.70
   1  -3  -2  112.99    3.80
  -1   3   2  120.59    3.70
  -1   3   2  111.49    4.00
  -1   3   2  118.99    3.80
  -1   3   2  121.59    4.00
   1  -3  -2  118.79    4.10
   1  -3  -1  249.78    6.20
  -1   3   1  229.48    5.80
   1  -3  -1  238.18    5.30
  -1   3   1  227.28    6.00
  -1   3   1  237.48    5.60
  -1   3   1  255.57    5.20
  -1   3   1  249.08    5.90
  -1   3   1  243.38    5.60
  -1   3   1  240.18    5.60
   1  -3   0  316.57    7.10
  -1   3   0  313.77    6.20
   1  -3   0  311.17    7.10
  -1   3   0  293.17    6.90
  -1   3   0  327.07    6.80
  -1   3   0  309.77    7.10
  -1   3   0  320.57    6.60
  -1   3   0  321.87    6.80
   1  -3   0  308.87    6.40
   1  -3   0  318.97    7.30
  -1   3   0  318.47    6.80
   1  -3   0  301.87    6.40
   1  -3   0  320.17    6.50
   1  -3   0  310.57    6.70
  -1   3   0  315.27    6.90
   1  -3   1   87.39    3.40
   1  -3   1   89.29    3.20
  -1   3  -1   87.69    3.30
  -1   3  -1   87.59    3.00
   1  -3   1   86.19    2.90
   1  -3   1   91.29    3.50
   1  -3   1   92.09    3.20
   1  -3   1   86.19    3.60
  -1   3  -1   87.59    3.40
   1  -3   1   81.49    3.50
  -1   3  -1   90.09    3.20
   1  -3   1   87.49    3.20
  -1   3  -1   91.59    3.30
  -1   3  -1   86.39    3.50
   1  -3   2   20.20    1.50
  -1   3  -2   20.10    1.70
   1  -3   2   20.90    1.80
   1  -3   2   20.60    1.90
  -1   3  -2   19.80    1.90
   1  -3   2   21.00    1.90
   1  -3   2   19.50    1.60
   1  -3   2   19.60    1.90
  -1   3  -2   22.60    1.70
  -1   3  -2   19.80    1.60
   1  -3   3  195.48    6.30
   1  -3   3  192.38    5.70
   1  -3   3  186.08    6.50
  -1   3  -3  179.68    6.10
   1  -3   3  162.48    5.10
  -1   3  -3  173.28    5.30
   1  -3   3  186.58    6.70
   1  -3   3  179.98    6.50
  -1   3  -3  180.28    6.00
  -1   3  -3  189.58    5.70
   1  -3   4   61.39    4.10
   1  -3   4   60.39    3.80
  -1   3  -4   59.29    3.60
  -1   3  -4   62.29    3.50
   1  -3   4   62.99    3.50
   1  -3   4   62.49    4.10
   1  -3   4   54.79    3.70
  -1   3  -4   63.39    3.80
  -1   3  -4   59.79    3.20
   1  -3   5   68.49    4.50
  -1   3  -5   65.69    4.10
  -1   3  -5   56.59    3.50
   1  -3   5   58.39    4.20
  -1   3  -5   59.49    3.80
   1  -3   5   51.49    3.90
  -1   3  -5   61.79    3.50
   1  -3   5   55.79    3.60
   1  -3   5   65.29    4.20
  -1   3  -6   78.39    4.50
   1  -3   6   87.49    4.90
  -1   3  -6   74.99    4.20
  -1   3  -6   80.19    4.20
   1  -3   6   78.39    5.10
  -1   3  -6   87.79    5.00
   1  -3   6   82.09    4.60
   1  -3   6   84.49    5.20
   1  -3   6   76.09    5.10
  -1   3  -7    3.80    1.30
  -1   3  -7   -0.10    1.00
   1  -3   7    1.00    1.10
  -1   3  -7    0.40    0.30
   1  -3   7    2.10    0.80
   1  -3   7    3.00    0.90
   1  -3   7   -1.30    1.00
   1  -3   7    0.40    0.90
  -1   3  -7    2.10    0.80
   1  -3   7    0.60    0.70
   1  -3   7    1.40    0.90
   1  -3   7    1.40    0.70
  -1   3  -7    1.20    0.80
  -1   3  -8   33.70    2.40
  -1   3  -8   35.20    2.90
   1  -3   8   30.50    2.70
   1  -3   8   36.30    2.60
   1  -3   8   32.30    2.70
  -1   3  -8   36.90    2.70
   1  -3   8   34.00    2.90
   1  -3   8   36.20    2.70
   1  -3   9  275.07    8.00
   1  -3   9  290.27    8.10
  -1   3  -9  303.37    7.90
  -1   3 -10  166.28    5.20
   1  -3  10  163.38    5.30
   1  -3  10  167.88    5.40
   1  -3  11    0.80    0.40
  -1   3 -11    0.40    0.40
   1  -3  11    0.40    0.40
   1  -2 -13   -0.10    0.40
   1  -2 -12   28.30    2.10
   1  -2 -12   30.10    2.40
   1  -2 -12   27.20    2.10
   1  -2 -11   97.69    4.20
   1  -2 -11  100.69    4.60
   1  -2 -11   94.89    4.10
   1  -2 -10  158.48    6.00
  -1   2  10  153.58    5.70
   1  -2 -10  153.08    5.50
   1  -2 -10  152.18    5.40
  -1   2  10  164.98    6.20
   1  -2 -10  155.78    6.80
   1  -2  -9    6.00    1.40
  -1   2   9    4.60    1.20
  -1   2   9    5.30    1.40
  -1   2   9    6.40    1.20
  -1   2   8    1.00    0.60
   1  -2  -8    0.60    0.80
  -1   2   8    0.30    0.70
  -1   2   8   -0.30    1.10
   1  -2  -7  141.29    5.80
   1  -2  -7  150.28    6.20
  -1   2   7  157.18    6.00
  -1   2   7  136.69    6.10
  -1   2   7  145.29    6.60
   1  -2  -6  173.38    6.00
   1  -2  -6  180.48    6.20
  -1   2   6  179.78    6.70
  -1   2   6  171.78    6.30
  -1   2   6  172.38    6.30
   1  -2  -6  175.38    6.20
  -1   2   5    8.90    1.30
   1  -2  -5    9.80    1.40
  -1   2   5   10.00    1.40
   1  -2  -5    8.80    1.30
   1  -2  -5   11.20    1.30
  -1   2   5    9.40    1.40
  -1   2   4   21.00    1.80
   1  -2  -4   19.90    1.60
   1  -2  -4   17.20    1.40
   1  -2  -4   18.50    1.40
  -1   2   4   17.90    1.70
  -1   2   4   17.30    1.40
   1  -2  -4   16.90    1.50
  -1   2   4   17.00    1.30
   1  -2  -4   18.40    1.30
   1  -2  -3 1143.79   16.90
  -1   2   3 1095.89   17.70
  -1   2   3 1112.69   15.80
   1  -2  -3 1147.19   17.00
  -1   2   3 1116.69   17.50
   1  -2  -3 1092.79   17.30
  -1   2   3 1160.58   17.60
  -1   2   3 1158.68   17.20
   1  -2  -3 1147.09   17.30
  -1   2   3 1217.78   18.60
  -1   2   3 1142.79   15.70
  -1   2   3 1093.69   16.10
  -1   2   2  102.29    2.50
  -1   2   2  105.19    2.90
  -1   2   2  104.49    3.30
  -1   2   2  104.09    2.90
   1  -2  -2  109.79    3.20
  -1   2   2  102.59    3.50
  -1   2   2  106.29    2.30
  -1   2   2   97.89    3.00
   1  -2  -2  103.99    2.20
  -1   2   2  109.29    3.20
   1  -2  -2  101.69    3.20
  -1   2   1    3.70    0.70
   1  -2  -1    2.80    0.60
  -1   2   1    2.40    0.50
  -1   2   1    2.00    0.50
  -1   2   1    3.20    0.70
  -1   2   1    2.80    0.60
   1  -2  -1    2.50    0.60
  -1   2   1    3.00    0.70
   1  -2  -1    3.20    0.60
  -1   2   1    2.20    0.30
   1  -2  -1    2.70    0.60
  -1   2   1    2.40    0.50
  -1   2   1    3.90    0.80
   1  -2  -1    2.60    0.30
  -1   2   0    8.40    0.80
  -1   2   0    5.80    0.90
   1  -2   0    6.30    0.90
   1  -2   0    7.60    0.90
  -1   2   0    5.50    0.80
   1  -2   0    6.00    0.70
  -1   2   0    5.00    0.80
   1  -2   0    4.80    0.70
  -1   2   0    7.00    0.80
  -1   2   0    5.10    0.70
  -1   2   0   10.20    0.90
   1  -2   0    6.20    0.80
  -1   2   0    6.30    1.20
  -1   2   0    6.50    0.80
   1  -2   1  633.34   10.80
  -1   2  -1  654.03   11.20
  -1   2  -1  683.93   11.40
  -1   2  -1  651.13   10.80
  -1   2  -1  623.64   11.20
  -1   2  -1  637.64   11.40
   1  -2   1  638.54   11.00
   1  -2   1  685.33   11.40
   1  -2   1  624.34   10.90
  -1   2  -1  627.94   10.80
   1  -2   1  615.84   10.70
   1  -2   1  673.33   11.90
  -1   2  -1  658.23   11.00
   1  -2   1  608.34   11.00
  -1   2  -1  643.34   11.70
  -1   2  -1  655.83   11.60
  -1   2  -1  665.43   10.90
   1  -2   2  266.97    6.60
   1  -2   2  263.77    6.30
   1  -2   2  257.17    5.60
   1  -2   2  256.97    6.10
  -1   2  -2  270.87    6.50
   1  -2   2  258.27    6.50
  -1   2  -2  259.47    5.70
  -1   2  -2  244.18    5.80
   1  -2   2  264.07    5.80
  -1   2  -2  256.77    6.00
  -1   2  -2  279.67    5.90
   1  -2   2  265.97    6.30
   1  -2   3   46.30    2.70
   1  -2   3   43.40    2.80
  -1   2  -3   43.70    2.30
   1  -2   3   44.30    2.10
   1  -2   3   44.20    2.70
   1  -2   3   48.80    3.00
   1  -2   3   44.30    2.00
  -1   2  -3   48.30    2.60
  -1   2  -3   46.80    2.70
  -1   2  -3   43.10    2.30
   1  -2   4   89.69    3.50
   1  -2   4   85.59    4.00
   1  -2   4   97.99    4.70
  -1   2  -4   96.79    4.20
  -1   2  -4   94.99    4.20
  -1   2  -4   90.99    3.80
   1  -2   4   92.59    4.60
   1  -2   4   94.29    4.40
  -1   2  -4   90.49    3.70
   1  -2   4   92.49    3.80
   1  -2   5   96.19    4.60
  -1   2  -5  101.19    4.50
  -1   2  -5   99.19    4.70
   1  -2   5   86.49    4.10
   1  -2   5   94.19    4.10
   1  -2   5   96.69    5.10
  -1   2  -5  101.89    4.30
   1  -2   5  105.29    5.10
   1  -2   5  100.49    5.10
  -1   2  -5   95.79    4.20
  -1   2  -6   22.80    2.10
   1  -2   6   22.20    2.50
   1  -2   6   17.60    1.90
  -1   2  -6   19.60    2.10
   1  -2   6   22.80    2.50
   1  -2   6   22.30    2.60
   1  -2   6   17.00    2.00
  -1   2  -6   22.40    2.40
  -1   2  -6   18.10    1.90
  -1   2  -7   26.90    3.10
   1  -2   7   29.10    3.00
   1  -2   7   25.50    2.90
  -1   2  -7   33.70    3.00
   1  -2   7   28.40    2.50
  -1   2  -7   30.00    2.50
   1  -2   7   29.80    3.10
  -1   2  -7   30.90    2.60
  -1   2  -7   31.10    2.80
   1  -2   8    8.40    1.60
   1  -2   8    7.90    1.80
   1  -2   8    8.40    1.40
  -1   2  -8    5.00    1.30
  -1   2  -8   10.50    1.90
  -1   2  -8    7.10    1.40
   1  -2   8    7.60    1.60
  -1   2  -8    5.50    1.20
  -1   2  -8    7.90    1.30
  -1   2  -8    9.00    1.60
   1  -2   8    8.00    1.50
  -1   2  -8    7.10    1.10
  -1   2  -8    7.80    1.10
  -1   2  -9   49.30    3.10
  -1   2  -9   54.59    3.30
  -1   2  -9   50.59    3.10
   1  -2   9   49.30    3.20
  -1   2  -9   54.89    3.70
  -1   2  -9   46.20    3.00
   1  -2   9   55.39    3.70
   1  -2   9   52.79    3.20
  -1   2 -10   49.80    3.00
   1  -2  10   53.29    3.20
   1  -2  10   50.19    3.10
  -1   2 -10   47.30    2.90
   1  -2  10   51.09    3.10
  -1   2 -10   58.59    3.10
  -1   2 -11    3.20    0.70
  -1   2 -11    1.80    0.70
   1  -2  11    3.30    0.80
   1  -2  11    1.80    0.80
  -1   2 -11    1.10    0.60
   1  -2  12   13.90    1.10
   1  -2  12   13.90    1.10
   1  -1 -13    6.00    0.90
   1  -1 -13    6.60    1.00
   1  -1 -12    0.70    0.50
   1  -1 -12    1.40    0.70
   1  -1 -11    4.80    0.90
   1  -1 -11    2.70    0.90
   1  -1 -11    4.10    0.90
   1  -1 -10    1.00    0.50
   1  -1 -10    0.30    0.70
  -1   1  10   -1.90    0.80
   1  -1 -10   -0.50    0.60
  -1   1  10   -0.30    0.80
   1  -1 -10   -0.10    0.80
   1  -1 -10    0.60    0.30
  -1   1   9   44.00    3.50
   1  -1  -9   45.40    3.60
  -1   1   9   43.00    3.90
  -1   1   9   50.19    3.30
  -1   1   9   45.30    4.10
  -1   1   9   47.80    3.10
  -1   1   8  341.97    8.70
  -1   1   8  334.17   10.80
   1  -1  -8  336.67    9.80
  -1   1   8  362.16   10.10
  -1   1   7  254.27    6.90
  -1   1   7  273.27    8.20
   1  -1  -7  261.67    8.10
  -1   1   7  264.17    8.80
  -1   1   6  147.59    5.50
  -1   1   6  152.68    4.90
   1  -1  -6  145.79    5.70
  -1   1   6  159.48    4.40
  -1   1   6  160.18    5.60
   1  -1  -6  149.19    5.60
   1  -1  -6  154.98    5.80
  -1   1   6  164.18    6.30
  -1   1   6  154.18    5.70
   1  -1  -5  344.27    8.40
  -1   1   5  339.97    8.20
   1  -1  -5  323.57    8.10
  -1   1   5  325.47    8.10
  -1   1   5  335.07    8.50
   1  -1  -5  344.87    8.30
  -1   1   5  337.37    7.40
  -1   1   5  334.37    8.10
   1  -1  -4  660.53   12.90
   1  -1  -4  749.42   11.40
  -1   1   4  756.72   13.00
   1  -1  -4  770.32   12.10
   1  -1  -4  757.32   12.60
   1  -1  -4  750.82   13.10
  -1   1   4  740.53   12.60
  -1   1   4  756.12   11.80
  -1   1   4  715.63   13.00
  -1   1   4  728.23   12.90
   1  -1  -4  659.33   11.50
   1  -1  -3  526.85   10.20
   1  -1  -3  523.55    9.50
  -1   1   3  502.45    8.60
  -1   1   3  511.15    8.70
  -1   1   3  542.35    8.10
  -1   1   3  514.45   10.00
  -1   1   3  531.75    8.70
  -1   1   3  547.45    8.50
   1  -1  -3  519.45    7.80
   1  -1  -2    0.30    0.40
  -1   1   2    0.10    0.40
  -1   1   2    0.90    0.20
  -1   1   2    0.20    0.30
   1  -1  -2    0.40    0.20
  -1   1   2    2.10    0.30
  -1   1   2    0.30    0.30
   1  -1  -2    0.30    0.30
  -1   1   2    0.20    0.30
  -1   1   2   -0.20    0.40
   1  -1  -2    1.30    0.60
   1  -1  -2    0.20    0.30
  -1   1   2    1.00    0.20
   1  -1  -1   97.09    2.50
  -1   1   1   96.89    2.30
  -1   1   1   98.39    2.60
   1  -1  -1   97.99    2.60
  -1   1   1  102.29    2.70
   1  -1  -1   94.79    2.40
  -1   1   1   95.09    2.80
  -1   1   1   90.69    2.80
   1  -1  -1   95.59    2.20
  -1   1   0   43.90    1.70
  -1   1   0   37.00    1.70
   1  -1   0   40.40    1.60
  -1   1   0   37.80    1.70
  -1   1   0   43.30    1.50
   1  -1   0   38.00    1.00
   1  -1   1   22.00    1.30
  -1   1  -1   20.80    1.30
  -1   1  -1   19.90    1.30
  -1   1  -1   18.70    1.30
   1  -1   1   19.40    1.20
  -1   1  -1   19.40    1.30
   1  -1   1   21.10    1.30
   1  -1   2 1254.47   19.40
  -1   1  -2 1219.48   19.60
   1  -1   2 1265.87   18.70
   1  -1   2 1240.28   18.80
   1  -1   2 1268.67   18.40
  -1   1  -2 1275.77   19.20
  -1   1  -2 1227.38   18.90
  -1   1  -2 1342.77   18.80
   1  -1   2 1298.77   19.20
  -1   1  -2 1371.26   19.20
   1  -1   2 1287.47   18.30
  -1   1  -2 1281.47   18.70
  -1   1  -2 1293.17   18.50
   1  -1   2 1280.87   18.90
  -1   1  -2 1225.48   18.10
   1  -1   2 1322.47   19.40
   1  -1   3  159.58    4.10
   1  -1   3  156.48    5.00
   1  -1   3  155.78    5.00
   1  -1   3  161.18    4.70
  -1   1  -3  158.58    4.50
   1  -1   3  150.18    4.40
  -1   1  -3  162.48    4.50
  -1   1  -3  154.18    4.50
  -1   1  -3  143.29    3.50
   1  -1   3  162.68    4.30
   1  -1   3  162.98    4.60
   1  -1   3  162.28    4.60
   1  -1   3  148.89    4.20
  -1   1  -3  159.48    4.30
  -1   1  -3  157.08    4.60
  -1   1  -3  146.89    3.90
   1  -1   4    6.00    1.10
   1  -1   4    6.70    1.30
   1  -1   4    6.60    1.20
  -1   1  -4    6.20    1.00
   1  -1   4    6.10    1.10
   1  -1   4   10.70    1.10
  -1   1  -4    5.30    0.90
   1  -1   4    4.80    0.90
  -1   1  -4    6.10    1.00
   1  -1   4   10.50    1.10
   1  -1   4    6.50    1.00
  -1   1  -4    8.00    1.00
  -1   1  -5  863.81   16.00
  -1   1  -5  903.81   15.30
   1  -1   5  814.82   16.80
   1  -1   5  872.91   15.30
  -1   1  -5  861.31   15.40
   1  -1   5  886.51   14.90
   1  -1   5  885.21   17.10
  -1   1  -5  888.71   15.80
   1  -1   5  864.71   15.50
   1  -1   5  885.41   17.10
   1  -1   5  837.02   15.30
   1  -1   5  890.41   16.50
  -1   1  -6    1.30    0.60
   1  -1   6    1.00    0.70
   1  -1   6    0.80    0.80
   1  -1   6   -1.00    0.80
  -1   1  -6    0.00    0.50
   1  -1   6    0.40    0.60
   1  -1   6    0.50    0.80
   1  -1   6    0.60    0.60
   1  -1   6    0.10    0.60
  -1   1  -6    0.70    0.70
  -1   1  -6   -0.10    0.60
   1  -1   7    3.20    1.10
   1  -1   7    2.00    1.00
  -1   1  -7    2.10    0.90
  -1   1  -7    4.00    0.90
   1  -1   7    4.00    1.10
  -1   1  -7    3.00    1.00
  -1   1  -7    2.80    0.90
   1  -1   7    3.90    1.10
   1  -1   7    4.60    1.10
   1  -1   7    3.80    1.00
   1  -1   7    2.80    0.90
  -1   1  -7    3.10    0.90
   1  -1   8   12.40    2.10
   1  -1   8   10.90    1.90
  -1   1  -8   10.60    1.90
   1  -1   8   12.90    1.70
   1  -1   8   12.80    2.00
   1  -1   8    9.80    1.60
  -1   1  -8   12.90    1.80
  -1   1  -8   11.80    1.80
  -1   1  -8   11.70    1.80
  -1   1  -9    0.70    0.70
  -1   1  -9    1.20    0.70
   1  -1   9    1.20    0.60
  -1   1  -9   -2.00    0.90
  -1   1  -9   -0.40    0.40
   1  -1   9    0.90    1.00
   1  -1   9   -0.30    0.60
  -1   1  -9   -0.10    0.60
   1  -1   9    1.60    1.00
  -1   1  -9   -0.50    0.40
   1  -1   9    0.00    0.60
  -1   1 -10    0.20    0.50
  -1   1 -10   -0.70    0.60
  -1   1 -10   -0.30    0.80
  -1   1 -10    0.90    0.70
   1  -1  10   -0.30    0.60
  -1   1 -11    1.10    0.80
  -1   1 -11    1.40    0.70
   1  -1  11    1.50    0.70
  -1   1 -11    1.90    0.70
   1  -1  11    2.50    0.80
   1  -1  12  208.88    5.30
  -1   1 -12  185.98    5.20
  -1   1 -12  191.38    4.80
  -1   1 -12  186.58    5.20
   1  -1  12  204.78    5.50
   1   0 -13   10.90    1.20
  -1   0  13    8.50    1.00
   1   0 -12    8.80    1.30
   1   0 -12    7.80    1.20
   1   0 -12    8.20    1.10
   1   0 -11    2.00    0.90
   1   0 -11    1.50    0.60
   1   0 -11    1.50    0.90
   1   0 -10   12.60    1.50
  -1   0  10   13.00    1.70
  -1   0  10    9.60    1.50
   1   0 -10   15.40    2.00
   1   0 -10   15.10    1.80
  -1   0  10    6.70    1.50
   1   0 -10   13.00    1.70
   1   0  -9   29.00    2.80
  -1   0   9   28.10    2.50
  -1   0   9   29.70    2.40
   1   0  -9   30.40    2.40
   1   0  -9   26.80    2.30
  -1   0   9   24.90    3.10
  -1   0   9   27.60    3.10
  -1   0   8   15.50    2.30
  -1   0   8   14.50    2.20
  -1   0   8   14.40    2.00
  -1   0   8   14.00    1.70
   1   0  -8   13.80    1.90
   1   0  -7   16.50    2.00
  -1   0   7   17.90    1.50
  -1   0   7   18.20    2.10
  -1   0   7   20.90    2.40
  -1   0   7   19.70    1.80
   1   0  -7   16.70    1.70
  -1   0   6  350.56    8.90
   1   0  -6  375.16    9.60
  -1   0   6  348.77    8.00
  -1   0   6  351.26    9.90
  -1   0   6  376.46    7.60
  -1   0   6  359.96    9.30
  -1   0   6  383.26    8.50
   1   0  -6  349.96    7.90
   1   0  -6  343.37    9.00
  -1   0   5  408.96    8.40
  -1   0   5  390.96    8.60
  -1   0   5  410.96    9.80
  -1   0   5  396.06    7.60
   1   0  -5  392.56    9.10
   1   0  -5  409.66    9.40
  -1   0   4  476.65    9.50
  -1   0   4  464.15    9.10
  -1   0   4  518.45   10.50
  -1   0   4  481.05    9.10
  -1   0   4  469.45    9.00
  -1   0   4  495.45    9.30
   1   0  -4  507.75   10.00
   1   0  -4  538.15   10.20
  -1   0   4  499.25    9.10
   1   0  -3  408.06    6.50
  -1   0   3  396.26    6.10
  -1   0   3  445.76    8.70
  -1   0   3  454.75    7.70
  -1   0   3  429.46    6.60
  -1   0   3  451.75    7.70
  -1   0   3  425.16    8.00
   1   0  -3  449.95    8.00
  -1   0   3  462.15    7.80
  -1   0   3  452.55    9.00
   1   0  -3  428.96    8.30
  -1   0   3  414.66    8.00
   1   0  -3  443.86    9.00
  -1   0   2  396.16    6.70
   1   0  -2  421.26    7.00
  -1   0   2  428.66    6.60
   1   0  -2  390.76    5.70
  -1   0   2  416.36    6.80
   1   0  -2  396.86    6.40
   1   0  -2  433.06    7.80
  -1   0   2  389.76    5.70
   1   0  -2  396.76    6.40
  -1   0   2  417.56    7.00
   1   0  -2  404.56    6.90
  -1   0   2  419.06    6.00
   1   0  -1   15.50    0.70
   1   0  -1   15.90    0.90
   1   0  -1   15.30    0.90
   1   0  -1   16.70    1.00
  -1   0   1   16.60    0.80
  -1   0   1   17.80    0.80
  -1   0   1   15.40    0.90
   1   0  -1   17.80    0.80
  -1   0   1   15.50    0.90
   1   0   0  103.79    2.30
  -1   0   0  108.99    2.20
   1   0   0  100.29    2.30
  -1   0   0  103.69    1.90
  -1   0   0   99.69    2.50
   1   0   0  104.79    2.20
  -1   0   0  105.99    2.40
   1   0   1  115.49    2.80
  -1   0  -1  108.79    2.60
   1   0   1  110.29    2.40
  -1   0  -1  111.49    2.40
   1   0   1  116.59    2.70
  -1   0  -1  112.59    2.70
  -1   0  -1  119.09    2.70
   1   0   2  459.55    7.90
  -1   0  -2  479.35    7.90
   1   0   2  469.85    7.60
  -1   0  -2  463.25    8.20
   1   0   2  484.05    8.20
  -1   0  -2  489.85    7.80
   1   0   3  966.70   15.80
  -1   0  -3  938.61   14.40
  -1   0  -3  965.00   14.50
   1   0   3  961.90   13.40
   1   0   3  960.70   16.10
   1   0   3  975.10   14.90
   1   0   3  987.60   15.20
  -1   0  -3  979.80   14.80
  -1   0  -3  946.61   13.50
   1   0   3  936.01   14.50
  -1   0  -3  933.81   14.60
   1   0   3  932.51   15.70
  -1   0  -3  920.01   14.70
   1   0   4   12.40    1.10
  -1   0  -4   13.30    1.20
   1   0   4   14.10    1.30
  -1   0  -4   10.90    1.10
   1   0   4   11.60    1.10
  -1   0  -4   13.00    1.10
   1   0   4   12.20    1.40
   1   0   4   13.20    1.50
   1   0   4   11.90    1.10
  -1   0  -4   10.00    1.10
  -1   0  -4   11.00    1.10
   1   0   4   12.50    1.10
   1   0   4   11.90    1.40
  -1   0  -4   12.00    1.20
  -1   0  -5    2.00    0.90
  -1   0  -5    0.90    0.60
   1   0   5    1.80    0.80
   1   0   5    1.90    0.70
  -1   0  -5    1.10    0.60
   1   0   5    1.30    0.60
   1   0   5    2.10    0.90
   1   0   5    3.20    0.90
   1   0   5    1.90    0.90
   1   0   5    1.80    0.60
  -1   0  -5    2.00    0.70
  -1   0  -5    1.50    0.60
  -1   0  -5    1.50    0.80
   1   0   6   23.00    1.90
   1   0   6   23.00    1.90
   1   0   6   25.70    2.40
  -1   0  -6   23.50    1.90
  -1   0  -6   22.00    2.00
  -1   0  -6   24.00    2.50
   1   0   6   23.30    2.40
   1   0   6   23.80    2.30
   1   0   6   24.00    2.30
  -1   0  -6   22.40    1.90
   1   0   6   24.40    1.90
  -1   0  -6   24.70    1.90
  -1   0  -6   24.70    2.00
   1   0   7  274.77    7.40
   1   0   7  274.07    8.60
  -1   0  -7  270.97    7.50
   1   0   7  268.57    7.40
   1   0   7  258.27    8.50
  -1   0  -7  253.67    8.90
  -1   0  -7  265.07    7.10
   1   0   7  266.27    7.30
  -1   0  -7  253.47    7.60
   1   0   7  258.77    8.50
   1   0   7  268.77    8.80
  -1   0  -7  267.87    7.60
  -1   0  -8   24.50    2.40
   1   0   8   26.20    2.30
   1   0   8   25.30    2.70
  -1   0  -8   21.30    2.60
   1   0   8   25.40    2.70
   1   0   8   23.70    2.20
   1   0   8   25.90    2.80
   1   0   8   22.90    2.20
   1   0   8   24.30    2.60
  -1   0  -8   23.60    2.00
  -1   0  -8   27.40    2.40
   1   0   9   -0.50    0.70
   1   0   9    0.80    0.80
   1   0   9    2.50    1.00
   1   0   9   -0.10    0.90
  -1   0  -9    0.00    0.40
  -1   0  -9    0.30    0.60
   1   0   9    0.60    0.50
   1   0   9    0.80    0.60
   1   0   9   -0.30    1.10
  -1   0 -10   25.70    2.30
   1   0  10   24.30    2.20
   1   0  10   19.70    2.20
  -1   0 -10   27.00    2.30
  -1   0 -10   24.30    2.40
  -1   0 -10   26.40    2.40
  -1   0 -10   27.40    2.20
   1   0  10   26.00    2.30
  -1   0 -11   37.80    2.70
  -1   0 -11   35.10    2.60
   1   0  11   38.00    2.60
  -1   0 -12   21.80    1.90
   1   0  12   22.80    1.80
   1   0  12   25.20    2.00
  -1   0 -12   23.30    2.00
  -1   0 -13    8.40    1.00
  -1   0 -13    7.20    0.90
   1   0  13    7.70    1.00
  -1  -1  12  114.69    4.10
   1   1 -12  103.09    3.60
   1   1 -12  105.09    3.90
   1   1 -11   10.00    1.50
   1   1 -11    9.40    1.30
   1   1 -11    9.60    1.40
   1   1 -10   33.50    2.60
   1   1 -10   30.80    2.50
   1   1 -10   32.30    2.50
   1   1  -9    3.90    1.00
   1   1  -9    3.80    1.00
   1   1  -9    4.80    1.00
  -1  -1   9    4.00    1.00
  -1  -1   9    3.00    0.80
  -1  -1   9    5.40    1.30
  -1  -1   9    5.40    1.10
   1   1  -9    3.60    1.00
   1   1  -9    2.90    1.00
   1   1  -8    8.60    1.60
  -1  -1   8   10.20    1.50
  -1  -1   8   12.00    1.60
  -1  -1   8   11.10    1.90
  -1  -1   8    8.50    1.50
   1   1  -8   10.70    1.50
  -1  -1   7  136.09    5.20
  -1  -1   7  142.79    6.50
   1   1  -7  125.09    5.40
  -1  -1   7  138.09    6.30
  -1  -1   7  133.29    5.70
  -1  -1   7  138.39    5.00
  -1  -1   7  133.69    4.50
   1   1  -7  139.29    5.20
   1   1  -6   17.00    2.00
  -1  -1   6   19.90    2.30
  -1  -1   6   19.10    1.80
  -1  -1   6   16.80    2.10
  -1  -1   6   20.00    2.00
  -1  -1   6   18.40    1.70
  -1  -1   6   21.00    2.10
  -1  -1   6   17.20    1.50
   1   1  -6   14.60    1.80
  -1  -1   6   18.70    1.90
   1   1  -5  672.43   12.50
  -1  -1   5  701.83   14.20
   1   1  -5  663.13   13.20
  -1  -1   5  679.73   13.30
  -1  -1   5  663.43   11.70
  -1  -1   5  658.83   14.20
  -1  -1   5  660.53   12.90
  -1  -1   5  690.63   12.10
   1   1  -5  699.63   13.40
  -1  -1   5  676.43   12.80
  -1  -1   5  686.23   13.40
   1   1  -5  696.83   13.90
  -1  -1   4   52.19    3.00
  -1  -1   4   57.39    2.90
   1   1  -4   51.39    2.50
   1   1  -4   58.19    2.90
  -1  -1   4   60.49    2.30
  -1  -1   4   56.49    2.70
  -1  -1   4   50.69    2.70
   1   1  -4   50.89    2.80
  -1  -1   4   58.19    2.70
  -1  -1   4   50.89    2.90
  -1  -1   3  669.73   11.30
  -1  -1   3  683.33   11.90
   1   1  -3  633.34   10.80
   1   1  -3  648.24   12.10
   1   1  -3  669.53   10.00
   1   1  -3  656.03    9.80
  -1  -1   3  650.73   11.20
  -1  -1   3  645.84   11.20
  -1  -1   3  649.14   11.80
   1   1  -3  648.24   11.50
   1   1  -3  660.33   11.50
  -1  -1   3  638.44    9.70
  -1  -1   3  715.13   12.40
   1   1  -3  637.44    9.30
  -1  -1   3  643.54    9.80
  -1  -1   3  632.54   11.50
   1   1  -3  620.74   11.00
   1   1  -2   62.59    2.20
   1   1  -2   76.69    2.10
  -1  -1   2   66.79    1.80
   1   1  -2   69.69    2.00
  -1  -1   2   66.19    1.70
   1   1  -2   67.39    1.90
  -1  -1   2   72.89    2.40
   1   1  -2   69.79    2.70
   1   1  -2   65.99    2.50
   1   1  -1  720.93   11.10
   1   1  -1  758.02   11.50
   1   1  -1  774.02   11.20
  -1  -1   1  750.92   10.60
  -1  -1   1  745.53   11.00
   1   1  -1  741.03   10.90
  -1  -1   0  102.29    2.20
  -1  -1   0  106.99    2.40
   1   1   0  107.69    2.40
   1   1   0  104.39    2.50
  -1  -1  -1   62.99    1.80
   1   1   1   61.09    1.20
  -1  -1  -1   61.79    1.20
  -1  -1  -2 1583.24   22.30
   1   1   2 1608.14   22.90
   1   1   2 1612.04   21.30
   1   1   2 1638.54   21.90
   1   1   3    9.00    0.80
   1   1   3    8.10    0.70
   1   1   3    9.10    0.80
  -1  -1  -3    9.60    1.00
   1   1   4  587.54   10.60
   1   1   4  593.74   11.20
  -1  -1  -4  633.64   11.20
   1   1   4  653.63   10.20
   1   1   4  618.54   12.10
   1   1   4  626.84   11.60
  -1  -1  -4  609.74   11.50
  -1  -1  -4  649.14   10.70
  -1  -1  -4  643.74   10.60
  -1  -1  -4  608.54   11.00
  -1  -1  -4  612.84   10.40
  -1  -1  -4  633.34   12.50
   1   1   4  618.54   11.90
  -1  -1  -5   25.70    1.80
   1   1   5   29.30    2.40
   1   1   5   26.90    2.00
  -1  -1  -5   23.90    1.90
   1   1   5   29.10    2.30
  -1  -1  -5   28.80    1.90
   1   1   5   28.20    1.80
  -1  -1  -5   24.20    1.60
   1   1   5   24.90    1.60
  -1  -1  -5   20.90    1.60
  -1  -1  -5   26.50    1.70
   1   1   6   23.50    2.30
  -1  -1  -6   18.90    1.70
   1   1   6   21.40    2.30
  -1  -1  -6   22.00    1.70
  -1  -1  -6   20.30    2.30
   1   1   6   21.30    1.70
  -1  -1  -6   23.90    1.80
   1   1   6   21.90    1.80
   1   1   6   24.80    2.20
  -1  -1  -6   23.60    2.10
  -1  -1  -6   22.30    1.80
  -1  -1  -6   21.90    1.80
  -1  -1  -7  348.37    8.50
  -1  -1  -7  362.66    8.30
   1   1   7  321.27    9.90
  -1  -1  -7  351.26   10.50
   1   1   7  354.56    8.50
  -1  -1  -7  329.57    8.30
  -1  -1  -7  340.77    9.20
   1   1   7  337.37    8.50
   1   1   7  330.67    7.90
   1   1   7  320.37    9.90
   1   1   7  353.86   10.00
   1   1   7  341.27    9.30
   1   1   8  276.07    7.50
  -1  -1  -8  262.77    8.70
  -1  -1  -8  284.67    9.90
   1   1   8  301.27    9.80
   1   1   8  296.87    9.60
   1   1   8  303.77    9.90
   1   1   8  287.87    9.00
  -1  -1  -8  310.27    8.20
  -1  -1  -8  291.17    7.70
   1   1   8  282.17    8.00
   1   1   8  284.57    8.00
   1   1   9   93.69    4.60
   1   1   9  104.39    4.50
   1   1   9  100.99    5.80
  -1  -1  -9   98.29    5.80
   1   1   9   90.39    5.10
   1   1   9  101.89    5.70
   1   1   9  100.79    5.60
   1   1   9  104.79    4.70
  -1  -1  -9  103.29    4.80
   1   1  10   49.10    3.20
  -1  -1 -10   47.30    4.10
   1   1  10   43.70    3.20
  -1  -1 -10   46.10    3.00
   1   1  10   41.40    3.90
  -1  -1 -10   48.90    3.20
   1   1  10   44.40    3.20
  -1  -1 -10   50.89    3.20
   1   1  10   45.50    3.80
  -1  -1 -11    7.50    1.30
  -1  -1 -11    5.20    1.20
  -1  -1 -12   15.40    1.70
  -1  -1 -12   17.00    1.70
   1   1  12   16.50    1.70
  -1  -1 -13   -0.50    0.60
  -1  -1 -13    1.70    0.70
   1   2 -12    1.20    0.40
   1   2 -12    0.20    0.40
  -1  -2  12    0.60    0.50
   1   2 -11    8.70    1.20
  -1  -2  11    8.00    1.30
   1   2 -11    6.70    1.20
   1   2 -10  272.77    8.00
   1   2 -10  286.27    7.80
  -1  -2  10  289.07    8.20
   1   2 -10  266.47    7.80
  -1  -2   9   -1.00    0.90
  -1  -2   9    1.20    0.70
   1   2  -9    0.00    0.60
   1   2  -9    0.00    0.50
   1   2  -9   -0.50    0.60
   1   2  -9    1.60    0.80
   1   2  -8   87.59    4.90
  -1  -2   8   79.39    4.00
  -1  -2   8   78.89    4.80
  -1  -2   8   87.39    4.30
   1   2  -8   96.99    4.80
  -1  -2   7   55.49    3.50
  -1  -2   7   60.49    4.10
  -1  -2   7   59.99    3.20
   1   2  -7   61.29    4.00
  -1  -2   7   56.49    3.20
  -1  -2   7   51.79    3.70
   1   2  -7   63.39    3.70
  -1  -2   6   76.09    4.10
  -1  -2   6   82.09    3.60
   1   2  -6   75.79    4.00
  -1  -2   6   79.69    4.20
   1   2  -6   78.39    4.30
  -1  -2   6   85.19    4.60
   1   2  -6   71.49    4.40
  -1  -2   6   75.99    3.90
   1   2  -6   78.19    3.90
  -1  -2   5    0.50    0.60
  -1  -2   5    1.00    0.70
   1   2  -5    0.60    0.50
  -1  -2   5    1.40    0.70
  -1  -2   5    1.70    0.50
  -1  -2   5    1.10    0.70
   1   2  -5    1.10    0.80
   1   2  -5    1.00    0.60
  -1  -2   5    0.60    0.50
  -1  -2   5    1.70    0.60
  -1  -2   5    1.40    0.80
   1   2  -4    8.70    1.20
  -1  -2   4   11.50    1.10
  -1  -2   4   11.30    1.50
  -1  -2   4   12.10    1.10
   1   2  -4   13.40    1.50
  -1  -2   4   11.90    1.40
  -1  -2   4   10.40    1.30
  -1  -2   4   10.60    1.40
   1   2  -4    8.70    1.30
   1   2  -4   10.50    1.20
  -1  -2   4   11.10    1.40
  -1  -2   4   12.10    1.20
   1   2  -3  229.98    5.30
  -1  -2   3  242.88    5.30
   1   2  -3  212.88    5.10
   1   2  -3  244.48    6.10
   1   2  -3  237.88    5.40
  -1  -2   3  215.38    5.60
  -1  -2   3  244.08    6.00
  -1  -2   3  238.68    5.50
  -1  -2   3  220.08    5.80
  -1  -2   3  218.78    6.00
  -1  -2   3  223.78    5.20
  -1  -2   3  237.78    5.20
  -1  -2   3  224.18    6.00
   1   2  -3  208.88    5.70
   1   2  -3  231.28    6.10
  -1  -2   2   94.99    3.20
  -1  -2   2   99.39    3.30
  -1  -2   2   98.69    3.30
  -1  -2   2   98.39    3.20
  -1  -2   2   93.49    3.20
   1   2  -2   91.69    3.10
   1   2  -2   96.49    3.40
  -1  -2   2   94.59    2.90
  -1  -2   2   94.19    3.30
  -1  -2   2   81.39    2.10
   1   2  -2   93.99    2.90
   1   2  -2   88.09    2.00
   1   2  -2  105.49    3.40
  -1  -2   2   94.29    2.80
   1   2  -2  100.19    3.40
   1   2  -2   92.19    3.00
   1   2  -1   89.09    2.70
   1   2  -1   88.59    2.80
   1   2  -1   84.19    2.00
   1   2  -1   85.39    2.70
  -1  -2   1   84.39    2.50
  -1  -2   1   93.89    2.80
  -1  -2   1   76.89    1.60
   1   2  -1   85.19    2.60
   1   2   0 2087.79   28.00
  -1  -2   0 1989.20   28.10
   1   2   0 2121.79   27.50
   1   2   0 2109.19   28.30
  -1  -2   0 2211.28   28.30
  -1  -2   0 2122.29   28.10
   1   2   0 2073.69   27.90
  -1  -2   0 2220.38   28.20
  -1  -2  -1  451.95    6.60
   1   2   1  472.25    7.50
   1   2   1  448.76    6.60
   1   2   1  463.55    6.90
  -1  -2  -1  441.26    6.80
  -1  -2  -2  992.80   13.90
   1   2   2  975.30   14.00
  -1  -2  -3  118.79    3.40
   1   2   3  114.39    3.40
   1   2   3  108.49    3.00
  -1  -2  -3  116.39    3.50
   1   2   3  119.39    4.10
  -1  -2  -3  115.19    3.30
   1   2   3  109.79    3.50
  -1  -2  -3  119.19    2.40
  -1  -2  -3  119.79    3.40
  -1  -2  -3  115.59    3.30
  -1  -2  -3  109.89    3.00
   1   2   3  107.39    3.50
  -1  -2  -4   -0.10    0.60
  -1  -2  -4    0.50    0.50
   1   2   4    0.20    0.50
  -1  -2  -4    0.50    0.50
   1   2   4    0.40    0.50
   1   2   4    0.20    0.40
   1   2   4    0.70    0.50
   1   2   4    0.40    0.30
  -1  -2  -4    0.40    0.50
  -1  -2  -4    0.70    0.30
  -1  -2  -4    0.40    0.20
   1   2   5  266.07    7.50
   1   2   5  258.47    6.00
  -1  -2  -5  249.68    7.00
   1   2   5  274.27    7.30
  -1  -2  -5  262.77    7.60
  -1  -2  -5  265.97    6.30
  -1  -2  -5  278.57    6.90
  -1  -2  -5  286.07    6.10
   1   2   5  273.77    6.60
  -1  -2  -5  247.78    6.10
   1   2   5  251.27    7.40
  -1  -2  -6   36.40    2.40
   1   2   6   40.90    3.20
   1   2   6   38.00    2.90
  -1  -2  -6   39.00    2.80
  -1  -2  -6   42.30    3.20
  -1  -2  -6   40.00    2.50
  -1  -2  -6   41.80    2.90
   1   2   6   44.00    2.50
   1   2   6   41.30    2.10
   1   2   6   42.30    2.60
  -1  -2  -6   43.10    2.40
   1   2   7   15.90    1.50
   1   2   7   14.90    2.20
  -1  -2  -7   17.60    2.00
   1   2   7   16.20    1.80
   1   2   7   15.10    1.60
  -1  -2  -7   15.40    1.70
  -1  -2  -7   14.60    2.20
  -1  -2  -7   16.10    1.70
   1   2   7   15.40    2.00
  -1  -2  -7   14.50    1.90
   1   2   7   15.10    1.70
   1   2   8   13.00    1.50
   1   2   8   16.70    2.30
   1   2   8   14.70    1.70
  -1  -2  -8   14.00    2.20
   1   2   8   13.80    1.90
  -1  -2  -8   13.70    2.00
   1   2   8   12.70    1.60
   1   2   8   10.70    2.10
   1   2   9  260.77    9.80
   1   2   9  257.87    9.60
   1   2   9  243.28    7.80
  -1  -2  -9  264.17    9.90
   1   2   9  259.87    7.80
   1   2   9  240.58    8.30
  -1  -2  -9  241.98    8.70
   1   2   9  256.67    9.30
   1   2   9  242.58    7.10
  -1  -2 -10  181.88    6.20
   1   2  10  174.68    6.60
  -1  -2 -10  178.58    6.20
   1   2  10  164.68    7.00
   1   2  10  174.68    6.50
   1   2  10  184.18    8.00
  -1  -2 -10  174.88    8.00
   1   2  10  164.08    7.80
  -1  -2 -11   11.10    1.50
  -1  -2 -11   11.00    1.50
  -1  -2 -12    5.90    1.20
  -1  -2 -12    6.20    1.10
   1   2  13    3.90    0.70
  -1  -2 -13    2.40    0.70
  -1  -2 -13    3.10    0.80
  -1  -3  11    3.60    0.80
   1   3 -11    4.90    0.80
   1   3 -10   26.80    2.20
  -1  -3  10   29.10    2.40
  -1  -3  10   33.00    2.20
   1   3 -10   31.80    2.30
   1   3  -9   20.80    2.10
  -1  -3   9   22.10    2.20
  -1  -3   9   23.30    2.20
   1   3  -9   24.80    2.20
   1   3  -9   21.90    2.10
  -1  -3   8    0.70    0.60
  -1  -3   8    1.20    0.60
   1   3  -8    0.10    0.60
   1   3  -8   -2.00    0.90
  -1  -3   8   -0.20    0.70
   1   3  -8   -2.30    0.80
   1   3  -8    0.10    0.60
   1   3  -7  392.96   11.10
   1   3  -7  402.26   10.90
  -1  -3   7  378.16   10.90
  -1  -3   7  396.26    9.80
  -1  -3   7  417.86   12.00
   1   3  -7  384.76   10.70
  -1  -3   7  390.26   10.70
  -1  -3   6  132.59    5.00
  -1  -3   6  133.29    5.70
  -1  -3   6  131.39    5.70
   1   3  -6  132.99    5.70
  -1  -3   6  142.79    6.50
   1   3  -6  134.19    6.00
   1   3  -6  143.99    5.90
   1   3  -5    0.70    0.60
  -1  -3   5    0.70    0.50
  -1  -3   5    1.20    0.70
  -1  -3   5    1.40    0.80
  -1  -3   5    0.60    0.70
   1   3  -5    0.30    0.60
  -1  -3   5    0.90    0.70
   1   3  -5    1.10    0.80
   1   3  -5    0.80    0.70
  -1  -3   5    1.80    0.60
  -1  -3   4   66.09    3.90
  -1  -3   4   72.79    3.70
   1   3  -4   67.79    3.60
  -1  -3   4   69.09    3.70
   1   3  -4   69.99    3.40
  -1  -3   4   70.99    3.10
  -1  -3   4   68.59    3.50
   1   3  -4   68.59    3.60
   1   3  -4   68.69    3.80
  -1  -3   4   67.49    3.00
  -1  -3   3    5.40    0.90
   1   3  -3    5.90    1.10
  -1  -3   3    5.40    0.90
  -1  -3   3    5.40    0.90
  -1  -3   3    5.30    1.10
  -1  -3   3    4.30    0.80
  -1  -3   3    4.20    1.00
   1   3  -3    6.10    1.00
  -1  -3   3    5.40    1.00
   1   3  -3    6.10    1.00
   1   3  -2   82.39    3.00
   1   3  -2   81.99    3.30
  -1  -3   2   89.99    3.60
  -1  -3   2   82.59    3.50
  -1  -3   2   77.59    3.00
   1   3  -2   86.19    3.50
  -1  -3   2   87.39    3.50
   1   3  -2   82.89    2.90
   1   3  -2   99.89    3.60
  -1  -3   2   88.29    3.40
  -1  -3   2   80.79    3.00
   1   3  -2   88.59    3.00
  -1  -3   2   89.19    3.20
  -1  -3   1    2.90    0.70
   1   3  -1    2.70    0.70
   1   3  -1    2.20    0.50
   1   3  -1    3.30    0.70
  -1  -3   1    2.60    0.70
   1   3  -1    3.50    0.70
  -1  -3   1    2.80    0.70
   1   3  -1    3.40    0.60
  -1  -3   1    2.20    0.70
   1   3  -1    1.80    0.50
  -1  -3   1    3.10    0.60
  -1  -3   1    2.40    0.60
   1   3  -1    2.90    0.70
  -1  -3   0 1369.86   20.10
   1   3   0 1363.76   19.10
  -1  -3   0 1352.66   20.20
   1   3   0 1346.57   19.70
   1   3   0 1329.37   19.20
   1   3   0 1351.36   19.60
  -1  -3   0 1366.36   19.70
   1   3   0 1321.37   20.50
  -1  -3   0 1351.86   19.80
   1   3   0 1345.07   20.10
   1   3   0 1325.27   18.70
  -1  -3   0 1376.46   20.00
  -1  -3   0 1322.57   18.70
   1   3   0 1388.06   20.30
   1   3   0 1295.27   19.20
  -1  -3   0 1304.97   19.60
  -1  -3  -1 2778.22   37.30
  -1  -3  -1 2759.22   35.80
   1   3   1 2831.82   37.60
   1   3   1 2817.52   38.40
   1   3   1 2722.73   37.70
   1   3   1 2793.02   37.20
  -1  -3  -1 2736.43   37.30
   1   3   1 2788.42   35.80
  -1  -3  -1 2775.72   37.30
   1   3   1 2727.93   35.70
  -1  -3  -1 2646.64   36.20
   1   3   1 2725.23   36.60
   1   3   1 2769.92   37.50
   1   3   2 1367.36   20.40
  -1  -3  -2 1359.66   19.60
  -1  -3  -2 1378.16   19.80
   1   3   2 1338.57   20.10
  -1  -3  -2 1300.67   17.20
   1   3   2 1356.06   17.70
   1   3   2 1375.76   19.60
  -1  -3  -2 1366.26   19.70
  -1  -3  -2 1348.77   19.80
   1   3   2 1300.17   19.30
   1   3   3  102.89    3.70
   1   3   3  101.19    2.30
   1   3   3   96.19    3.40
  -1  -3  -3  100.79    3.30
   1   3   3   96.89    2.60
  -1  -3  -3   97.29    3.30
   1   3   3   98.69    3.90
  -1  -3  -3  101.99    3.50
  -1  -3  -3  101.69    3.40
   1   3   3  102.99    3.30
   1   3   4  290.47    6.70
   1   3   4  279.37    7.10
  -1  -3  -4  306.57    6.90
   1   3   4  290.17    7.80
  -1  -3  -4  306.27    7.30
  -1  -3  -4  282.47    6.70
  -1  -3  -4  311.27    7.00
  -1  -3  -4  321.97    6.80
   1   3   4  280.57    6.60
   1   3   5  689.83   14.20
  -1  -3  -5  709.83   14.00
  -1  -3  -5  727.43   13.20
  -1  -3  -5  696.83   13.20
  -1  -3  -5  724.03   12.70
   1   3   5  691.23   13.80
   1   3   5  638.24   13.00
   1   3   5  664.43   11.50
   1   3   6   80.29    4.10
   1   3   6   77.39    3.20
  -1  -3  -6   80.09    3.90
   1   3   6   73.89    3.70
  -1  -3  -6   74.19    4.40
  -1  -3  -6   77.39    3.80
   1   3   6   76.29    4.30
  -1  -3  -6   77.19    3.60
   1   3   7    4.10    1.20
   1   3   7    5.90    1.10
   1   3   7    6.70    1.60
   1   3   7    4.80    1.10
  -1  -3  -7    5.20    1.30
  -1  -3  -7    7.30    1.40
  -1  -3  -7    4.70    1.20
  -1  -3  -7    4.40    1.20
   1   3   8   58.39    4.10
   1   3   8   60.89    3.50
   1   3   8   60.49    4.50
  -1  -3  -8   61.79    4.60
   1   3   8   59.89    3.30
  -1  -3  -8   56.49    3.90
  -1  -3  -8   55.39    3.60
  -1  -3  -9  179.58    8.20
   1   3   9  170.08    6.10
   1   3   9  158.48    7.70
   1   3   9  169.88    6.30
  -1  -3  -9  173.38    6.70
  -1  -3  -9  160.68    7.00
  -1  -3 -10   19.30    2.00
  -1  -3 -10   16.40    2.40
   1   3  10   15.90    2.00
   1   3  10   21.20    2.80
  -1  -3 -10   18.90    2.00
   1   3  10   19.00    2.80
   1   3  10   19.20    2.10
  -1  -3 -10   18.40    2.20
  -1  -3 -10   20.70    2.00
  -1  -3 -10   14.90    2.30
   1   3  11  120.69    5.70
  -1  -3 -11  127.59    5.20
   1   3  11  121.49    5.50
   1   3  11  126.99    5.50
  -1  -3 -11  134.29    5.30
  -1  -3 -12  102.69    4.40
  -1  -3 -12   96.49    4.20
  -1  -3 -13   97.09    3.70
  -1  -3 -13   90.59    3.60
  -1  -3 -13   99.59    3.80
  -1  -4  10    1.70    0.60
   1   4 -10    1.30    0.60
  -1  -4  10    1.30    0.70
  -1  -4   9    0.20    0.50
   1   4  -9    0.90    0.60
  -1  -4   9    0.30    0.50
  -1  -4   8  442.66   10.90
  -1  -4   8  427.16   10.40
   1   4  -8  436.66   10.30
   1   4  -8  411.56   10.30
  -1  -4   7  367.46   10.20
  -1  -4   7  382.76   11.00
  -1  -4   7  391.16    9.80
   1   4  -7  332.47   10.60
   1   4  -7  416.46   10.90
   1   4  -7  371.66    9.60
   1   4  -7  380.26    9.30
   1   4  -6    4.60    1.20
  -1  -4   6    5.50    1.40
   1   4  -6    5.10    1.20
  -1  -4   6    5.70    1.20
  -1  -4   6    5.90    1.50
   1   4  -6    6.60    1.60
  -1  -4   5   39.10    3.20
   1   4  -5   37.50    3.30
  -1  -4   5   36.50    3.10
  -1  -4   5   36.70    2.50
   1   4  -5   38.20    3.20
  -1  -4   5   33.10    2.50
   1   4  -5   35.20    2.90
   1   4  -5   33.90    2.90
  -1  -4   5   40.50    3.50
  -1  -4   4  201.58    6.10
   1   4  -4  208.48    6.90
  -1  -4   4  207.08    7.80
  -1  -4   4  225.48    7.60
   1   4  -4  223.78    7.50
  -1  -4   4  223.38    6.40
   1   4  -4  219.98    7.10
   1   4  -4  230.88    7.80
  -1  -4   4  214.88    7.50
  -1  -4   3   44.90    3.20
  -1  -4   3   42.80    2.60
  -1  -4   3   38.90    3.00
  -1  -4   3   44.30    2.80
  -1  -4   3   47.30    3.10
   1   4  -3   46.20    2.90
   1   4  -3   45.60    2.70
   1   4  -3   41.70    3.00
   1   4  -2   31.30    2.00
   1   4  -2   30.20    1.80
  -1  -4   2   28.30    2.30
  -1  -4   2   31.10    2.40
   1   4  -2   27.70    2.30
  -1  -4   2   24.30    1.90
   1   4  -2   29.30    2.10
  -1  -4   2   27.80    2.20
  -1  -4   2   31.20    2.30
   1   4  -2   29.90    2.00
   1   4  -1   82.49    3.20
   1   4  -1   92.09    3.20
  -1  -4   1   99.09    4.00
  -1  -4   1   82.79    3.80
   1   4  -1   91.39    3.50
  -1  -4   1   93.59    3.70
   1   4  -1   95.79    3.90
  -1  -4   1   95.09    3.80
  -1  -4   1   93.39    3.50
   1   4  -1   91.49    3.70
   1   4  -1   93.39    3.00
   1   4   0  127.49    3.60
   1   4   0  118.99    4.10
  -1  -4   0  129.49    4.40
  -1  -4   0  129.09    4.60
   1   4   0  129.99    4.20
  -1  -4   0  128.09    4.10
   1   4   0  127.49    4.60
  -1  -4   0  130.69    4.20
  -1  -4   0  127.09    3.80
  -1  -4   0  125.69    4.00
   1   4   0  124.99    3.70
  -1  -4   0  126.69    4.10
   1   4   1  820.42   12.80
  -1  -4  -1  795.82   13.20
  -1  -4  -1  842.42   14.30
   1   4   1  806.52   13.30
   1   4   1  835.82   14.00
  -1  -4  -1  807.22   12.80
   1   4   1  827.72   15.10
  -1  -4  -1  819.62   14.10
   1   4   1  806.92   14.40
  -1  -4  -1  835.72   14.20
   1   4   1  798.62   14.00
   1   4   2   20.20    1.40
  -1  -4  -2   24.00    1.70
   1   4   2   22.00    1.90
  -1  -4  -2   24.90    1.70
   1   4   2   19.90    1.90
  -1  -4  -2   20.80    1.70
   1   4   2   20.50    1.60
  -1  -4  -2   21.60    1.70
   1   4   2   23.30    1.40
   1   4   2   24.40    1.90
  -1  -4  -2   23.00    1.70
  -1  -4  -3   19.10    1.50
   1   4   3   22.30    1.80
  -1  -4  -3   19.90    1.60
   1   4   3   21.10    2.00
  -1  -4  -3   20.10    1.70
  -1  -4  -3   19.70    1.60
  -1  -4  -3   21.40    1.70
   1   4   3   19.90    1.80
   1   4   3   20.80    1.90
  -1  -4  -4  601.34   11.70
  -1  -4  -4  601.44   11.90
   1   4   4  563.74   11.80
   1   4   4  604.64   12.20
  -1  -4  -4  601.74   11.30
   1   4   4  579.14   12.60
   1   4   4  587.44   12.20
  -1  -4  -4  608.74   11.70
   1   4   4  588.84   10.50
   1   4   5   20.80    1.90
  -1  -4  -5   23.30    1.90
  -1  -4  -5   22.20    2.10
  -1  -4  -5   19.40    1.80
   1   4   5   22.80    1.90
   1   4   5   21.10    2.00
   1   4   5   19.70    2.10
  -1  -4  -5   22.60    1.90
  -1  -4  -5   21.20    2.00
   1   4   6    9.70    1.60
  -1  -4  -6    9.70    1.50
  -1  -4  -6    9.10    1.50
  -1  -4  -6    9.30    1.50
   1   4   6    8.60    1.50
   1   4   6    9.20    1.20
  -1  -4  -6   10.60    1.50
   1   4   6    8.10    1.30
   1   4   7  129.39    5.80
  -1  -4  -7  150.98    6.70
   1   4   7  143.29    5.20
   1   4   7  151.98    6.30
  -1  -4  -7  144.39    5.70
  -1  -4  -7  137.69    6.00
   1   4   7  132.19    6.40
  -1  -4  -8  105.79    6.10
   1   4   8  106.79    6.10
   1   4   8  108.89    4.80
   1   4   8  114.19    6.30
  -1  -4  -8  109.09    5.60
  -1  -4  -8   98.19    5.10
   1   4   9    6.20    1.70
   1   4   9    4.20    1.10
  -1  -4  -9    4.30    1.30
  -1  -4  -9    3.00    1.00
  -1  -4  -9    4.80    1.50
  -1  -4 -10   44.70    3.50
  -1  -4 -10   44.80    2.90
  -1  -4 -10   51.49    4.40
  -1  -4 -10   44.20    3.20
  -1  -4 -10   50.59    3.10
   1   4  10   39.00    4.00
  -1  -4 -10   37.00    3.60
   1   4  10   42.90    3.30
  -1  -4 -10   44.30    3.50
  -1  -4 -11  244.98    7.70
  -1  -4 -11  253.37    7.90
  -1  -4 -11  253.27    7.30
  -1  -4 -11  255.77    7.40
  -1  -4 -12   44.80    2.90
  -1  -4 -12   47.50    2.90
  -1  -4 -12   45.40    2.80
  -1  -4 -13    2.20    0.70
  -1  -4 -13    0.90    0.60
  -1  -5  10    1.70    0.50
  -1  -5  10    1.30    0.50
   1   5  -9    0.70    0.50
  -1  -5   9    0.40    0.60
  -1  -5   8   58.69    3.20
  -1  -5   8   52.19    3.20
   1   5  -8   57.49    3.10
   1   5  -8   53.29    3.00
   1   5  -7    1.00    0.50
  -1  -5   7    0.70    0.40
   1   5  -6  131.09    5.00
  -1  -5   6  133.59    5.40
  -1  -5   6  123.49    5.60
  -1  -5   6  130.19    6.30
   1   5  -6  134.99    5.90
   1   5  -5  170.48    6.90
  -1  -5   5  185.78    8.10
   1   5  -5  178.28    7.40
  -1  -5   5  178.18    7.50
   1   5  -5  170.68    6.80
  -1  -5   5  186.38    6.20
   1   5  -5  178.18    7.40
  -1  -5   5  180.98    7.60
   1   5  -4  152.78    6.20
  -1  -5   4  156.18    7.10
  -1  -5   4  162.38    5.80
  -1  -5   4  151.88    6.90
   1   5  -4  156.28    6.70
   1   5  -4  154.28    6.70
  -1  -5   4  155.88    6.80
   1   5  -4  154.58    6.20
  -1  -5   3  140.09    6.40
  -1  -5   3  132.89    5.20
   1   5  -3  143.29    5.70
  -1  -5   3  148.49    6.20
  -1  -5   3  123.69    6.00
   1   5  -3  136.29    6.00
  -1  -5   3  132.89    5.60
   1   5  -3  139.09    5.50
  -1  -5   2  256.67    7.90
  -1  -5   2  266.57    8.30
   1   5  -2  249.08    8.00
  -1  -5   2  255.97    8.10
   1   5  -2  265.27    7.10
  -1  -5   2  248.58    8.20
  -1  -5   1    1.10    0.70
   1   5  -1    0.50    0.50
  -1  -5   1    1.60    0.80
  -1  -5   1    1.10    0.60
   1   5  -1    0.50    0.50
   1   5  -1    1.20    0.80
  -1  -5   1    0.60    0.60
  -1  -5   1    0.80    0.60
   1   5  -1    1.00    0.60
   1   5   0  266.57    7.70
   1   5   0  286.27    6.50
  -1  -5   0  282.37    7.50
   1   5   0  281.27    6.80
   1   5   0  276.17    8.00
  -1  -5   0  286.17    7.00
  -1  -5   0  277.87    8.20
  -1  -5   0  282.47    7.50
   1   5   0  286.77    7.50
   1   5   1   21.90    1.80
  -1  -5  -1   19.90    1.90
  -1  -5  -1   21.80    2.10
   1   5   1   20.50    2.20
  -1  -5  -1   21.00    1.50
  -1  -5  -1   20.30    1.60
   1   5   1   19.50    1.50
  -1  -5  -1   22.30    1.80
  -1  -5  -1   18.70    1.70
   1   5   1   20.10    1.90
  -1  -5  -2   47.00    2.80
   1   5   2   48.80    3.10
   1   5   2   51.19    2.40
  -1  -5  -2   52.69    3.10
  -1  -5  -2   55.39    3.20
  -1  -5  -2   51.19    2.40
  -1  -5  -2   52.79    2.80
  -1  -5  -2   48.90    2.50
   1   5   2   50.79    3.00
   1   5   3  581.64   10.70
  -1  -5  -3  583.74   12.30
   1   5   3  553.64   13.00
   1   5   3  559.64   12.40
  -1  -5  -3  564.74   11.60
   1   5   3  590.44   12.80
  -1  -5  -3  563.54   11.40
  -1  -5  -3  554.24   10.00
  -1  -5  -3  564.14   12.10
   1   5   3  584.04   11.90
   1   5   4   29.00    2.30
   1   5   4   25.00    2.30
   1   5   4   28.00    2.50
  -1  -5  -4   26.90    2.30
   1   5   4   25.40    2.50
  -1  -5  -4   28.90    2.20
  -1  -5  -4   27.40    2.30
  -1  -5  -4   25.90    2.10
   1   5   5   84.19    4.30
   1   5   5   94.29    4.50
   1   5   5   89.09    4.50
   1   5   5   84.89    4.80
  -1  -5  -5   86.29    4.10
  -1  -5  -5   91.69    4.50
   1   5   5   83.69    4.50
  -1  -5  -5   85.09    4.10
  -1  -5  -5   88.99    4.30
   1   5   6  126.19    5.80
  -1  -5  -6  125.49    5.40
  -1  -5  -6  131.39    5.30
  -1  -5  -6  127.89    5.60
   1   5   6  131.59    4.90
  -1  -5  -6  135.09    5.80
   1   5   6  121.99    5.70
   1   5   6  126.49    6.20
   1   5   7    1.40    0.90
  -1  -5  -7    1.80    0.90
   1   5   7    0.50    0.60
  -1  -5  -7    1.70    0.70
   1   5   7    2.30    0.90
  -1  -5  -7    1.30    0.80
   1   5   8    2.30    0.90
   1   5   8    0.30    1.00
  -1  -5  -8    2.40    1.00
   1   5   8    2.20    1.20
  -1  -5  -8    1.80    0.90
  -1  -5  -8    3.20    1.20
   1   5   9   25.70    3.30
  -1  -5  -9   26.50    3.20
  -1  -5  -9   26.60    3.00
  -1  -5  -9   25.00    2.80
   1   5   9   25.60    2.70
   1   5  10   58.09    4.10
  -1  -5 -10   55.99    4.20
  -1  -5 -10   61.79    4.00
  -1  -5 -10   64.09    4.00
   1   5  10   58.19    3.80
  -1  -5 -11    0.00    1.90
  -1  -5 -11    0.30    0.70
  -1  -5 -12   41.60    2.90
  -1  -5 -13    1.20    0.60
   1   6  -8    0.20    0.40
  -1  -6   8    0.40    0.40
   1   6  -8    0.30    0.30
  -1  -6   7    1.40    0.60
   1   6  -7    2.00    0.70
  -1  -6   6   10.50    1.60
   1   6  -6   10.20    1.50
  -1  -6   6    9.80    1.50
   1   6  -6    9.30    1.30
  -1  -6   5   -0.40    0.50
   1   6  -5   -0.20    0.60
  -1  -6   5    0.40    0.70
  -1  -6   5    0.20    0.70
  -1  -6   5    2.50    0.80
   1   6  -5   -0.60    1.10
   1   6  -4    2.40    1.00
   1   6  -4    2.50    0.90
  -1  -6   4    3.20    0.80
   1   6  -4    3.60    1.00
  -1  -6   4    2.00    0.80
   1   6  -4    1.30    0.80
  -1  -6   4    2.20    0.70
  -1  -6   4    1.50    0.90
   1   6  -4    1.80    0.90
   1   6  -4    1.00    0.80
  -1  -6   4    2.40    0.70
  -1  -6   4    2.70    0.90
  -1  -6   3   12.60    2.10
  -1  -6   3   13.00    2.00
  -1  -6   3   12.80    1.80
   1   6  -3    9.20    1.80
  -1  -6   3   14.80    2.20
   1   6  -3   11.50    1.80
  -1  -6   2  101.09    5.70
   1   6  -2  101.49    5.40
  -1  -6   2   94.99    4.70
  -1  -6   2  100.59    5.30
   1   6  -2   98.09    4.60
  -1  -6   1    3.00    1.10
  -1  -6   1    2.90    1.10
   1   6  -1    3.30    1.00
  -1  -6   1    2.20    1.00
   1   6  -1    4.00    0.90
   1   6  -1    2.30    0.80
  -1  -6   0    6.90    1.20
  -1  -6   0    6.30    1.50
  -1  -6   0    5.90    1.10
  -1  -6   0    3.80    1.00
   1   6   0    7.80    1.30
   1   6   0    6.10    1.40
   1   6   0    6.20    1.10
   1   6   0    6.70    1.10
   1   6   1    7.90    1.60
   1   6   1    7.60    1.20
  -1  -6  -1    7.60    1.20
  -1  -6  -1    9.60    1.20
  -1  -6  -1    7.20    1.20
   1   6   1    5.20    1.20
  -1  -6  -1    9.00    1.50
   1   6   2   54.39    3.50
   1   6   2   44.70    3.60
  -1  -6  -2   45.90    2.60
  -1  -6  -2   47.40    3.40
   1   6   3  934.11   16.30
  -1  -6  -3  955.40   18.60
   1   6   3  897.11   19.50
  -1  -6  -3  936.71   17.10
  -1  -6  -3  941.91   18.50
   1   6   3  956.60   18.30
   1   6   4  108.59    4.20
   1   6   4  109.29    5.00
  -1  -6  -4  109.59    4.60
   1   6   4  102.19    5.50
  -1  -6  -4  113.09    5.30
  -1  -6  -4  104.39    5.10
   1   6   4  107.39    5.30
   1   6   4  107.59    5.00
   1   6   5   42.80    2.70
   1   6   5   43.20    3.50
   1   6   5   41.60    3.10
  -1  -6  -5   42.80    3.30
  -1  -6  -5   46.50    3.20
   1   6   5   37.40    3.30
   1   6   5   37.40    3.30
  -1  -6  -5   39.10    3.20
   1   6   6   64.29    4.10
  -1  -6  -6   59.89    4.00
  -1  -6  -6   68.39    4.30
  -1  -6  -6   62.19    4.00
   1   6   6   58.99    4.00
   1   6   6   59.39    4.30
  -1  -6  -6   65.29    4.00
   1   6   7    0.00    0.80
   1   6   7    0.40    0.50
   1   6   7    0.10    0.80
  -1  -6  -7    0.70    0.70
  -1  -6  -7   -1.10    0.80
   1   6   8   77.69    5.20
  -1  -6  -8   69.79    4.80
  -1  -6  -8   83.59    5.40
   1   6   8   70.99    5.00
  -1  -6  -9   10.70    1.60
  -1  -6  -9   10.90    2.10
   1   6   9   16.10    2.70
   1   6   9   13.70    2.40
  -1  -6  -9   12.00    1.70
  -1  -6  -9   14.80    1.90
  -1  -6  -9   12.90    2.30
  -1  -6 -10   23.40    2.40
   1   6  10   19.70    2.40
  -1  -6 -10   27.40    2.70
  -1  -6 -11   51.19    3.50
  -1  -6 -11   52.29    3.80
  -1  -6 -12   29.30    2.50
  -1  -6 -12   26.40    2.70
  -1  -6 -13    5.10    1.00
   1   7  -7    7.30    0.90
  -1  -7   7    7.60    1.00
   1   7  -6   79.99    3.50
  -1  -7   6   83.39    3.90
  -1  -7   5   58.19    3.20
   1   7  -5   50.99    3.20
  -1  -7   5   56.19    3.50
  -1  -7   5   57.89    3.50
  -1  -7   4   16.20    2.10
   1   7  -4   18.40    2.00
  -1  -7   4   17.20    1.90
   1   7  -4   15.90    2.00
  -1  -7   4   17.30    2.00
  -1  -7   3   15.60    2.00
  -1  -7   3   17.40    2.10
  -1  -7   3    9.50    2.00
   1   7  -3   14.90    1.70
  -1  -7   3   15.60    2.10
  -1  -7   3   13.40    1.90
   1   7  -3   15.30    1.90
  -1  -7   3   14.20    1.80
   1   7  -3   15.20    1.90
   1   7  -3   14.60    1.80
   1   7  -3   12.20    1.90
  -1  -7   2    6.10    1.60
  -1  -7   2    7.70    1.40
  -1  -7   2    8.50    1.50
   1   7  -2    5.60    1.30
   1   7  -2    7.70    1.20
   1   7  -2    6.90    1.30
  -1  -7   2    5.80    1.20
   1   7  -2    5.80    1.30
  -1  -7   2    7.40    1.50
  -1  -7   2    7.80    1.50
   1   7  -1  183.18    7.50
  -1  -7   1  194.38    8.10
  -1  -7   1  176.58    6.90
  -1  -7   1  204.58    7.20
   1   7  -1  181.68    6.70
  -1  -7   0    4.40    1.10
   1   7   0    3.50    0.90
  -1  -7   0    7.00    1.50
  -1  -7   0    3.70    1.20
   1   7   0    5.10    1.10
   1   7   0    4.70    1.10
   1   7   1  139.79    5.50
  -1  -7  -1  139.19    5.50
   1   7   1  125.09    6.50
  -1  -7  -1  139.59    6.40
   1   7   1  152.88    5.70
  -1  -7  -1  137.29    5.90
   1   7   1  153.08    6.60
   1   7   2   18.10    2.50
   1   7   2   21.90    2.10
  -1  -7  -2   20.10    2.00
   1   7   2   22.50    2.50
  -1  -7  -2   22.30    2.60
  -1  -7  -3   20.60    2.60
   1   7   3   20.00    2.70
   1   7   3   20.20    2.40
  -1  -7  -4   81.19    4.90
   1   7   4   85.59    4.90
   1   7   4   80.39    5.40
   1   7   4   84.09    5.40
  -1  -7  -4   81.09    4.80
   1   7   5  109.69    6.20
  -1  -7  -5  116.09    5.90
   1   7   5  122.69    5.90
   1   7   5  120.29    6.50
   1   7   5  108.69    5.50
  -1  -7  -5  113.39    5.90
   1   7   6   27.10    2.80
  -1  -7  -6   24.40    2.80
   1   7   6   26.30    3.00
  -1  -7  -6   29.50    3.10
   1   7   6   24.90    2.60
   1   7   6   31.00    3.30
   1   7   7    4.60    1.10
  -1  -7  -7    7.10    1.40
  -1  -7  -7    4.90    1.10
   1   7   7    4.50    1.30
  -1  -7  -7    4.00    1.20
   1   7   7    6.40    1.40
   1   7   8  316.07    9.50
  -1  -7  -8  312.47    9.20
  -1  -7  -8  307.57   11.10
  -1  -7  -8  303.27    9.20
   1   7   8  300.67   10.60
  -1  -7  -8  320.17    9.40
  -1  -7  -9   55.99    3.70
   1   7   9   56.09    3.90
  -1  -7  -9   53.39    3.50
  -1  -7 -10   29.30    2.60
  -1  -7 -10   28.00    2.60
  -1  -7 -11  100.69    4.80
  -1  -7 -11   93.89    4.60
  -1  -7 -12   24.70    2.20
  -1  -7 -12   26.30    2.60
  -1  -7 -13   11.70    1.20
  -1  -8   6   13.90    1.20
   1   8  -6   12.60    1.10
  -1  -8   5    0.60    0.60
   1   8  -5    2.60    0.70
  -1  -8   5    1.60    0.70
  -1  -8   5    2.20    0.80
  -1  -8   4    6.10    1.30
   1   8  -4    6.40    1.20
  -1  -8   4    5.60    1.20
  -1  -8   4    5.70    1.10
  -1  -8   3   32.90    2.60
  -1  -8   3   35.20    2.90
  -1  -8   3   32.70    2.80
   1   8  -3   36.70    2.70
   1   8  -3   34.20    2.70
   1   8  -3   32.60    2.60
   1   8  -2   -0.10    1.00
  -1  -8   2    1.20    0.70
   1   8  -2    1.70    0.70
   1   8  -2    1.40    0.90
  -1  -8   2    0.00    0.70
  -1  -8   2   -0.20    0.50
  -1  -8   2    1.20    0.90
  -1  -8   1   -0.10    0.70
  -1  -8   1   -0.40    0.50
   1   8  -1    0.90    0.60
  -1  -8   1    0.00    0.80
  -1  -8   1    0.30    0.60
   1   8  -1    0.90    0.70
  -1  -8   1   -0.80    0.80
  -1  -8   0  331.57    9.70
  -1  -8   0  307.07   10.40
   1   8   0  331.97    9.60
  -1  -8   0  319.67    9.60
   1   8   0  307.57    8.90
  -1  -8   0  315.47    8.90
   1   8   0  359.56    9.60
  -1  -8   0  334.77    9.30
  -1  -8  -1  257.47    8.10
   1   8   1  224.38    9.00
  -1  -8  -1  230.18    7.20
  -1  -8  -1  247.28    8.20
   1   8   1  249.28    8.00
   1   8   1  261.97    8.00
  -1  -8  -1  242.48    7.50
  -1  -8  -2   14.00    2.00
  -1  -8  -2   13.80    1.70
  -1  -8  -2   12.30    2.00
   1   8   2   14.60    1.90
   1   8   2   15.40    2.40
   1   8   2   15.70    2.00
  -1  -8  -2   16.10    1.90
   1   8   3    6.60    1.30
   1   8   3    6.70    1.60
   1   8   3    6.20    1.40
  -1  -8  -3    4.60    1.10
   1   8   3    6.50    1.80
  -1  -8  -3    4.80    1.30
   1   8   3    6.90    1.30
  -1  -8  -4    3.30    1.10
   1   8   4    3.30    1.20
   1   8   4    2.40    1.40
   1   8   4    2.30    0.80
  -1  -8  -4    3.70    1.10
   1   8   4    4.60    1.10
  -1  -8  -4    3.60    1.20
   1   8   5   12.40    2.00
  -1  -8  -5   14.80    2.10
  -1  -8  -5   14.40    2.30
  -1  -8  -5   15.40    1.90
  -1  -8  -5   14.20    1.80
   1   8   5   14.00    2.50
   1   8   6   81.89    5.10
  -1  -8  -6   81.99    4.40
  -1  -8  -6   81.69    4.70
  -1  -8  -6   80.69    5.10
  -1  -8  -7   64.29    4.20
  -1  -8  -7   66.19    3.90
   1   8   7   68.39    4.70
  -1  -8  -7   68.79    4.00
  -1  -8  -8    4.80    1.20
  -1  -8  -8    3.50    1.10
  -1  -8  -8    3.90    1.10
  -1  -8  -9   11.30    1.60
  -1  -8  -9    9.70    1.60
  -1  -8 -10    4.60    1.10
  -1  -8 -10    4.00    1.20
  -1  -8 -10    2.60    1.00
  -1  -8 -11   -0.30    0.80
  -1  -8 -11    0.20    1.40
  -1  -8 -12    5.90    1.00
  -1  -8 -12    4.90    1.70
  -1  -9   4    0.20    0.50
  -1  -9   4    0.70    0.50
  -1  -9   3    2.80    0.80
   1   9  -3    3.90    0.90
  -1  -9   3    4.20    0.90
  -1  -9   2    5.70    1.10
  -1  -9   2    5.10    1.20
   1   9  -2    6.10    1.20
  -1  -9   2    5.20    1.20
   1   9  -2    5.10    1.10
   1   9  -1    1.60    0.60
  -1  -9   1    1.70    0.90
   1   9  -1    0.30    0.80
   1   9  -1    1.30    0.80
  -1  -9   1    0.90    0.70
  -1  -9   1    2.20    0.90
  -1  -9   1    0.30    0.80
  -1  -9   0   74.19    4.10
   1   9   0   68.29    3.80
   1   9   0   70.39    4.00
  -1  -9   0   68.99    4.00
  -1  -9   0   64.19    4.00
  -1  -9  -1    7.80    1.50
  -1  -9  -1    9.60    1.50
  -1  -9  -1    8.30    1.60
   1   9   1   11.50    1.70
  -1  -9  -2    2.00    0.80
  -1  -9  -2    3.00    1.10
  -1  -9  -3   51.59    3.60
  -1  -9  -4   73.99    4.40
  -1  -9  -4   73.59    4.00
  -1  -9  -4   73.69    4.20
  -1  -9  -5   37.70    3.30
  -1  -9  -5   41.70    3.00
  -1  -9  -5   41.60    3.00
  -1  -9  -6    3.50    1.20
  -1  -9  -6    2.80    0.80
  -1  -9  -7   34.00    2.90
  -1  -9  -7   33.30    2.80
  -1  -9  -8    5.70    1.40
  -1  -9  -8    5.80    1.30
  -1  -9  -9    1.30    0.80
  -1  -9  -9    2.20    0.80
  -1  -9 -10   32.30    2.20
  -1  -9 -10   29.80    2.20
  -1  -9 -10   32.30    2.40
  -1  -9 -11   39.50    2.50
  -1  -9 -11   32.40    2.00
   1  10  -2   18.00    1.40
  -1 -10   2   14.50    1.40
  -1 -10   1   23.10    1.70
   1  10  -1   23.00    1.80
  -1 -10   1   23.10    2.00
   1  10  -1   22.50    1.80
   1  10   0   -0.20    0.60
   1  10   0    1.10    0.60
  -1 -10   0    1.40    0.90
  -1 -10   0    0.10    0.60
  -1 -10  -1    8.20    1.40
   1  10   1    4.30    1.20
   1  10   1    6.40    1.10
  -1 -10  -1    8.00    1.30
  -1 -10  -2   28.40    2.30
  -1 -10  -2   34.40    2.70
  -1 -10  -2   33.60    2.70
  -1 -10  -3    2.50    0.90
  -1 -10  -3    1.20    0.80
  -1 -10  -4    3.60    1.00
  -1 -10  -4    3.00    0.90
  -1 -10  -5    1.60    0.90
  -1 -10  -5    0.70    0.70
  -1 -10  -5    1.20    0.70
  -1 -10  -6    2.40    0.90
  -1 -10  -6    4.40    1.20
  -1 -10  -7   21.80    2.20
  -1 -10  -7   21.10    2.00
  -1 -10  -8   29.10    2.30
  -1 -10  -9    2.40    0.80
  -1 -10  -9    3.10    0.80
  -1 -10 -10   17.70    1.50
   1  11   2   14.40    1.40
  -1 -11  -2   17.60    1.50
  -1 -11  -2   13.40    1.40
   1  11   2   15.40    1.50
   1  11   3   46.20    2.60
  -1 -11  -3   48.30    2.60
   1  11   3   49.20    2.80
   1  11   4  134.69    4.70
  -1 -11  -4  132.99    4.40
  -1 -11  -5   42.60    2.40
   1  11   5   30.90    2.10
  -1 -11  -6   16.40    1.50
  -1 -11  -6   11.60    1.50
  -1 -11  -7    3.80    1.20
   2  -9  -8    1.60    0.70
   2  -9  -7    1.70    0.70
   2  -9  -6    4.40    1.10
   2  -9  -5   14.00    1.50
   2  -9  -5   10.30    1.60
   2  -9  -4    0.30    0.50
   2  -9  -4    1.10    0.80
   2  -9  -4    0.60    0.60
   2  -9  -3    7.30    1.20
   2  -9  -3    8.40    1.40
  -2   9   2   98.09    4.00
   2  -9  -2  108.09    4.10
  -2   9   1   19.60    1.70
   2  -9  -1   22.70    1.80
   2  -9  -1   16.30    1.90
  -2   9   0    2.10    0.70
   2  -9   0    1.30    0.70
   2  -9   0    3.00    0.60
  -2   9  -1   70.59    2.80
  -2   9  -1   64.69    2.70
   2  -9   1   60.89    2.70
   2  -8  -9    0.70    1.10
   2  -8  -9   -0.10    0.50
   2  -8  -8   10.40    1.40
   2  -8  -8   12.20    1.50
   2  -8  -7  159.08    5.70
   2  -8  -7  157.98    5.90
   2  -8  -6   73.99    3.70
   2  -8  -6   73.19    4.30
   2  -8  -5    6.30    1.50
   2  -8  -5    7.50    1.30
   2  -8  -4    6.50    1.30
   2  -8  -4    8.70    1.30
   2  -8  -4    9.20    1.80
   2  -8  -3   34.60    2.50
   2  -8  -3   28.70    2.90
   2  -8  -3   32.10    2.80
   2  -8  -2   57.59    3.30
   2  -8  -2   53.79    3.70
   2  -8  -1    0.70    0.70
   2  -8  -1    1.30    1.00
   2  -8   0  106.29    5.00
   2  -8   0   94.59    4.60
   2  -8   0  103.39    4.40
   2  -8   0  104.59    4.60
   2  -8   1   38.20    2.70
   2  -8   1   42.30    2.80
  -2   8  -1   38.40    2.70
   2  -8   1   33.00    2.80
   2  -8   1   38.60    2.80
   2  -8   2    1.00    0.60
  -2   8  -2    0.70    0.60
  -2   8  -2    0.10    0.50
   2  -8   2    0.70    0.70
   2  -8   2    0.60    0.60
   2  -8   2    0.80    0.60
   2  -8   3    3.80    0.90
  -2   8  -3    3.60    0.70
  -2   8  -3    3.80    0.90
   2  -8   3    3.00    0.70
   2  -8   3    4.10    0.80
   2  -8   4   11.00    1.20
  -2   8  -4    9.60    1.00
   2  -8   4   11.20    1.10
   2  -7 -11   27.80    1.90
   2  -7 -10    5.30    1.80
   2  -7  -9    5.70    1.20
   2  -7  -9    8.00    1.20
   2  -7  -9    8.00    1.60
   2  -7  -8    6.70    1.30
   2  -7  -8    6.50    1.30
   2  -7  -8    4.50    1.20
   2  -7  -7    0.30    0.70
   2  -7  -7   -1.80    0.80
   2  -7  -7    0.90    0.90
   2  -7  -6    6.90    1.30
   2  -7  -6    2.90    1.10
   2  -7  -6    6.70    1.40
   2  -7  -5  132.59    5.80
   2  -7  -5  123.89    5.20
   2  -7  -5  125.99    6.00
  -2   7   5  125.19    5.60
   2  -7  -4  139.89    6.40
  -2   7   4  131.89    5.70
   2  -7  -4  126.19    5.20
   2  -7  -3    3.20    0.80
   2  -7  -3    3.80    1.20
   2  -7  -3    3.70    1.10
  -2   7   3    2.40    0.90
   2  -7  -2    0.30    0.60
   2  -7  -2    0.80    0.90
  -2   7   2    1.20    0.70
   2  -7  -2    1.60    1.00
  -2   7   2    1.50    1.20
   2  -7  -1   71.59    3.90
   2  -7  -1   65.99    4.30
  -2   7   1   70.79    4.30
   2  -7   0    9.10    1.50
   2  -7   0    6.70    1.50
   2  -7   0    7.20    1.30
   2  -7   0    9.80    1.40
  -2   7   0    8.00    2.10
  -2   7   0    5.30    1.50
  -2   7  -1    4.70    0.90
   2  -7   1    1.70    0.90
   2  -7   1    3.30    1.10
   2  -7   1    3.60    1.20
   2  -7   1    3.20    1.00
   2  -7   2    3.80    0.90
  -2   7  -2    4.20    1.00
   2  -7   2    4.10    1.20
   2  -7   2    1.40    0.80
   2  -7   2    3.80    1.10
  -2   7  -3   14.20    1.60
   2  -7   3   13.90    1.70
   2  -7   3   13.50    1.70
  -2   7  -3   13.00    1.70
   2  -7   3   12.60    1.80
   2  -7   3   12.00    1.60
   2  -7   4    8.70    1.30
  -2   7  -4    7.70    1.20
   2  -7   4    9.50    1.30
  -2   7  -4    8.80    1.20
   2  -7   4    7.90    1.30
  -2   7  -5   24.50    1.70
  -2   7  -5   25.90    1.80
  -2   7  -5   20.50    1.70
   2  -7   5   24.90    1.80
  -2   7  -5   23.50    1.70
   2  -7   5   20.50    1.80
   2  -7   6   27.70    1.70
   2  -7   6   30.60    1.70
   2  -6 -11    9.00    1.30
   2  -6 -11   11.10    1.90
   2  -6 -10   74.59    3.70
   2  -6 -10   79.59    3.80
   2  -6  -9   23.50    2.20
   2  -6  -9   24.00    2.20
   2  -6  -9   25.90    2.60
   2  -6  -8   46.50    3.20
   2  -6  -8   42.70    3.20
   2  -6  -8   49.70    3.30
   2  -6  -7   10.30    1.60
   2  -6  -7    8.10    1.60
   2  -6  -7   11.10    1.60
   2  -6  -6   51.79    3.30
   2  -6  -6   43.00    3.50
   2  -6  -6   46.80    3.30
   2  -6  -6   41.80    3.20
   2  -6  -5    2.70    0.70
   2  -6  -5   -0.20    1.20
  -2   6   5    0.40    0.60
  -2   6   5    0.10    0.30
   2  -6  -5    0.40    0.80
   2  -6  -5   -0.10    1.00
  -2   6   4    7.60    1.30
  -2   6   4    8.40    1.60
   2  -6  -4    6.00    1.40
   2  -6  -4    7.60    1.90
  -2   6   3  182.68    7.20
   2  -6  -3  168.28    7.10
  -2   6   3  177.68    6.30
   2  -6  -3  166.48    7.60
  -2   6   2  201.38    7.60
   2  -6  -2  209.68    8.20
  -2   6   2  208.28    7.00
   2  -6  -1   89.69    5.40
  -2   6   1   92.49    4.60
   2  -6   0    0.40    0.90
  -2   6   0    0.80    1.00
  -2   6   0    1.30    0.90
   2  -6   1  165.18    6.20
   2  -6   1  159.38    7.10
   2  -6   1  176.68    6.80
   2  -6   1  172.68    6.10
  -2   6  -2   82.99    4.10
  -2   6  -2   89.59    4.70
   2  -6   2   89.89    4.70
   2  -6   2   86.19    4.50
   2  -6   2   81.89    4.50
  -2   6  -3   24.50    2.20
  -2   6  -3   26.40    2.30
   2  -6   3   24.50    2.40
   2  -6   3   25.40    2.50
   2  -6   3   23.90    2.30
  -2   6  -3   22.40    2.40
  -2   6  -4    2.10    0.80
   2  -6   4    0.90    0.60
  -2   6  -4    0.80    0.60
  -2   6  -4    0.80    0.60
   2  -6   4    0.70    0.60
   2  -6   4    0.50    0.80
   2  -6   5   21.30    2.00
   2  -6   5   20.90    2.20
  -2   6  -5   21.80    2.00
   2  -6   5   20.10    2.10
  -2   6  -5   20.80    2.00
   2  -6   6   50.29    3.00
  -2   6  -6   47.00    2.70
   2  -6   6   51.09    2.70
   2  -6   6   52.29    2.90
   2  -6   7    1.10    0.50
   2  -6   7    1.30    0.50
  -2   6  -7    1.10    0.50
   2  -5 -12   11.30    1.10
   2  -5 -11    4.50    1.00
   2  -5 -11    6.60    1.90
   2  -5 -11    6.20    1.20
   2  -5 -10   18.00    1.90
   2  -5 -10   14.20    1.90
   2  -5 -10   16.70    1.90
   2  -5 -10   17.80    2.80
   2  -5  -9  122.19    5.30
   2  -5  -9  120.59    5.20
   2  -5  -9  104.99    5.30
   2  -5  -9  128.69    5.70
   2  -5  -9  116.29    6.50
   2  -5  -8   39.30    3.00
   2  -5  -8   37.00    3.00
   2  -5  -8   37.90    3.00
   2  -5  -8   39.60    3.00
   2  -5  -8   39.40    3.80
   2  -5  -7    4.10    1.00
   2  -5  -7    3.20    1.20
  -2   5   6   35.30    3.40
   2  -5  -6   39.20    3.50
  -2   5   6   45.70    3.70
   2  -5  -6   40.00    3.20
   2  -5  -5   21.70    2.40
   2  -5  -5   20.00    2.60
  -2   5   5   23.60    2.50
  -2   5   5   24.80    2.60
  -2   5   5   20.10    2.60
  -2   5   4   42.30    3.20
  -2   5   4   43.80    3.70
   2  -5  -4   36.90    3.40
  -2   5   4   42.10    3.20
   2  -5  -4   38.60    3.10
  -2   5   4   42.00    3.20
  -2   5   4   44.20    2.80
   2  -5  -3  272.97    9.20
   2  -5  -3  272.37    8.50
  -2   5   3  281.47    8.60
  -2   5   3  284.77    8.80
  -2   5   3  293.57    9.60
  -2   5   3  274.57    7.50
   2  -5  -2  411.96   10.90
   2  -5  -2  408.36   11.40
  -2   5   2  407.56   10.70
  -2   5   2  422.56   10.20
  -2   5   2  412.86   11.40
  -2   5   2  404.76    9.60
  -2   5   1  195.08    7.00
   2  -5  -1  197.78    7.40
  -2   5   1  207.88    6.70
   2  -5  -1  191.28    7.20
  -2   5   1  185.48    7.00
  -2   5   1  188.28    6.20
   2  -5   0   17.90    2.20
  -2   5   0   16.90    2.00
  -2   5   0   17.30    1.90
  -2   5   0   17.40    1.90
  -2   5  -1   35.90    2.70
  -2   5  -1   39.00    3.00
   2  -5   1   34.00    3.10
  -2   5  -1   37.60    3.00
   2  -5   1   40.50    3.00
   2  -5   2   68.79    4.70
   2  -5   2   71.19    4.10
  -2   5  -2   65.29    4.10
  -2   5  -2   66.19    3.90
   2  -5   3    2.90    1.20
  -2   5  -3    1.50    0.80
  -2   5  -3    2.20    0.90
   2  -5   3    0.50    0.90
  -2   5  -3    1.40    0.90
  -2   5  -4    5.00    1.20
  -2   5  -4    6.60    1.20
   2  -5   4    7.00    1.50
  -2   5  -4    2.40    1.00
  -2   5  -4    6.50    1.20
   2  -5   4    6.30    1.30
   2  -5   4    6.90    1.70
   2  -5   4    5.60    1.20
  -2   5  -5    0.00    0.60
   2  -5   5   -1.40    0.70
   2  -5   5   -0.40    0.70
  -2   5  -5   -0.10    0.90
   2  -5   5   -1.30    0.60
   2  -5   5   -0.40    0.90
  -2   5  -5    0.50    0.60
  -2   5  -5    1.90    0.70
   2  -5   6  108.09    4.70
   2  -5   6  110.29    4.80
  -2   5  -6  114.09    4.60
  -2   5  -6  106.79    4.60
   2  -5   6  108.19    4.90
   2  -5   6  114.29    5.00
  -2   5  -7    3.60    0.90
   2  -5   7    3.90    1.00
   2  -5   7    4.70    1.00
   2  -5   7    3.70    1.00
   2  -5   7    4.40    1.00
  -2   5  -8   29.70    1.90
   2  -5   8   30.30    2.00
   2  -5   8   29.50    1.90
   2  -4 -12    7.10    1.00
   2  -4 -11   19.50    2.00
   2  -4 -11   16.60    1.90
   2  -4 -10    8.70    1.60
   2  -4 -10    6.50    1.50
   2  -4 -10    8.40    1.30
   2  -4 -10   10.40    2.50
   2  -4  -9   96.99    5.10
   2  -4  -9  107.29    5.00
   2  -4  -9  110.49    5.40
   2  -4  -9  113.19    6.30
   2  -4  -9  116.59    5.10
   2  -4  -8   81.89    5.30
  -2   4   8   63.29    4.80
  -2   4   7    4.40    1.30
  -2   4   7    4.90    1.40
   2  -4  -7    5.40    1.60
  -2   4   6   18.30    2.50
  -2   4   6   18.60    2.20
   2  -4  -6   22.50    2.40
   2  -4  -5    0.70    0.80
  -2   4   5   -0.50    0.60
  -2   4   5    1.50    0.80
   2  -4  -5    0.30    0.60
  -2   4   5   -0.20    0.70
   2  -4  -5   -0.30    0.60
  -2   4   5    0.70    0.70
  -2   4   4   31.10    2.60
   2  -4  -4   24.30    2.50
  -2   4   4   30.30    2.50
  -2   4   4   29.30    2.30
  -2   4   4   29.10    2.50
  -2   4   4   27.20    2.60
   2  -4  -4   32.20    2.40
   2  -4  -4   29.50    2.40
   2  -4  -3   76.09    3.80
   2  -4  -3   78.79    4.30
  -2   4   3   85.09    4.30
  -2   4   3   75.89    4.00
  -2   4   3   83.29    4.20
  -2   4   3   87.29    4.20
  -2   4   3   84.49    3.90
  -2   4   2    7.30    1.20
  -2   4   2    6.50    1.20
  -2   4   2    5.30    1.10
  -2   4   2    5.30    1.10
   2  -4  -2    6.60    1.30
  -2   4   2    6.10    1.00
   2  -4  -2    6.50    1.20
  -2   4   1  143.79    5.40
  -2   4   1  140.59    5.50
   2  -4  -1  141.09    5.60
  -2   4   1  138.59    4.70
   2  -4  -1  143.69    4.50
  -2   4   1  142.09    5.10
   2  -4   0   10.90    1.20
   2  -4   0   11.60    1.60
   2  -4   0   11.30    1.30
  -2   4   0   12.30    1.40
  -2   4   0   10.40    1.40
  -2   4   0   12.00    1.50
   2  -4   0   12.30    1.60
  -2   4   0   10.10    1.40
  -2   4   0   10.70    1.20
  -2   4  -1  280.07    7.90
  -2   4  -1  278.07    8.00
   2  -4   1  273.57    7.40
   2  -4   1  257.97    8.10
   2  -4   1  269.47    8.20
  -2   4  -1  289.47    7.90
  -2   4  -1  278.67    7.10
   2  -4   1  266.87    6.90
   2  -4   2  190.18    7.20
   2  -4   2  198.98    7.40
   2  -4   2  194.18    6.40
  -2   4  -2  184.98    6.80
   2  -4   2  186.08    7.00
   2  -4   2  182.08    5.80
  -2   4  -2  191.48    6.70
  -2   4  -2  205.98    6.40
   2  -4   3    0.70    1.00
   2  -4   3    1.10    0.90
   2  -4   3    1.30    1.00
  -2   4  -3    1.40    0.70
  -2   4  -3    1.60    0.70
   2  -4   3    0.50    0.80
   2  -4   3    0.60    0.60
  -2   4  -3    0.30    0.70
   2  -4   4   13.70    2.30
   2  -4   4   11.50    2.10
   2  -4   4   13.40    1.90
  -2   4  -4   11.20    1.80
  -2   4  -4   11.60    1.90
   2  -4   4   15.10    2.40
   2  -4   4   13.20    1.80
  -2   4  -4   11.90    1.80
   2  -4   5   33.50    2.50
  -2   4  -5   37.40    2.80
   2  -4   5   33.70    3.40
   2  -4   5   32.20    3.40
   2  -4   5   40.60    3.90
  -2   4  -5   32.90    3.10
   2  -4   5   39.50    3.20
  -2   4  -5   37.70    2.70
   2  -4   5   35.40    2.80
  -2   4  -5   36.00    2.60
   2  -4   5   37.00    2.90
  -2   4  -5   34.30    3.30
  -2   4  -5   39.60    3.30
   2  -4   5   33.90    3.00
   2  -4   6   26.90    2.40
   2  -4   6   27.70    2.40
  -2   4  -6   26.80    2.70
   2  -4   6   24.70    2.40
  -2   4  -6   26.40    2.30
   2  -4   6   21.90    2.40
   2  -4   7   59.69    3.70
   2  -4   7   66.59    3.70
   2  -4   7   67.19    3.70
  -2   4  -7   68.29    3.60
   2  -4   8    5.30    1.10
  -2   4  -8    8.70    1.30
  -2   4  -8    6.60    1.00
   2  -4   8    7.70    1.30
   2  -4   8    8.60    1.30
   2  -4   9    9.60    1.20
   2  -4   9   11.20    1.30
   2  -4   9   11.50    1.20
  -2   4  -9   11.70    1.30
   2  -4  10   -1.10    0.40
  -2   4 -10    0.20    0.30
   2  -3 -13    6.70    0.90
   2  -3 -12   12.90    1.50
   2  -3 -11   81.39    4.20
   2  -3 -11   89.29    4.30
  -2   3  10   44.40    3.00
   2  -3 -10   46.10    3.20
   2  -3 -10   41.30    3.40
   2  -3 -10   43.40    3.30
   2  -3  -9   12.50    2.00
  -2   3   9   14.80    2.10
   2  -3  -9   13.90    1.80
   2  -3  -9   12.80    2.60
   2  -3  -9   14.10    2.30
  -2   3   8    2.30    1.10
   2  -3  -8    4.20    1.30
  -2   3   8    2.00    0.90
  -2   3   7  118.09    6.70
   2  -3  -7  114.09    5.90
  -2   3   7  116.09    5.90
  -2   3   6  180.08    6.90
   2  -3  -6  189.28    7.00
  -2   3   5  103.89    5.40
   2  -3  -5  103.49    4.60
  -2   3   5  111.99    5.20
   2  -3  -5  109.09    4.70
   2  -3  -4   34.40    2.30
  -2   3   4   34.80    2.50
  -2   3   4   36.10    2.90
   2  -3  -4   34.60    2.60
   2  -3  -4   37.70    2.40
   2  -3  -3   48.30    2.50
   2  -3  -3   43.30    2.90
   2  -3  -3   46.10    2.50
  -2   3   3   42.80    2.90
  -2   3   3   45.60    2.70
   2  -3  -3   41.40    2.50
  -2   3   3   46.80    2.90
  -2   3   2    1.20    0.50
  -2   3   2    1.50    0.60
   2  -3  -2    0.50    0.60
  -2   3   2    1.60    0.70
  -2   3   2    0.90    0.50
  -2   3   2    1.00    0.60
  -2   3   1  132.39    4.70
   2  -3  -1  123.39    4.20
  -2   3   1  134.79    4.80
   2  -3  -1  132.09    4.80
  -2   3   1  125.49    3.90
   2  -3  -1  127.49    3.90
  -2   3   1  129.49    4.50
  -2   3   0    1.60    0.60
   2  -3   0    2.00    0.80
   2  -3   0    2.20    0.70
  -2   3   0    2.50    0.70
  -2   3   0    2.50    0.80
   2  -3   0    2.40    0.70
   2  -3   0    2.60    0.70
  -2   3   0    2.20    0.60
  -2   3   0    2.70    0.50
   2  -3   0    1.90    0.60
   2  -3   1   28.40    2.20
   2  -3   1   29.60    2.20
   2  -3   1   29.10    2.20
  -2   3  -1   29.70    2.20
  -2   3  -1   33.10    2.40
   2  -3   1   29.80    2.00
   2  -3   1   30.10    1.90
   2  -3   1   25.90    2.00
  -2   3  -1   29.80    2.10
  -2   3  -1   27.50    1.80
  -2   3  -1   28.10    2.10
   2  -3   1   29.40    2.10
  -2   3  -2   33.30    2.60
   2  -3   2   25.30    2.00
   2  -3   2   26.30    2.30
   2  -3   2   25.90    2.30
   2  -3   2   21.70    2.00
  -2   3  -2   25.60    2.10
   2  -3   2   24.60    2.10
   2  -3   2   25.50    2.30
  -2   3  -2   26.50    2.30
  -2   3  -2   20.60    1.90
  -2   3  -2   24.70    1.90
   2  -3   2   25.20    1.90
  -2   3  -3  105.69    4.70
   2  -3   3  106.19    4.40
   2  -3   3  102.99    5.10
   2  -3   3  104.49    5.20
  -2   3  -3  102.99    4.70
   2  -3   3   91.79    4.60
   2  -3   3   97.59    4.90
   2  -3   3  105.09    4.20
  -2   3  -3  105.99    4.40
   2  -3   4  286.07    8.40
   2  -3   4  275.77    9.20
   2  -3   4  316.87   10.10
   2  -3   4  307.47   10.20
  -2   3  -4  306.97    9.10
   2  -3   4  316.87    9.70
   2  -3   4  317.87    8.70
  -2   3  -4  272.57    8.20
  -2   3  -4  296.67    8.90
  -2   3  -4  281.57    7.80
   2  -3   5   44.80    3.20
   2  -3   5   40.90    3.70
   2  -3   5   50.39    4.20
  -2   3  -5   45.90    3.40
  -2   3  -5   41.70    2.90
   2  -3   5   37.30    3.50
   2  -3   5   40.60    3.20
  -2   3  -5   44.30    3.30
   2  -3   5   44.60    3.60
  -2   3  -5   43.20    3.50
  -2   3  -6   42.40    3.60
  -2   3  -6   45.80    3.60
   2  -3   6   49.70    4.30
  -2   3  -6   47.60    3.30
   2  -3   6   37.00    3.70
   2  -3   6   49.60    4.20
  -2   3  -6   45.90    3.40
   2  -3   6   43.70    3.60
  -2   3  -7    6.80    1.30
   2  -3   7    5.60    1.20
  -2   3  -7    5.90    1.30
   2  -3   7    5.10    1.20
  -2   3  -7    6.30    1.30
   2  -3   7    7.30    1.30
   2  -3   7    5.40    1.30
   2  -3   8   62.79    3.50
  -2   3  -8   58.19    3.20
   2  -3   8   58.99    3.50
  -2   3  -8   59.89    3.20
  -2   3  -9  129.39    4.70
   2  -3   9  121.09    4.80
   2  -3   9  129.99    4.70
  -2   3  -9  120.69    4.30
   2  -3  10    4.10    0.80
   2  -3  10    4.10    0.80
   2  -3  10    4.50    0.90
  -2   3 -10    4.20    0.80
   2  -3  11   21.40    1.40
   2  -2 -13   16.40    1.40
   2  -2 -12    5.30    1.00
   2  -2 -11    0.00    0.70
  -2   2  10   25.90    2.30
   2  -2 -10   23.50    2.50
   2  -2 -10   25.60    2.40
   2  -2 -10   26.10    2.80
   2  -2  -9   71.69    4.80
   2  -2  -9   79.69    4.60
   2  -2  -9   75.89    4.10
   2  -2  -9   66.69    3.80
  -2   2   9   77.29    4.80
  -2   2   9   76.99    4.00
  -2   2   8  102.59    5.60
  -2   2   8   90.19    5.70
   2  -2  -8  110.79    5.90
  -2   2   8  105.69    5.50
  -2   2   7    2.00    0.80
  -2   2   7    0.40    0.70
   2  -2  -7    1.20    1.00
   2  -2  -6   85.69    4.60
  -2   2   6   84.89    4.50
  -2   2   6   86.69    4.50
  -2   2   6   88.39    4.60
   2  -2  -5   51.59    2.90
   2  -2  -5   53.49    3.30
  -2   2   5   52.89    3.30
  -2   2   5   52.09    3.70
   2  -2  -4   91.69    3.30
   2  -2  -4   88.69    3.60
   2  -2  -4   89.29    3.80
   2  -2  -4   92.79    3.80
  -2   2   4   90.19    4.40
   2  -2  -3  568.04   10.00
   2  -2  -3  548.65   11.20
  -2   2   3  587.74   12.00
   2  -2  -3  580.64   10.50
  -2   2   2   85.99    3.10
  -2   2   2   89.39    3.30
  -2   2   2   85.49    3.20
  -2   2   2   89.29    3.50
   2  -2  -2   90.09    3.60
   2  -2  -2   82.69    2.90
   2  -2  -2   84.69    2.90
  -2   2   2   87.29    3.70
   2  -2  -2   85.89    3.10
  -2   2   2   89.79    2.90
   2  -2  -1  443.56    7.70
   2  -2  -1  427.66    8.80
  -2   2   1  412.36    8.60
   2  -2  -1  428.16    8.20
  -2   2   1  434.06    8.80
   2  -2  -1  414.86    7.80
  -2   2   1  435.66    9.00
  -2   2   1  422.76    8.10
   2  -2   0  131.79    3.70
   2  -2   0  122.29    3.80
   2  -2   0  127.69    4.10
  -2   2   0  130.29    4.00
   2  -2   0  128.39    4.10
  -2   2   0  127.29    4.10
  -2   2   0  132.49    4.30
  -2   2   0  133.09    3.70
  -2   2   0  128.09    4.10
   2  -2   0  130.49    3.60
  -2   2  -1  278.37    6.50
  -2   2  -1  266.37    6.90
   2  -2   1  288.57    6.70
   2  -2   1  276.87    6.70
   2  -2   1  279.97    6.70
   2  -2   1  285.27    6.50
  -2   2  -1  278.97    6.70
   2  -2   1  282.67    6.20
  -2   2  -1  300.67    7.10
   2  -2   1  292.37    6.90
  -2   2  -1  276.47    6.50
  -2   2  -1  306.77    6.60
   2  -2   1  279.37    6.10
   2  -2   2  118.29    4.00
   2  -2   2  119.19    3.90
   2  -2   2  121.49    4.50
  -2   2  -2  122.69    4.20
   2  -2   2  120.69    3.60
  -2   2  -2  122.39    4.00
   2  -2   2  121.39    4.40
  -2   2  -2  128.29    4.60
   2  -2   2  125.49    3.90
   2  -2   2  126.49    4.60
   2  -2   2  125.99    4.40
  -2   2  -2  104.59    3.90
  -2   2  -2  124.79    3.90
  -2   2  -2  117.19    3.60
   2  -2   3  116.09    3.80
  -2   2  -3  110.99    4.30
   2  -2   3  116.99    5.00
  -2   2  -3  106.69    4.00
   2  -2   3  115.49    4.50
   2  -2   3  116.59    4.00
   2  -2   3  118.09    4.70
   2  -2   3  106.09    4.70
   2  -2   3  110.49    4.00
  -2   2  -3  113.69    4.60
  -2   2  -3   95.59    3.60
  -2   2  -4  415.66   10.00
   2  -2   4  402.56   11.00
  -2   2  -4  378.56    9.70
   2  -2   4  375.66    9.80
   2  -2   4  380.26    8.90
   2  -2   4  393.76   10.50
   2  -2   4  389.26   10.60
   2  -2   4  391.86    9.50
  -2   2  -4  347.67    8.60
  -2   2  -5   84.69    4.00
   2  -2   5   84.89    4.50
   2  -2   5   91.49    5.20
  -2   2  -5   85.79    4.40
   2  -2   5   80.49    4.00
   2  -2   5   84.69    5.10
  -2   2  -5   90.69    4.70
  -2   2  -5   79.89    4.10
   2  -2   5   86.29    4.90
   2  -2   5   84.89    4.40
  -2   2  -6   -0.20    0.80
  -2   2  -6    0.00    0.70
   2  -2   6   -0.10    0.70
   2  -2   6   -0.10    0.70
   2  -2   6    0.80    0.90
  -2   2  -6   -1.70    0.80
  -2   2  -6    0.20    0.70
   2  -2   6   -0.10    0.80
  -2   2  -7    0.60    1.10
   2  -2   7    0.10    0.60
  -2   2  -7   -0.10    0.60
   2  -2   7   -0.10    0.60
   2  -2   7   -0.30    1.20
  -2   2  -7   -0.70    0.60
  -2   2  -7   -0.40    0.80
   2  -2   7   -0.50    0.90
  -2   2  -8    5.30    1.20
  -2   2  -8    4.50    0.90
   2  -2   8    7.00    1.30
   2  -2   8    3.90    1.10
   2  -2   8    4.80    1.00
  -2   2  -8    6.50    1.20
   2  -2   9    0.70    0.70
   2  -2   9    0.70    0.50
  -2   2  -9    0.70    0.60
  -2   2  -9    0.90    0.70
   2  -2   9    0.10    0.70
   2  -2   9    1.10    0.90
   2  -2  10    7.00    1.20
  -2   2 -10    5.60    1.10
   2  -2  10    7.60    1.20
   2  -2  10    5.50    1.20
   2  -2  10    7.50    1.20
  -2   2 -10    7.60    1.10
  -2   2 -11    4.00    0.70
   2  -2  11    5.20    0.90
   2  -1 -13   30.20    1.80
   2  -1 -12    6.30    0.90
   2  -1 -12    9.00    1.30
   2  -1 -11   71.29    3.50
   2  -1 -11   76.29    3.60
   2  -1 -10   51.49    3.10
  -2   1  10   57.39    3.50
  -2   1  10   55.19    3.40
   2  -1 -10   49.20    3.00
   2  -1 -10   50.59    3.80
   2  -1 -10   54.59    3.10
   2  -1  -9   26.80    2.30
  -2   1   9   27.20    3.00
   2  -1  -9   26.50    2.80
   2  -1  -9   29.50    2.50
  -2   1   9   33.10    3.10
  -2   1   9   32.50    2.60
  -2   1   8  211.48    7.90
  -2   1   8  174.78    7.60
  -2   1   8  208.88    6.70
  -2   1   8  178.38    8.00
   2  -1  -8  192.68    7.60
  -2   1   7   27.50    3.00
  -2   1   7   32.20    2.60
   2  -1  -7   27.50    2.70
  -2   1   7   29.80    2.20
  -2   1   7   27.70    2.80
  -2   1   6  114.29    4.80
  -2   1   6  119.19    5.30
   2  -1  -6  128.29    5.50
   2  -1  -5  123.69    5.10
  -2   1   5  121.99    4.80
  -2   1   5  125.09    5.00
  -2   1   5  123.79    4.90
   2  -1  -5  119.19    4.20
  -2   1   5  116.69    4.80
   2  -1  -4   16.50    1.50
   2  -1  -4   16.00    1.50
  -2   1   4   16.80    1.60
   2  -1  -4   13.60    1.50
  -2   1   4   16.00    1.80
   2  -1  -3   50.99    2.30
   2  -1  -3   52.09    2.10
  -2   1   3   45.60    2.30
  -2   1   3   50.09    2.20
   2  -1  -3   47.80    2.30
   2  -1  -3   49.50    2.40
  -2   1   3   48.80    2.40
  -2   1   3   45.50    2.10
  -2   1   3   51.09    2.80
   2  -1  -3   50.79    2.40
   2  -1  -3   46.50    2.50
  -2   1   3   47.70    2.30
  -2   1   2   10.10    0.90
   2  -1  -2   10.10    1.10
  -2   1   2   11.70    1.10
   2  -1  -2   10.30    0.90
  -2   1   2   13.20    1.20
   2  -1  -2   13.10    1.30
  -2   1   2   10.30    1.00
  -2   1   2   11.80    1.30
  -2   1   2   10.00    1.00
   2  -1  -2    9.00    1.10
   2  -1  -2   11.30    1.00
  -2   1   2   11.70    1.00
  -2   1   2   11.00    1.20
   2  -1  -2   10.50    1.00
  -2   1   1  299.77    6.00
  -2   1   1  298.07    6.60
   2  -1  -1  281.47    6.10
  -2   1   1  282.27    6.60
   2  -1  -1  274.67    5.70
   2  -1  -1  293.27    6.00
  -2   1   1  272.47    6.10
  -2   1   1  284.07    5.40
   2  -1  -1  293.97    5.60
  -2   1   1  309.67    6.50
   2  -1  -1  281.47    6.20
  -2   1   1  302.17    6.00
  -2   1   1  295.27    5.90
   2  -1  -1  284.57    5.50
  -2   1   1  295.87    6.20
   2  -1  -1  294.97    6.70
  -2   1   0  131.29    3.90
   2  -1   0  137.09    3.90
  -2   1   0  156.48    4.40
   2  -1   0  130.59    4.20
  -2   1   0  127.39    3.70
   2  -1   0  135.79    3.70
  -2   1   0  134.89    3.20
   2  -1   0  133.19    3.80
  -2   1   0  128.69    3.70
   2  -1   0  141.79    4.10
   2  -1   0  134.09    4.30
  -2   1   0  125.29    4.10
  -2   1   0  142.29    4.20
   2  -1   0  133.29    3.10
   2  -1   0  141.79    3.70
   2  -1   1  110.29    3.60
   2  -1   1  118.49    4.10
  -2   1  -1  111.29    3.40
  -2   1  -1  108.69    3.40
   2  -1   1  105.89    3.20
   2  -1   1  113.99    3.30
  -2   1  -1  108.79    3.20
   2  -1   1  126.59    4.10
   2  -1   1  116.79    3.90
  -2   1  -1  114.59    3.90
  -2   1  -1  114.69    4.00
   2  -1   1  110.39    2.70
   2  -1   1  118.99    3.70
  -2   1  -1  106.59    3.40
  -2   1  -2   44.90    2.30
   2  -1   2   44.00    1.90
   2  -1   2   42.10    2.10
  -2   1  -2   40.00    1.80
  -2   1  -2   43.40    2.20
   2  -1   2   43.70    2.30
   2  -1   2   43.60    2.30
  -2   1  -2   40.40    2.20
   2  -1   2   40.60    2.40
   2  -1   2   41.60    2.30
   2  -1   2   45.30    2.00
  -2   1  -3   72.39    3.10
   2  -1   3   74.89    3.10
  -2   1  -3   74.69    2.80
  -2   1  -3   75.19    3.30
   2  -1   3   77.89    3.60
   2  -1   3   79.49    3.50
  -2   1  -3   65.09    2.80
   2  -1   3   79.09    3.10
  -2   1  -3   70.39    2.90
   2  -1   3   82.79    2.80
  -2   1  -3   75.19    2.90
   2  -1   3   79.09    3.70
  -2   1  -4    6.30    1.10
   2  -1   4    7.70    1.50
   2  -1   4    6.90    1.10
   2  -1   4    7.10    1.30
  -2   1  -4    8.40    1.20
  -2   1  -4    6.90    1.20
   2  -1   4    8.80    1.10
  -2   1  -4    7.60    1.00
   2  -1   4   10.10    1.50
  -2   1  -4    6.70    1.10
   2  -1   4    8.50    1.20
  -2   1  -5    1.60    0.70
   2  -1   5    1.40    0.80
   2  -1   5    1.80    0.90
  -2   1  -5    2.90    1.00
  -2   1  -5    1.90    0.70
   2  -1   5    2.20    0.80
   2  -1   5    1.30    0.80
  -2   1  -5    2.60    0.90
   2  -1   5    0.80    0.90
   2  -1   6   22.00    2.50
  -2   1  -6   21.90    2.10
  -2   1  -6   23.60    2.30
  -2   1  -6   21.90    2.30
   2  -1   6   20.50    2.60
   2  -1   6   19.40    2.00
   2  -1   6   22.60    2.50
   2  -1   6   22.70    2.40
  -2   1  -6   23.30    2.20
   2  -1   7   29.70    3.00
   2  -1   7   33.20    3.20
  -2   1  -7   28.90    3.20
   2  -1   7   29.80    3.30
  -2   1  -7   34.60    2.90
  -2   1  -7   35.20    3.10
  -2   1  -7   32.90    2.60
   2  -1   7   40.00    3.20
  -2   1  -7   31.50    2.60
   2  -1   8   27.10    3.00
   2  -1   8   33.80    3.00
   2  -1   8   23.50    2.90
  -2   1  -8   22.20    2.50
  -2   1  -8   27.70    2.80
  -2   1  -8   24.00    2.40
  -2   1  -8   27.90    2.60
   2  -1   9   16.90    1.80
  -2   1  -9   14.00    1.90
  -2   1  -9   14.70    1.70
  -2   1  -9   14.90    1.70
   2  -1   9   14.10    1.80
   2  -1   9   18.00    2.20
  -2   1  -9   15.60    1.70
  -2   1  -9   18.30    1.80
  -2   1 -10   30.60    2.30
   2  -1  10   28.20    2.40
   2  -1  10   33.70    2.50
  -2   1 -10   30.40    2.40
  -2   1 -10   30.00    2.30
  -2   1 -10   28.50    2.40
   2  -1  11   -0.10    0.50
  -2   1 -11    0.60    0.60
   2  -1  11    0.80    0.60
   2  -1  11    0.20    0.60
  -2   1 -11    0.90    0.60
  -2   1 -11    0.00    0.40
  -2   1 -12    3.20    0.70
   2  -1  12    4.60    0.80
   2  -1  12    3.40    0.70
  -2   1 -12    2.90    0.60
   2   0 -12    3.10    0.70
  -2   0  12    4.00    0.80
   2   0 -12    3.90    0.90
   2   0 -11   12.60    1.40
   2   0 -11   14.00    1.60
   2   0 -11   14.40    1.60
   2   0 -10    1.50    0.60
   2   0 -10    1.30    0.60
   2   0 -10    0.60    0.60
   2   0  -9   23.70    2.10
   2   0  -9   22.70    2.10
  -2   0   9   25.60    2.30
   2   0  -9   23.80    2.70
   2   0  -9   24.60    2.20
  -2   0   8   -0.10    0.80
  -2   0   8    0.10    0.90
   2   0  -8    1.30    0.80
  -2   0   8    0.40    0.90
  -2   0   8   -0.30    0.60
  -2   0   8   -1.00    0.70
  -2   0   7   12.20    2.10
  -2   0   7   12.50    1.90
  -2   0   7   11.80    1.70
  -2   0   7   12.40    1.90
  -2   0   7   13.20    1.50
   2   0  -7   10.30    1.70
  -2   0   7   13.80    1.70
  -2   0   6  132.29    5.80
  -2   0   6  134.29    5.20
  -2   0   6  114.19    5.70
   2   0  -6  133.99    5.50
  -2   0   6  132.39    4.50
  -2   0   5  239.48    6.70
  -2   0   5  238.68    7.50
  -2   0   5  245.28    8.00
   2   0  -5  261.97    7.60
  -2   0   5  242.78    5.80
  -2   0   4   16.30    1.70
  -2   0   4   19.10    1.60
  -2   0   4   15.70    1.40
   2   0  -4   19.80    1.90
   2   0  -4   18.20    1.60
  -2   0   4   16.80    1.30
  -2   0   4   16.60    1.80
  -2   0   4   17.40    1.50
  -2   0   4   17.60    1.80
  -2   0   4   16.70    1.50
  -2   0   4   18.20    1.50
  -2   0   3  216.28    5.60
   2   0  -3  237.48    5.70
  -2   0   3  239.58    5.30
  -2   0   3  224.88    5.20
   2   0  -3  236.28    5.70
  -2   0   3  225.58    6.30
  -2   0   3  232.88    5.60
   2   0  -3  226.98    5.10
  -2   0   3  230.38    5.40
   2   0  -3  247.08    6.00
  -2   0   3  229.38    6.30
  -2   0   3  233.08    5.60
   2   0  -2  269.97    5.60
   2   0  -2  257.67    4.50
   2   0  -2  248.98    5.40
  -2   0   2  252.27    5.30
   2   0  -2  257.17    5.30
   2   0  -2  259.07    5.70
  -2   0   2  252.47    5.70
  -2   0   2  315.37    5.60
  -2   0   2  270.87    5.70
   2   0  -2  301.77    5.10
  -2   0   2  267.77    5.20
  -2   0   2  267.07    6.00
  -2   0   2  259.17    5.70
   2   0  -2  258.77    5.80
   2   0  -2  253.77    5.20
  -2   0   1  155.28    4.00
  -2   0   1  153.18    4.30
  -2   0   1  147.49    3.90
  -2   0   1  141.49    3.80
  -2   0   1  151.88    3.80
   2   0  -1  147.09    3.80
  -2   0   1  150.48    3.90
   2   0  -1  149.69    3.90
  -2   0   1  151.38    3.80
   2   0  -1  160.78    4.40
   2   0   0 2059.99   28.20
  -2   0   0 2125.79   29.60
  -2   0   0 2074.39   28.40
  -2   0   0 2038.30   27.90
   2   0   0 2078.19   28.00
  -2   0   0 2059.49   27.00
  -2   0  -1  419.56    7.50
  -2   0  -1  433.96    7.00
  -2   0  -1  439.86    7.40
   2   0   1  475.85    8.50
  -2   0  -1  485.55    8.60
  -2   0  -1  472.95    8.40
   2   0   1  478.05    7.60
  -2   0  -1  441.66    7.60
   2   0   1  453.15    7.70
   2   0   2 2684.83   37.40
   2   0   2 2657.93   37.90
  -2   0  -2 2698.13   36.70
   2   0   2 2739.93   37.60
  -2   0  -2 2591.74   37.00
   2   0   2 2696.93   37.90
  -2   0  -2 2646.94   37.40
  -2   0  -2 2618.44   36.60
   2   0   2 2758.82   37.30
   2   0   2 2748.63   37.80
  -2   0  -2 2642.24   37.70
  -2   0  -2 2717.83   37.40
   2   0   3  217.78    6.10
  -2   0  -3  231.68    5.30
   2   0   3  210.48    5.30
  -2   0  -3  201.58    5.30
  -2   0  -3  214.98    5.10
   2   0   3  210.68    5.70
   2   0   3  215.18    5.00
  -2   0  -3  211.48    5.10
  -2   0  -3  218.08    5.40
   2   0   3  207.28    6.10
   2   0   3  213.48    5.00
  -2   0  -3  220.58    5.00
   2   0   4   29.30    2.00
   2   0   4   27.50    2.30
  -2   0  -4   25.70    1.80
   2   0   4   28.70    1.90
   2   0   4   26.90    1.80
   2   0   4   28.60    2.30
  -2   0  -4   27.20    2.00
  -2   0  -4   28.20    1.90
   2   0   4   30.10    2.30
  -2   0  -4   26.80    1.90
  -2   0  -4   25.50    1.80
   2   0   5  121.89    4.50
   2   0   5  115.99    4.50
   2   0   5  118.99    5.10
   2   0   5  114.49    5.10
  -2   0  -5  110.89    4.40
  -2   0  -5  112.99    4.40
  -2   0  -5  111.29    5.20
  -2   0  -5  114.09    4.40
  -2   0  -5  116.39    4.30
   2   0   5  122.09    4.40
   2   0   5  120.19    5.20
  -2   0  -5  116.89    4.30
   2   0   6   50.99    3.20
   2   0   6   48.20    3.00
  -2   0  -6   49.50    3.10
  -2   0  -6   45.60    3.00
   2   0   6   43.30    3.30
   2   0   6   43.30    3.30
  -2   0  -6   41.60    3.40
   2   0   6   48.50    3.60
   2   0   6   44.40    2.90
  -2   0  -6   48.50    2.90
   2   0   6   46.10    2.90
  -2   0  -6   51.19    3.00
   2   0   7  127.59    5.60
   2   0   7  133.69    5.40
  -2   0  -7  127.79    5.40
  -2   0  -7  116.39    6.10
  -2   0  -7  129.69    5.40
   2   0   7  125.59    6.20
   2   0   7  124.39    5.90
  -2   0  -7  121.79    4.90
   2   0   7  128.39    5.30
   2   0   7  119.29    6.00
  -2   0  -7  129.89    5.30
  -2   0  -8    3.30    1.10
   2   0   8    5.30    1.50
   2   0   8    3.80    1.20
   2   0   8    2.60    1.00
  -2   0  -8    3.20    0.90
  -2   0  -8    3.20    1.00
  -2   0  -8    1.40    0.70
   2   0   8    2.90    0.90
   2   0   8    3.10    1.20
  -2   0  -8    4.60    1.00
  -2   0  -9   60.39    3.50
   2   0   9   55.49    4.40
   2   0   9   55.49    4.30
  -2   0  -9   62.09    3.50
  -2   0  -9   55.79    4.50
  -2   0  -9   50.29    4.00
   2   0   9   55.69    3.60
   2   0   9   62.79    3.40
  -2   0  -9   61.99    3.60
   2   0   9   67.79    4.10
  -2   0  -9   68.39    3.60
   2   0   9   59.89    4.60
   2   0  10   12.50    1.60
  -2   0 -10   14.90    1.70
  -2   0 -10   16.10    1.90
   2   0  10   18.90    2.10
  -2   0 -10   15.80    1.70
  -2   0 -11   25.10    2.20
   2   0  11   28.90    2.30
  -2   0 -11   24.60    2.10
  -2   0 -11   27.00    2.20
   2   0  12    9.90    1.30
   2   0  12    8.50    1.20
  -2   0 -12    6.50    1.10
   2   0  12    8.80    1.20
  -2   0 -12    7.20    1.10
  -2  -1  12    1.80    0.70
   2   1 -12    3.30    0.70
   2   1 -11    3.60    0.90
   2   1 -11    2.40    0.80
  -2  -1  11    1.40    0.70
   2   1 -10    7.20    1.30
   2   1 -10    5.70    1.10
   2   1 -10    5.80    1.20
   2   1  -9    7.90    1.30
   2   1  -9    7.00    1.20
  -2  -1   9    8.80    1.40
  -2  -1   9    7.90    1.30
   2   1  -9    9.00    1.60
   2   1  -9    7.20    1.30
  -2  -1   8    8.40    1.60
  -2  -1   8    9.30    1.30
  -2  -1   8    6.40    1.60
  -2  -1   8    5.70    1.20
   2   1  -8   11.30    1.80
  -2  -1   8    7.60    1.30
  -2  -1   7   13.10    1.70
  -2  -1   7   12.60    1.90
  -2  -1   7   12.70    2.10
  -2  -1   7   14.10    1.50
   2   1  -7   13.00    1.90
  -2  -1   7   12.00    1.60
   2   1  -7   14.50    1.70
  -2  -1   6    0.20    0.70
  -2  -1   6    0.50    0.70
  -2  -1   6    1.20    0.60
   2   1  -6    0.70    0.80
  -2  -1   6    0.90    0.60
  -2  -1   6    0.80    0.70
  -2  -1   5  155.68    6.00
  -2  -1   5  153.98    5.30
  -2  -1   5  145.09    6.10
  -2  -1   5  144.89    5.50
  -2  -1   5  152.28    4.60
   2   1  -5  159.18    5.80
  -2  -1   5  150.98    4.40
  -2  -1   4   44.30    2.30
  -2  -1   4   41.50    2.50
  -2  -1   4   43.60    2.30
   2   1  -4   43.40    2.30
  -2  -1   4   38.40    2.80
  -2  -1   4   41.90    2.60
   2   1  -4   41.80    2.40
  -2  -1   4   38.00    2.70
   2   1  -4   44.20    2.80
  -2  -1   4   42.40    2.10
  -2  -1   4   42.30    2.10
   2   1  -3    6.70    1.00
  -2  -1   3    7.20    0.90
   2   1  -3    5.50    0.80
   2   1  -3    4.80    0.70
  -2  -1   3    5.90    0.80
  -2  -1   3    4.30    1.00
   2   1  -3    4.70    0.90
  -2  -1   3    5.10    0.90
  -2  -1   3    4.60    0.80
   2   1  -2  257.27    5.40
  -2  -1   2  262.77    5.80
  -2  -1   2  265.37    5.00
   2   1  -2  268.47    5.90
  -2  -1   2  266.07    6.30
  -2  -1   2  267.67    6.00
  -2  -1   2  264.67    6.00
   2   1  -2  257.57    4.30
  -2  -1   2  251.57    5.50
   2   1  -2  270.67    5.90
  -2  -1   2  280.47    5.80
  -2  -1   2  267.67    6.40
   2   1  -2  265.77    6.50
   2   1  -2  277.37    6.10
  -2  -1   1  519.05    9.30
   2   1  -1  515.25    9.40
  -2  -1   1  493.45    8.40
  -2  -1   1  519.15    8.80
   2   1  -1  482.35    9.00
   2   1   0    6.10    0.80
  -2  -1   0    5.60    0.60
  -2  -1   0    6.80    0.90
  -2  -1   0    5.60    0.70
   2   1   0    5.90    0.80
   2   1   0    5.40    0.60
   2   1   1  506.45    8.10
   2   1   1  535.35    9.00
  -2  -1  -1  546.75    9.70
   2   1   1  527.35    9.00
  -2  -1  -1  511.05    8.50
  -2  -1  -2 9941.11  114.39
   2   1   2 9601.84  115.49
  -2  -1  -2 9608.34  114.99
   2   1   2 9858.71  115.59
  -2  -1  -2 9999.00  115.49
   2   1   2 9746.42  115.99
  -2  -1  -2 9404.46  115.99
   2   1   3  783.72   12.20
   2   1   3  796.22   13.70
   2   1   3  835.22   13.10
  -2  -1  -3  810.72   13.40
   2   1   3  864.31   14.50
   2   1   3  829.62   12.80
   2   1   3  820.42   13.10
  -2  -1  -3  775.62   12.70
  -2  -1  -3  736.43   13.80
   2   1   4  247.68    5.70
   2   1   4  251.17    7.10
   2   1   4  258.77    5.90
  -2  -1  -4  249.88    6.10
  -2  -1  -4  239.38    5.90
   2   1   4  250.07    5.50
  -2  -1  -4  246.68    5.50
   2   1   4  250.27    6.40
  -2  -1  -4  248.48    5.80
  -2  -1  -4  225.48    7.00
   2   1   4  237.58    6.80
   2   1   4  255.17    5.90
  -2  -1  -4  266.17    6.30
  -2  -1  -4  262.67    5.90
  -2  -1  -5  421.36    9.20
   2   1   5  430.46   10.50
   2   1   5  430.66    8.80
  -2  -1  -5  439.76    9.30
  -2  -1  -5  417.36    8.70
   2   1   5  449.86    9.30
   2   1   5  448.76   10.20
  -2  -1  -5  442.16    9.60
   2   1   5  400.16   10.30
   2   1   5  455.35    9.40
  -2  -1  -5  454.15    9.50
  -2  -1  -5  450.05   11.00
  -2  -1  -5  437.96    9.20
  -2  -1  -6  120.19    5.70
   2   1   6  122.29    5.60
   2   1   6  107.09    4.50
  -2  -1  -6  123.49    4.40
   2   1   6  121.69    5.50
   2   1   6  116.39    5.20
  -2  -1  -6  114.29    4.50
  -2  -1  -6  116.59    4.70
   2   1   6  117.09    4.60
  -2  -1  -6  121.59    4.50
   2   1   6  109.89    4.20
  -2  -1  -6  121.19    4.60
  -2  -1  -7    2.00    0.90
   2   1   7    0.20    0.80
   2   1   7    1.50    0.90
   2   1   7    1.20    0.80
   2   1   7    0.20    0.60
  -2  -1  -7    1.50    1.00
   2   1   7    0.10    0.80
   2   1   7    0.10    0.70
  -2  -1  -7    0.20    0.50
  -2  -1  -7    0.90    0.60
  -2  -1  -7   -1.80    0.80
   2   1   7    0.70    0.90
   2   1   8    5.90    1.40
  -2  -1  -8    5.50    1.40
   2   1   8    8.00    1.60
   2   1   8    8.10    1.30
  -2  -1  -8    7.20    1.30
   2   1   8    6.90    1.30
   2   1   8    8.10    1.50
  -2  -1  -8    5.70    1.50
   2   1   8    9.90    1.80
   2   1   8    5.90    1.50
   2   1   9    0.90    0.60
   2   1   9    1.50    0.80
   2   1   9   -0.80    0.80
   2   1   9    1.40    0.90
   2   1   9   -1.30    0.70
   2   1   9    0.10    0.80
  -2  -1  -9   -0.70    1.00
  -2  -1  -9    3.10    1.00
  -2  -1  -9    0.30    0.60
  -2  -1 -10    1.80    0.70
  -2  -1 -10    2.00    0.70
   2   1  10    0.70    0.70
  -2  -1 -10    0.80    0.60
   2   1  10    1.40    0.70
  -2  -1 -11   -0.10    0.70
  -2  -1 -11    0.20    0.40
  -2  -1 -11   -0.40    0.80
  -2  -1 -12    3.30    1.00
   2   1  12    3.50    0.90
  -2  -1 -12    2.80    0.90
  -2  -1 -13    0.70    0.50
   2   1  13    0.00    0.50
   2   1  13    0.40    0.40
   2   1  13    0.00    0.50
  -2  -1 -13    1.30    0.50
  -2  -2  12    4.00    0.80
   2   2 -11   14.60    1.50
  -2  -2  11   16.20    1.60
   2   2 -10  121.39    4.90
   2   2 -10  126.89    4.90
  -2  -2  10  124.99    5.10
   2   2  -9   30.30    3.00
   2   2  -9   31.70    2.40
  -2  -2   9   28.70    2.40
  -2  -2   9   31.30    2.50
   2   2  -9   29.90    2.50
   2   2  -9   24.60    2.50
   2   2  -9   28.70    2.60
  -2  -2   8  154.88    5.70
  -2  -2   8  153.78    5.70
  -2  -2   8  157.48    6.30
   2   2  -8  150.48    5.80
  -2  -2   8  156.88    6.60
   2   2  -8  152.08    6.70
   2   2  -8  145.59    5.40
   2   2  -8  147.79    5.70
   2   2  -8  160.58    6.20
  -2  -2   7   94.09    5.60
  -2  -2   7   91.89    4.90
  -2  -2   7   92.39    4.10
   2   2  -7   99.69    5.20
  -2  -2   7   94.59    4.70
  -2  -2   7   98.39    4.30
  -2  -2   6   27.80    2.90
  -2  -2   6   26.10    2.30
  -2  -2   6   24.90    2.40
  -2  -2   6   24.10    1.90
   2   2  -6   24.00    2.50
  -2  -2   6   25.50    2.10
  -2  -2   5   23.60    1.80
   2   2  -5   23.70    2.10
  -2  -2   5   20.50    2.00
  -2  -2   5   20.80    2.30
  -2  -2   5   24.80    2.20
  -2  -2   5   21.30    1.70
   2   2  -5   22.10    2.20
   2   2  -4   39.10    2.80
  -2  -2   4   41.90    2.60
  -2  -2   4   43.10    2.60
  -2  -2   4   43.60    2.40
  -2  -2   4   42.80    3.10
  -2  -2   4   43.60    2.70
  -2  -2   4   41.70    2.20
  -2  -2   4   44.90    2.20
   2   2  -4   41.50    2.60
   2   2  -3 1082.99   18.00
  -2  -2   3 1073.39   17.60
  -2  -2   3 1130.99   19.10
  -2  -2   3 1113.59   17.10
  -2  -2   3 1125.49   17.00
   2   2  -3 1069.69   18.60
  -2  -2   3 1121.89   18.20
  -2  -2   3 1135.99   17.80
  -2  -2   2    2.20    0.60
   2   2  -2    2.30    0.60
   2   2  -2    5.20    0.80
  -2  -2   2    2.60    0.60
   2   2  -2    2.90    0.70
  -2  -2   2    2.40    0.60
  -2  -2   2    3.20    0.60
   2   2  -2    3.00    0.70
  -2  -2   2    2.20    0.70
  -2  -2   1    5.40    0.80
  -2  -2   1    7.40    1.00
  -2  -2   1    5.40    0.70
   2   2  -1    4.90    0.70
  -2  -2   1    6.20    0.80
  -2  -2   1    6.90    0.80
   2   2  -1    5.70    0.80
   2   2  -1    5.90    0.80
  -2  -2   1    5.90    0.80
   2   2  -1    5.90    0.90
   2   2  -1    5.90    0.90
   2   2  -1    6.20    0.90
   2   2  -1    5.80    0.80
   2   2   0  140.79    4.20
   2   2   0  127.39    3.50
  -2  -2   0  143.59    3.80
   2   2   0  141.89    3.80
   2   2   0  136.29    3.50
  -2  -2   0  137.09    3.40
  -2  -2   0  140.99    3.80
   2   2   0  144.29    4.00
  -2  -2   0  134.19    3.50
   2   2   0  141.29    4.20
  -2  -2  -1    0.50    0.20
  -2  -2  -1    0.90    0.40
   2   2   1    0.40    0.50
   2   2   1    0.70    0.40
   2   2   1    0.60    0.40
  -2  -2  -1    0.50    0.10
   2   2   2 1291.37   19.00
  -2  -2  -2 1258.37   16.80
   2   2   2 1309.87   19.70
  -2  -2  -2 1285.97   18.10
  -2  -2  -2 1289.07   18.90
  -2  -2  -2 1241.68   18.60
   2   2   2 1305.07   19.00
  -2  -2  -2 1278.57   19.00
   2   2   2 1294.47   19.70
  -2  -2  -3  397.06    7.70
  -2  -2  -3  427.06    8.50
   2   2   3  431.46    8.50
   2   2   3  440.06    8.40
   2   2   3  444.06    8.10
  -2  -2  -3  422.86    8.30
  -2  -2  -3  438.36    8.70
  -2  -2  -3  414.26    8.00
   2   2   3  447.56    8.40
   2   2   4    9.30    1.30
   2   2   4   10.30    1.00
   2   2   4    9.80    1.10
   2   2   4    9.80    1.00
  -2  -2  -4    9.90    1.10
  -2  -2  -4    8.50    1.20
  -2  -2  -4    9.40    1.30
  -2  -2  -4   10.30    1.20
   2   2   4    8.20    1.00
   2   2   4    9.80    1.00
   2   2   4    7.70    0.90
  -2  -2  -4    9.20    0.90
  -2  -2  -4    7.60    0.90
  -2  -2  -4    8.20    1.10
   2   2   5  595.34   11.00
  -2  -2  -5  578.44   11.60
  -2  -2  -5  619.24   11.10
  -2  -2  -5  574.64   12.90
   2   2   5  609.74   11.70
   2   2   5  585.14   12.80
   2   2   5  580.04   10.20
   2   2   5  589.94   11.20
  -2  -2  -5  617.44   11.70
   2   2   5  595.84   12.90
  -2  -2  -5  619.74   11.60
  -2  -2  -5  567.84   12.50
   2   2   6  262.37    8.40
  -2  -2  -6  266.27    6.80
  -2  -2  -6  276.57    8.80
   2   2   6  253.37    7.50
  -2  -2  -6  272.27    8.30
  -2  -2  -6  264.97    7.50
   2   2   6  250.67    7.00
   2   2   6  247.68    6.80
   2   2   6  287.67    8.70
  -2  -2  -6  275.87    7.30
   2   2   6  243.48    6.20
   2   2   7    0.70    1.10
   2   2   7    2.40    0.80
  -2  -2  -7    1.70    0.90
   2   2   7    2.30    0.80
  -2  -2  -7    2.40    1.00
   2   2   7    2.90    0.90
   2   2   7    1.70    1.00
  -2  -2  -7    2.40    0.80
  -2  -2  -7    3.10    1.00
   2   2   7    3.40    0.80
   2   2   8   45.90    2.80
   2   2   8   47.40    3.20
   2   2   8   50.99    4.00
   2   2   8   46.40    4.00
  -2  -2  -8   45.20    3.90
  -2  -2  -8   45.20    3.60
   2   2   8   46.60    3.60
  -2  -2  -8   43.70    3.40
   2   2   8   40.40    3.00
  -2  -2  -8   44.20    3.00
   2   2   9   16.20    2.40
   2   2   9   18.40    2.60
   2   2   9   15.80    1.90
  -2  -2  -9   14.30    2.30
   2   2   9   17.30    2.30
  -2  -2  -9   14.30    2.10
   2   2   9   14.00    1.90
   2   2   9   10.40    1.80
   2   2   9   19.10    2.60
   2   2  10   37.00    3.10
  -2  -2 -10   40.90    2.80
   2   2  10   40.00    3.80
  -2  -2 -10   46.40    3.20
   2   2  10   42.90    3.20
   2   2  10   39.80    3.70
   2   2  10   37.60    3.60
  -2  -2 -10   43.00    3.90
   2   2  10   39.60    3.60
   2   2  10   38.90    3.10
  -2  -2 -10   43.00    3.00
  -2  -2 -11    9.20    1.50
  -2  -2 -11    7.60    1.30
  -2  -2 -12    1.30    0.70
  -2  -2 -12    0.90    0.70
   2   2  13   29.40    1.90
  -2  -2 -13   31.10    2.00
  -2  -2 -13   29.10    2.00
  -2  -3  11    1.00    0.60
   2   3 -11    0.40    0.50
  -2  -3  11    1.10    0.50
  -2  -3  10    2.90    0.90
   2   3 -10    5.00    1.10
   2   3  -9   -0.20    0.50
   2   3  -9    0.90    0.80
   2   3  -8    0.90    0.70
  -2  -3   8   -0.20    0.90
   2   3  -8    0.70    0.60
  -2  -3   8    0.40    0.60
   2   3  -8    1.30    0.70
  -2  -3   8    0.80    0.60
   2   3  -8   -1.20    0.80
   2   3  -8    0.90    0.60
  -2  -3   7    6.60    1.20
  -2  -3   7    4.10    1.10
  -2  -3   7    3.10    0.90
   2   3  -7    5.20    1.30
  -2  -3   6  115.69    4.50
  -2  -3   6  116.09    5.30
   2   3  -6  122.29    5.90
   2   3  -6  125.69    5.60
  -2  -3   6  121.89    5.40
  -2  -3   5   52.79    2.80
  -2  -3   5   49.40    3.40
  -2  -3   5   50.09    2.70
  -2  -3   5   47.60    3.20
   2   3  -5   51.79    3.40
  -2  -3   5   44.90    3.00
  -2  -3   5   47.40    2.70
   2   3  -5   46.00    3.50
  -2  -3   4    4.10    0.90
  -2  -3   4    4.90    0.90
  -2  -3   4    3.60    0.90
  -2  -3   4    2.60    0.90
   2   3  -4    2.90    0.90
  -2  -3   4    5.00    1.00
  -2  -3   4    3.80    0.80
  -2  -3   4    3.80    0.80
   2   3  -4    3.00    1.10
   2   3  -4    3.80    0.90
  -2  -3   3  498.25    9.20
  -2  -3   3  489.25   10.20
  -2  -3   3  494.15   10.70
  -2  -3   3  499.15   10.70
   2   3  -3  459.85   10.60
   2   3  -3  475.05   10.40
  -2  -3   3  496.65    9.70
  -2  -3   3  508.45   10.10
  -2  -3   3  462.35    9.50
   2   3  -3  474.35   11.00
   2   3  -3  503.65    9.60
  -2  -3   2  181.28    4.90
   2   3  -2  177.88    4.90
  -2  -3   2  187.88    5.50
   2   3  -2  182.78    5.40
   2   3  -2  170.38    5.00
   2   3  -2  183.98    5.00
  -2  -3   2  176.28    4.70
   2   3  -2  184.98    5.10
  -2  -3   2  184.08    5.40
   2   3  -2  180.28    4.50
  -2  -3   2  183.38    5.30
   2   3  -1   99.29    3.20
   2   3  -1   94.69    2.60
   2   3  -1   89.79    3.00
  -2  -3   1   99.59    3.50
  -2  -3   1   94.89    3.50
  -2  -3   1   89.09    2.80
  -2  -3   1   94.69    3.70
   2   3  -1   92.19    3.50
  -2  -3   1   96.69    3.00
   2   3  -1   97.19    3.50
   2   3  -1  101.19    3.70
  -2  -3   1   90.99    3.00
   2   3   0   82.69    3.00
  -2  -3   0   87.99    3.00
  -2  -3   0   90.99    3.40
   2   3   0   88.59    3.50
  -2  -3   0   89.69    3.00
   2   3   0   86.19    2.90
   2   3   0   87.79    2.90
  -2  -3   0   97.69    3.00
   2   3   0   87.19    3.20
   2   3   0   90.99    3.00
  -2  -3  -1   34.20    1.00
  -2  -3  -1   37.00    1.90
  -2  -3  -1   35.20    1.70
   2   3   1   36.90    2.30
  -2  -3  -1   37.00    1.90
   2   3   1   34.70    1.80
   2   3   1   32.10    2.10
   2   3   1   31.60    1.50
  -2  -3  -1   34.70    1.50
   2   3   1   37.30    2.00
   2   3   1   38.90    1.80
   2   3   1   33.90    1.90
   2   3   2   86.79    3.20
   2   3   2   84.79    3.60
  -2  -3  -2   97.29    3.30
   2   3   2   95.89    2.90
  -2  -3  -2   93.99    3.10
  -2  -3  -2   93.19    3.20
   2   3   2   91.09    3.70
  -2  -3  -2   89.79    2.40
   2   3   2   98.89    3.40
  -2  -3  -2   85.89    3.20
   2   3   3   30.70    1.90
  -2  -3  -3   32.20    1.90
   2   3   3   32.20    1.70
  -2  -3  -3   30.70    1.90
   2   3   3   33.40    1.70
   2   3   3   33.10    2.20
  -2  -3  -3   31.40    1.90
  -2  -3  -3   32.70    1.70
   2   3   3   33.90    2.40
  -2  -3  -3   30.80    1.30
  -2  -3  -3   29.20    1.90
  -2  -3  -4  136.39    4.70
   2   3   4  149.69    4.20
   2   3   4  141.29    4.50
  -2  -3  -4  130.19    3.70
  -2  -3  -4  143.29    4.80
  -2  -3  -4  138.79    4.20
   2   3   4  142.59    3.90
  -2  -3  -4  140.39    4.50
   2   3   4  127.39    4.70
  -2  -3  -5   54.29    3.20
   2   3   5   53.89    2.50
  -2  -3  -5   61.59    3.40
   2   3   5   54.69    2.60
  -2  -3  -5   55.89    3.00
  -2  -3  -5   54.19    2.60
  -2  -3  -5   52.29    2.40
   2   3   5   51.19    3.20
   2   3   5   60.99    2.90
  -2  -3  -5   50.19    2.70
   2   3   6  122.79    4.40
   2   3   6  136.19    5.70
   2   3   6  125.29    4.60
  -2  -3  -6  127.09    5.80
  -2  -3  -6  128.09    5.50
  -2  -3  -6  127.79    5.10
   2   3   6  129.59    5.80
   2   3   7    1.50    0.90
  -2  -3  -7    1.60    0.90
   2   3   7    1.90    1.00
   2   3   7    2.10    0.80
  -2  -3  -7    1.90    1.00
   2   3   7    2.70    0.90
  -2  -3  -7    1.50    0.80
   2   3   8    7.70    1.80
  -2  -3  -8    7.40    1.60
  -2  -3  -8   10.50    1.90
   2   3   8    8.30    1.40
   2   3   8    9.20    1.50
   2   3   8    8.70    2.00
  -2  -3  -8    6.80    1.70
   2   3   9   13.20    1.80
   2   3   9   18.00    2.60
  -2  -3  -9   11.70    2.20
   2   3   9   13.50    2.70
   2   3   9   14.20    1.90
  -2  -3  -9   13.20    2.20
   2   3   9   15.40    2.10
   2   3  10    3.90    1.20
   2   3  10    6.80    1.50
   2   3  10    6.90    1.70
   2   3  10    5.90    1.30
  -2  -3 -10    6.40    1.20
  -2  -3 -10    5.80    1.50
  -2  -3 -10    3.80    0.90
   2   3  10    5.40    1.30
   2   3  10    3.60    1.40
  -2  -3 -10    5.20    1.40
  -2  -3 -10    5.50    1.20
  -2  -3 -11   30.70    2.60
  -2  -3 -11   32.60    2.60
  -2  -3 -12  111.99    4.60
  -2  -3 -12  114.49    4.60
  -2  -3 -13   36.70    2.30
   2   3  13   31.80    2.10
  -2  -3 -13   37.60    2.30
  -2  -4  10   11.90    1.30
   2   4 -10   11.30    1.30
  -2  -4  10   12.10    1.30
   2   4  -9    6.50    1.10
  -2  -4   9    6.00    1.10
  -2  -4   9    7.10    1.20
   2   4  -9    9.60    1.30
   2   4  -8   17.60    1.80
  -2  -4   8   18.00    2.00
   2   4  -8   18.10    1.90
   2   4  -7   37.80    2.60
  -2  -4   7   40.00    3.30
   2   4  -7   35.60    2.90
   2   4  -7   44.10    3.70
  -2  -4   7   38.80    2.70
   2   4  -7   45.50    3.00
  -2  -4   7   38.10    3.00
   2   4  -7   37.90    3.20
   2   4  -6   60.59    4.20
  -2  -4   6   69.19    4.60
  -2  -4   6   63.29    4.10
   2   4  -6   69.19    4.70
  -2  -4   5   12.50    1.80
  -2  -4   5   15.40    2.10
   2   4  -5   11.20    1.80
  -2  -4   5   12.50    1.50
   2   4  -5   11.80    2.00
  -2  -4   4    7.80    1.40
  -2  -4   4    9.40    1.60
   2   4  -4    6.90    1.40
   2   4  -4    8.00    1.40
  -2  -4   4    7.70    1.20
  -2  -4   4    7.60    1.30
   2   4  -4   11.30    1.90
   2   4  -4    8.40    1.30
  -2  -4   3  106.09    4.80
  -2  -4   3  101.99    4.40
   2   4  -3   95.99    4.70
  -2  -4   3   96.69    4.60
   2   4  -3  105.59    4.40
  -2  -4   3  104.29    4.00
   2   4  -3  104.19    4.10
   2   4  -2    1.80    0.60
  -2  -4   2    2.20    0.80
  -2  -4   2    2.60    0.80
  -2  -4   2    3.00    0.90
   2   4  -2    3.20    1.00
  -2  -4   2    3.10    0.80
   2   4  -2    1.50    0.60
  -2  -4   2    2.90    0.80
   2   4  -2    2.80    0.60
   2   4  -1   14.90    1.40
  -2  -4   1   16.50    1.60
  -2  -4   1   17.10    1.70
  -2  -4   1   16.40    1.40
   2   4  -1   17.50    1.70
   2   4  -1   18.20    1.70
  -2  -4   1   14.20    1.40
  -2  -4   1   14.60    1.70
   2   4  -1   14.50    1.20
   2   4   0 1037.70   16.30
   2   4   0 1057.99   18.00
   2   4   0 1008.20   17.20
   2   4   0  995.60   16.80
  -2  -4   0 1071.19   16.50
  -2  -4   0 1019.10   17.80
  -2  -4   0 1038.40   16.80
  -2  -4   0 1053.89   16.70
   2   4   0 1125.79   17.50
   2   4   0 1026.10   15.80
   2   4   0  986.20   15.50
  -2  -4  -1    7.30    1.10
  -2  -4  -1    7.60    0.80
  -2  -4  -1    7.20    0.80
   2   4   1    5.70    0.80
   2   4   1    7.10    1.20
   2   4   1    7.60    1.00
  -2  -4  -1    7.20    1.00
  -2  -4  -1    7.90    1.00
   2   4   1    6.50    1.10
  -2  -4  -1    8.60    1.20
   2   4   1    5.50    0.90
   2   4   2  666.83   10.80
   2   4   2  663.63   11.20
   2   4   2  618.84   13.00
  -2  -4  -2  646.64   12.30
   2   4   2  603.94   11.20
   2   4   2  638.94   12.10
  -2  -4  -2  631.24   11.70
  -2  -4  -2  640.64   11.50
  -2  -4  -2  659.43   11.90
   2   4   2  648.44   13.00
  -2  -4  -2  623.04   12.00
   2   4   3  225.28    5.50
   2   4   3  223.58    6.20
  -2  -4  -3  228.08    6.40
  -2  -4  -3  225.08    6.00
  -2  -4  -3  219.38    5.00
   2   4   3  228.28    6.80
   2   4   3  236.78    5.40
  -2  -4  -3  237.98    6.20
   2   4   3  223.28    6.80
  -2  -4  -3  220.88    5.30
  -2  -4  -3  226.78    6.30
   2   4   4   41.40    2.50
   2   4   4   43.50    2.70
   2   4   4   43.60    2.80
  -2  -4  -4   41.10    2.50
  -2  -4  -4   42.30    2.60
  -2  -4  -4   40.80    2.20
   2   4   4   39.90    2.80
   2   4   4   42.00    2.00
  -2  -4  -4   40.70    2.50
   2   4   4   41.90    2.20
   2   4   5  517.25   11.00
   2   4   5  537.65   10.70
  -2  -4  -5  536.75   11.90
  -2  -4  -5  564.04   11.90
   2   4   5  498.05   12.00
   2   4   5  535.85   10.10
  -2  -4  -5  551.34   11.60
   2   4   5  516.75   11.80
   2   4   6    1.20    0.80
  -2  -4  -6    1.80    0.80
   2   4   6    2.20    0.80
  -2  -4  -6    1.70    1.00
   2   4   6    2.00    0.80
  -2  -4  -6    1.40    0.70
  -2  -4  -6    0.90    0.70
   2   4   7  138.89    6.30
   2   4   7  128.19    6.40
  -2  -4  -7  143.39    6.70
  -2  -4  -7  127.89    6.00
   2   4   7  127.69    5.10
  -2  -4  -7  131.19    5.80
  -2  -4  -7  134.29    5.30
   2   4   7  132.29    5.40
   2   4   8  123.79    6.70
   2   4   8  130.99    5.80
   2   4   8  120.79    5.00
   2   4   8  119.39    6.30
  -2  -4  -8  124.69    6.80
  -2  -4  -8  132.89    6.40
  -2  -4  -8  107.69    5.60
   2   4   8  125.19    5.40
   2   4   9   51.89    3.40
   2   4   9   49.70    4.50
  -2  -4  -9   52.19    4.50
   2   4   9   47.70    4.10
   2   4   9   51.69    3.80
  -2  -4  -9   45.40    3.80
   2   4   9   51.09    3.60
   2   4  10   34.50    2.90
  -2  -4 -10   37.70    2.80
   2   4  10   33.40    3.40
  -2  -4 -10   39.00    2.90
   2   4  10   34.90    4.00
  -2  -4 -10   39.50    3.90
  -2  -4 -10   26.40    3.10
   2   4  10   35.00    3.10
  -2  -4 -10   29.10    2.80
   2   4  10   38.70    3.30
  -2  -4 -11   69.69    3.80
  -2  -4 -11   70.99    3.80
  -2  -4 -12   43.90    2.80
  -2  -4 -12   50.29    3.00
  -2  -4 -13  107.29    3.90
  -2  -4 -13  109.39    4.00
  -2  -5  10   22.70    1.40
  -2  -5  10   22.40    1.60
   2   5  -9   22.70    1.70
  -2  -5   9   21.50    1.80
   2   5  -9   21.80    1.60
  -2  -5   8    4.10    1.00
   2   5  -8    4.50    1.00
   2   5  -8    5.40    1.10
  -2  -5   8    3.70    0.80
   2   5  -7   39.90    2.70
  -2  -5   7   38.50    2.90
  -2  -5   7   36.30    2.80
  -2  -5   7   37.50    2.70
   2   5  -7   38.40    2.80
   2   5  -6  141.99    5.20
  -2  -5   6  150.98    6.10
  -2  -5   6  141.89    6.50
  -2  -5   6  142.19    5.80
   2   5  -6  141.29    6.70
  -2  -5   6  142.39    5.50
  -2  -5   5  214.08    8.50
  -2  -5   5  210.88    8.00
   2   5  -5  210.48    8.20
   2   5  -5  191.88    8.10
  -2  -5   5  212.08    6.70
   2   5  -4  114.39    5.90
  -2  -5   4  118.79    5.80
  -2  -5   4  119.99    6.10
   2   5  -4  120.29    5.40
  -2  -5   4  122.19    4.90
   2   5  -4  124.89    6.30
   2   5  -4  123.89    5.50
  -2  -5   3   27.40    2.70
  -2  -5   3   26.70    2.50
  -2  -5   3   30.30    2.90
   2   5  -3   28.90    2.80
  -2  -5   3   29.70    2.40
   2   5  -3   29.80    2.50
   2   5  -2   30.10    2.30
  -2  -5   2   30.10    2.70
  -2  -5   2   36.70    2.60
   2   5  -2   34.10    2.90
  -2  -5   2   32.00    2.40
  -2  -5   2   33.90    2.80
   2   5  -2   31.90    2.30
  -2  -5   2   32.40    2.70
   2   5  -1   26.70    2.00
  -2  -5   1   29.90    2.50
   2   5  -1   32.00    2.50
   2   5  -1   31.70    2.60
  -2  -5   1   28.60    2.50
  -2  -5   1   27.80    2.20
   2   5  -1   30.70    2.00
   2   5   0  477.25    9.70
   2   5   0  468.05   10.50
  -2  -5   0  476.25   11.30
  -2  -5   0  511.35   10.60
   2   5   0  498.95   11.00
   2   5   0  483.75   11.30
  -2  -5   0  489.55   10.10
   2   5   0  485.35    9.50
   2   5   1 1007.00   18.80
   2   5   1  996.60   16.30
  -2  -5  -1  935.71   17.50
  -2  -5  -1  998.50   16.40
   2   5   1  996.60   17.20
   2   5   1  964.00   17.30
  -2  -5  -1 1013.40   16.10
   2   5   1 1011.70   18.40
  -2  -5  -1 1009.30   17.40
  -2  -5  -1  997.60   18.00
   2   5   2  227.58    5.90
   2   5   2  219.48    6.50
   2   5   2  221.58    7.40
  -2  -5  -2  219.28    6.50
  -2  -5  -2  234.88    6.70
   2   5   2  220.98    6.10
  -2  -5  -2  222.18    6.50
   2   5   2  221.78    7.30
  -2  -5  -2  222.88    5.30
  -2  -5  -2  227.68    6.60
  -2  -5  -2  221.48    6.80
   2   5   3  411.16    8.70
  -2  -5  -3  381.36    8.90
   2   5   3  416.66    8.30
   2   5   3  404.86   10.60
   2   5   3  416.16    9.90
  -2  -5  -3  416.66    9.70
  -2  -5  -3  411.66    9.50
   2   5   3  417.56   10.70
  -2  -5  -3  424.26    9.70
  -2  -5  -3  413.76    9.90
   2   5   4   81.69    3.50
   2   5   4   79.69    4.30
   2   5   4   80.99    4.00
  -2  -5  -4   77.49    4.00
  -2  -5  -4   82.69    3.90
  -2  -5  -4   83.79    3.40
  -2  -5  -4   83.99    4.00
   2   5   4   82.09    4.40
   2   5   4   79.69    3.30
  -2  -5  -4   85.89    4.00
   2   5   5  105.59    4.80
   2   5   5  105.29    4.90
   2   5   5  113.59    4.20
   2   5   5  100.29    4.80
  -2  -5  -5  100.09    4.60
  -2  -5  -5  112.69    4.80
   2   5   5  100.29    5.10
  -2  -5  -5  109.39    4.90
   2   5   6    0.80    0.70
   2   5   6    1.60    0.70
   2   5   6    1.30    0.90
  -2  -5  -6    0.60    0.70
  -2  -5  -6    1.10    0.70
  -2  -5  -6    2.10    0.90
  -2  -5  -7   18.10    2.40
  -2  -5  -7   20.20    2.30
  -2  -5  -7   22.30    2.50
   2   5   7   19.30    2.40
   2   5   7   19.70    2.10
   2   5   8    1.10    1.00
   2   5   8    0.90    0.60
  -2  -5  -8    0.70    0.70
  -2  -5  -8    0.60    0.70
   2   5   8    2.10    0.90
   2   5   8    1.00    0.70
  -2  -5  -8    0.90    1.00
   2   5   9   34.40    3.10
  -2  -5  -9   33.60    3.80
   2   5   9   32.90    3.40
  -2  -5  -9   29.80    3.20
   2   5   9   32.30    2.90
   2   5   9   37.00    3.90
  -2  -5 -10  184.58    6.40
   2   5  10  190.68    7.50
  -2  -5 -10  165.08    6.60
  -2  -5 -10  186.98    6.90
  -2  -5 -10  173.28    6.50
   2   5  10  178.28    6.90
  -2  -5 -11    2.20    0.80
  -2  -5 -11    2.90    1.00
  -2  -5 -11    2.80    0.80
  -2  -5 -12   11.10    1.40
  -2  -5 -12   12.20    1.60
  -2  -5 -12   13.70    1.50
  -2  -5 -13    0.60    0.60
  -2  -5 -13    0.60    0.50
  -2  -6   9   12.40    1.10
  -2  -6   9    8.90    1.00
   2   6  -8    6.10    0.90
   2   6  -8    7.30    1.00
  -2  -6   8    6.20    1.00
  -2  -6   8    4.70    1.00
   2   6  -7   27.70    2.00
  -2  -6   7   24.40    2.20
   2   6  -7   26.30    2.20
  -2  -6   6  141.39    5.70
   2   6  -6  152.48    5.50
   2   6  -5   13.20    1.70
  -2  -6   5   12.10    1.70
   2   6  -5   11.80    1.80
  -2  -6   5   13.30    1.80
  -2  -6   5   10.50    1.60
  -2  -6   4  209.08    7.10
   2   6  -4  216.38    8.50
  -2  -6   4  195.18    7.00
  -2  -6   4  211.78    7.00
   2   6  -4  212.48    8.50
  -2  -6   4  190.68    6.70
   2   6  -4  221.98    7.00
   2   6  -4  193.38    7.30
  -2  -6   4  199.48    8.30
  -2  -6   3   67.09    4.20
   2   6  -3   69.99    4.70
  -2  -6   3   73.69    4.00
  -2  -6   3   69.99    4.80
   2   6  -3   67.49    4.00
  -2  -6   2  135.59    6.50
   2   6  -2  155.08    5.70
  -2  -6   2  153.78    6.50
   2   6  -2  142.19    6.60
  -2  -6   2  140.39    5.70
   2   6  -1   47.30    2.90
   2   6  -1   43.80    3.20
   2   6  -1   50.89    3.70
  -2  -6   1   41.60    3.40
  -2  -6   1   38.20    2.90
   2   6  -1   43.60    2.70
  -2  -6   1   46.90    3.50
   2   6   0   22.00    1.90
  -2  -6   0   19.90    2.30
  -2  -6   0   22.40    2.20
   2   6   0   19.80    2.20
   2   6   0   22.80    2.40
   2   6   0   25.40    2.40
  -2  -6   0   21.70    2.10
   2   6   0   22.30    1.90
   2   6   1  193.58    6.60
   2   6   1  212.08    7.60
   2   6   1  205.38    6.00
  -2  -6  -1  197.98    6.90
   2   6   1  207.88    6.90
  -2  -6  -1  204.38    7.30
  -2  -6  -1  202.78    6.00
   2   6   1  207.58    6.00
  -2  -6  -1  209.08    6.80
   2   6   2   52.39    2.80
  -2  -6  -2   47.30    3.40
   2   6   2   52.89    3.80
  -2  -6  -2   47.00    2.50
  -2  -6  -2   49.90    3.20
   2   6   2   49.50    3.70
  -2  -6  -2   49.70    3.30
  -2  -6  -2   49.10    3.20
   2   6   2   49.90    3.30
   2   6   3  109.19    4.20
   2   6   3  104.99    4.90
  -2  -6  -3   86.99    4.30
  -2  -6  -3  100.29    4.90
  -2  -6  -3  103.29    4.70
   2   6   3   94.99    5.20
  -2  -6  -3  112.29    5.00
   2   6   3  102.09    5.40
  -2  -6  -3  109.39    4.70
   2   6   4  251.97    6.90
  -2  -6  -4  244.78    8.00
   2   6   4  236.38    8.40
   2   6   4  231.08    7.80
  -2  -6  -4  243.88    7.80
  -2  -6  -4  229.08    7.40
   2   6   4  227.58    8.40
  -2  -6  -4  234.88    7.50
   2   6   5   41.30    2.80
   2   6   5   44.70    3.30
  -2  -6  -5   42.10    3.30
   2   6   5   44.70    3.50
  -2  -6  -5   48.30    3.40
  -2  -6  -5   40.60    3.10
   2   6   5   40.40    3.50
  -2  -6  -5   46.20    3.30
   2   6   6   16.80    2.20
   2   6   6   16.80    2.20
   2   6   6   13.50    1.90
   2   6   6   14.10    1.70
  -2  -6  -6   16.50    2.20
  -2  -6  -6   14.40    2.00
   2   6   6   12.40    2.10
  -2  -6  -6   16.60    2.10
   2   6   6   15.00    1.70
   2   6   7   -1.10    0.90
   2   6   7   -0.10    0.60
   2   6   7   -0.50    0.80
  -2  -6  -7   -0.10    0.80
  -2  -6  -7    0.40    0.70
   2   6   7    1.60    0.90
  -2  -6  -7   -0.70    1.10
   2   6   8    1.20    0.80
  -2  -6  -8   -0.50    0.60
  -2  -6  -8    1.30    0.80
   2   6   8    0.90    0.80
   2   6   9    0.10    1.10
   2   6   9    1.60    0.90
  -2  -6  -9   -2.60    1.30
  -2  -6  -9   -0.90    0.70
   2   6   9   -0.70    1.20
  -2  -6  -9    0.60    0.50
  -2  -6 -10   49.70    3.60
   2   6  10   40.40    3.40
  -2  -6 -10   44.30    3.20
  -2  -6 -11   39.20    3.00
  -2  -6 -11   38.70    3.20
  -2  -6 -12    6.90    1.30
  -2  -6 -12    7.00    1.50
  -2  -6 -13  213.18    5.50
  -2  -7   7  115.59    4.10
   2   7  -7  114.69    3.90
  -2  -7   7  102.79    4.00
  -2  -7   6   10.30    1.50
   2   7  -6    9.00    1.20
   2   7  -6   12.00    1.50
  -2  -7   6   11.00    1.60
  -2  -7   5   28.60    2.60
   2   7  -5   30.30    2.40
  -2  -7   5   25.90    2.50
  -2  -7   4   15.70    2.00
  -2  -7   4   15.20    1.90
   2   7  -4   15.10    1.90
  -2  -7   3   11.50    1.60
  -2  -7   3   10.10    1.60
  -2  -7   3    7.40    1.60
   2   7  -3   14.00    1.90
  -2  -7   3   14.60    1.90
   2   7  -3    9.30    1.40
   2   7  -3   11.00    1.70
  -2  -7   3   11.70    1.60
   2   7  -3   10.30    2.00
   2   7  -3   11.30    1.70
  -2  -7   2   17.10    2.00
  -2  -7   2   13.30    2.00
  -2  -7   2   11.40    1.90
  -2  -7   2   10.90    1.60
   2   7  -2   11.30    2.00
   2   7  -2   14.20    1.90
  -2  -7   2   10.80    1.80
   2   7  -2   11.40    1.50
   2   7  -2   13.30    1.80
  -2  -7   2   13.00    1.70
   2   7  -2   11.50    1.70
  -2  -7   1    0.70    0.70
   2   7  -1    2.40    1.00
  -2  -7   1    1.30    0.80
   2   7  -1    0.90    0.60
  -2  -7   1    1.60    1.00
  -2  -7   0    1.40    0.80
  -2  -7   0    0.30    0.50
   2   7   0    1.90    0.80
  -2  -7   0    1.60    0.90
   2   7   0    0.70    0.70
   2   7   0    1.20    0.80
  -2  -7  -1   24.80    2.80
   2   7   1   25.10    2.60
   2   7   1   27.00    2.90
  -2  -7  -1   24.80    2.30
   2   7   1   23.30    2.10
   2   7   1   24.40    2.10
   2   7   2  243.88    7.10
   2   7   2  245.18    8.40
  -2  -7  -2  223.88    8.30
   2   7   2  228.18    9.00
  -2  -7  -2  224.98    8.20
  -2  -7  -2  231.28    6.90
   2   7   2  245.88    9.10
  -2  -7  -2  249.68    7.90
   2   7   2  239.08    7.20
   2   7   3   24.40    2.20
   2   7   3   26.80    2.70
   2   7   3   28.20    3.10
  -2  -7  -3   27.40    2.70
   2   7   3   24.90    3.00
  -2  -7  -3   26.60    2.50
  -2  -7  -3   26.00    2.80
   2   7   4   13.30    1.60
   2   7   4   12.90    2.00
   2   7   4   18.10    2.50
  -2  -7  -4   10.90    1.80
   2   7   4   16.20    2.30
  -2  -7  -4   13.60    1.90
  -2  -7  -4   11.60    1.90
   2   7   5  723.83   14.80
  -2  -7  -5  705.23   16.90
  -2  -7  -5  752.42   16.80
   2   7   5  725.13   18.00
   2   7   5  735.83   17.70
  -2  -7  -5  766.72   16.30
   2   7   5  752.22   16.70
   2   7   5  732.53   16.70
   2   7   6  163.08    6.20
  -2  -7  -6  166.98    6.90
   2   7   6  162.38    7.30
   2   7   6  151.28    7.10
  -2  -7  -6  163.78    7.20
   2   7   6  145.79    7.40
   2   7   6  159.58    7.00
  -2  -7  -6  165.78    7.00
   2   7   7   20.60    2.20
   2   7   7   23.10    2.70
  -2  -7  -7   25.40    2.90
   2   7   7   21.60    2.90
  -2  -7  -7   23.20    2.70
  -2  -7  -7   24.30    2.80
   2   7   8   49.70    3.60
  -2  -7  -8   46.00    3.40
   2   7   8   50.79    4.20
  -2  -7  -8   54.49    3.50
  -2  -7  -8   50.09    3.40
  -2  -7  -8   40.00    3.70
   2   7   9   26.90    2.70
  -2  -7  -9   29.30    2.90
  -2  -7  -9   31.20    2.70
  -2  -7  -9   26.10    2.40
  -2  -7 -10    8.20    2.00
  -2  -7 -10    6.80    1.30
  -2  -7 -10    6.40    1.40
  -2  -7 -11   25.00    2.40
  -2  -7 -11   23.20    2.60
  -2  -7 -12  109.99    4.50
  -2  -7 -12  102.49    4.20
  -2  -7 -13    0.40    0.60
  -2  -8   6    1.10    0.50
   2   8  -6    1.60    0.50
   2   8  -6    0.50    0.40
  -2  -8   5    2.60    0.80
  -2  -8   5    3.10    0.80
   2   8  -5    3.00    0.80
   2   8  -5    2.40    0.70
  -2  -8   4  355.46    9.00
  -2  -8   4  348.47    9.30
   2   8  -4  334.37    8.70
  -2  -8   3   63.79    3.90
  -2  -8   3   60.19    3.80
   2   8  -3   67.99    3.80
  -2  -8   3   56.09    3.30
   2   8  -3   62.69    3.80
  -2  -8   2    8.40    1.60
   2   8  -2    8.70    1.30
   2   8  -2    7.40    1.40
  -2  -8   2    8.10    1.40
  -2  -8   2    8.20    1.50
   2   8  -2    6.90    1.40
  -2  -8   1    9.00    1.50
  -2  -8   1    6.90    1.40
  -2  -8   1    8.10    1.80
  -2  -8   1    5.30    1.30
   2   8  -1    8.30    1.30
   2   8  -1   10.60    1.70
  -2  -8   1    9.30    1.50
   2   8  -1    5.90    1.30
  -2  -8   1    7.50    1.40
   2   8  -1    5.80    1.30
  -2  -8   0   21.00    2.40
  -2  -8   0   17.30    2.20
   2   8   0   21.70    2.30
  -2  -8   0   20.60    2.10
  -2  -8   0   19.50    2.10
  -2  -8   0   19.90    2.20
   2   8   0   16.90    2.00
  -2  -8  -1   23.40    2.40
  -2  -8  -1   26.70    2.50
  -2  -8  -1   26.30    2.30
   2   8   1   23.60    2.80
   2   8   1   26.10    2.40
  -2  -8  -1   28.20    2.60
   2   8   1   25.90    2.50
  -2  -8  -2   11.60    1.50
   2   8   2   10.10    2.00
   2   8   2   10.50    1.90
  -2  -8  -2   14.50    1.80
   2   8   2   13.50    1.80
  -2  -8  -2    9.90    1.70
   2   8   2   10.10    1.50
   2   8   3  699.53   16.20
   2   8   3  663.23   17.30
   2   8   3  678.33   17.60
   2   8   3  659.03   14.40
  -2  -8  -4   50.39    4.20
   2   8   4   59.99    4.30
   2   8   4   56.89    4.90
   2   8   4   53.29    4.60
   2   8   5   57.69    4.80
  -2  -8  -5   61.79    3.60
   2   8   5   66.59    4.60
  -2  -8  -5   64.19    3.50
  -2  -8  -5   69.99    4.60
  -2  -8  -5   62.89    4.10
   2   8   5   63.09    5.10
  -2  -8  -5   63.59    3.70
   2   8   6   97.39    4.70
   2   8   6   98.19    5.60
   2   8   6   89.39    5.90
  -2  -8  -6   93.29    4.50
  -2  -8  -6  107.39    5.80
  -2  -8  -6   98.79    5.20
  -2  -8  -6   99.89    4.60
   2   8   7   -0.50    0.60
  -2  -8  -7    0.00    0.90
  -2  -8  -7    0.40    0.60
  -2  -8  -7    0.10    0.60
   2   8   8    4.30    1.00
  -2  -8  -8    5.80    1.10
  -2  -8  -8    3.20    1.10
  -2  -8  -8    5.50    1.30
  -2  -8  -9   18.40    2.20
  -2  -8  -9   18.70    2.10
  -2  -8 -10    6.60    1.50
  -2  -8 -10    9.10    2.00
  -2  -8 -10    8.70    1.40
  -2  -8 -11    1.90    0.90
  -2  -8 -11    1.30    1.40
  -2  -8 -12   72.39    3.30
  -2  -8 -12   71.79    3.30
  -2  -9   4    4.40    0.90
   2   9  -4    4.20    0.80
   2   9  -4    3.30    0.80
  -2  -9   4    4.60    0.80
  -2  -9   3   11.40    1.50
  -2  -9   3   10.50    1.50
   2   9  -3    9.10    1.20
   2   9  -3   10.60    1.40
   2   9  -3   11.80    1.40
   2   9  -2   17.50    1.80
  -2  -9   2   16.50    2.00
  -2  -9   2   16.70    2.00
   2   9  -2   17.60    1.90
  -2  -9   1   11.30    1.70
  -2  -9   1   12.20    1.70
  -2  -9   1   11.30    1.60
   2   9  -1    9.10    1.50
   2   9  -1   10.10    1.60
   2   9   0    1.80    0.90
  -2  -9   0    1.70    0.90
   2   9   0    2.40    1.00
  -2  -9   0    3.70    1.10
  -2  -9   0    3.30    1.10
  -2  -9  -1   29.00    2.70
  -2  -9  -1   32.60    2.70
   2   9   1   31.90    2.70
  -2  -9  -1   28.70    2.80
  -2  -9  -2   13.60    1.80
  -2  -9  -2   14.30    1.80
  -2  -9  -2   14.20    2.00
   2   9   2   14.50    1.80
  -2  -9  -3    0.00    0.80
   2   9   3   -0.10    0.50
   2   9   3   -0.10    0.60
  -2  -9  -3    0.10    0.50
   2   9   4   14.30    1.80
  -2  -9  -4   14.30    2.00
  -2  -9  -4   13.70    1.90
   2   9   4   13.60    1.80
  -2  -9  -5    4.60    1.40
  -2  -9  -5    4.50    1.10
  -2  -9  -5    4.80    1.20
   2   9   5    3.00    0.90
  -2  -9  -6    0.40    1.00
  -2  -9  -6    1.40    0.80
  -2  -9  -7    2.50    0.90
  -2  -9  -7    3.10    1.30
  -2  -9  -7    2.90    0.90
  -2  -9  -8  113.39    5.20
  -2  -9  -8  103.89    4.90
  -2  -9  -8  105.29    5.00
  -2  -9  -9   94.79    4.40
  -2  -9  -9  106.39    4.80
  -2  -9 -10    0.00    0.80
  -2  -9 -10    0.60    1.80
  -2  -9 -10    3.20    1.00
  -2  -9 -11    4.40    1.40
  -2  -9 -11    4.00    0.90
  -2  -9 -12    5.90    0.80
  -2 -10   2   32.40    2.10
   2  10  -2   26.70    1.80
   2  10  -2   31.40    1.80
   2  10  -2   31.30    2.00
   2  10  -2   33.70    2.00
  -2 -10   1    4.50    1.10
  -2 -10   1    5.50    1.10
   2  10  -1    4.10    1.00
   2  10  -1    5.10    1.00
   2  10  -1    5.50    1.10
  -2 -10   1    3.60    0.90
  -2 -10   0   10.80    1.60
   2  10   0   10.60    1.40
   2  10   0   11.50    1.60
  -2 -10   0   12.20    1.60
  -2 -10  -1    1.00    0.70
   2  10   1    0.60    0.70
   2  10   1    1.50    0.80
  -2 -10  -1    0.90    0.70
  -2 -10  -2   22.80    2.20
   2  10   2   23.70    2.40
  -2 -10  -2   23.70    2.40
  -2 -10  -3   37.90    2.80
   2  10   3   33.90    2.90
  -2 -10  -3   37.90    3.00
  -2 -10  -4   26.60    2.30
   2  10   4   27.40    2.60
  -2 -10  -4   26.40    2.50
  -2 -10  -5    1.10    0.80
  -2 -10  -5    1.20    0.70
  -2 -10  -5    0.10    0.70
  -2 -10  -6   60.09    3.70
  -2 -10  -6   58.39    3.40
  -2 -10  -7   42.00    3.10
  -2 -10  -7   38.10    2.70
  -2 -10  -8    2.90    1.20
  -2 -10  -9   17.20    2.20
  -2 -10  -9   19.80    1.70
  -2 -10 -10    7.20    1.10
  -2 -10 -10    8.00    1.00
   2  11   1  234.98    6.10
  -2 -11  -1  232.08    6.10
   2  11   1  241.08    6.10
  -2 -11  -2    3.90    0.90
   2  11   2    3.10    0.90
   2  11   2    3.90    1.00
   2  11   3   13.30    1.50
  -2 -11  -3   15.70    1.60
   2  11   3   14.90    1.70
   2  11   4   63.99    3.00
  -2 -11  -4   68.19    3.30
   2  11   4   61.09    3.30
  -2 -11  -5   24.80    1.90
  -2 -11  -6   38.20    2.40
  -2 -11  -8    2.10    0.70
   3  -9  -5    2.40    0.80
   3  -9  -4   12.50    1.20
   3  -9  -3   14.70    1.30
   3  -9  -2    0.50    0.50
   3  -9  -2   -0.10    0.50
   3  -8  -8   38.90    2.30
   3  -8  -7    0.60    0.60
   3  -8  -7    0.80    0.50
   3  -8  -6   26.50    2.40
   3  -8  -6   29.90    2.20
   3  -8  -5   10.70    1.40
   3  -8  -5   11.00    1.70
   3  -8  -4   26.50    2.10
   3  -8  -4   21.70    2.40
   3  -8  -3   14.30    1.60
   3  -8  -3   10.30    1.60
   3  -8  -3   13.80    1.70
   3  -8  -2   35.50    2.50
   3  -8  -2   32.50    2.70
   3  -8  -1    5.80    1.10
   3  -8  -1    7.60    1.40
   3  -8   0   60.29    3.20
   3  -8   0   62.79    3.40
   3  -8   1    0.60    0.60
   3  -8   1   -0.40    0.50
  -3   8  -1   -0.40    0.50
   3  -8   1    0.00    0.60
   3  -8   2   13.60    1.40
   3  -8   2   17.00    1.40
  -3   8  -2   16.90    1.40
  -3   8  -2   11.50    1.10
   3  -8   2   14.00    1.30
   3  -7  -9   17.60    1.50
   3  -7  -9   21.10    1.80
   3  -7  -8   59.49    3.20
   3  -7  -8   48.00    3.00
   3  -7  -7    7.00    1.30
   3  -7  -7    7.40    1.40
   3  -7  -6   14.40    1.90
   3  -7  -6   15.10    1.80
   3  -7  -6   11.40    1.80
   3  -7  -5   35.70    2.70
   3  -7  -5   31.80    3.10
   3  -7  -5   41.10    3.10
   3  -7  -4   21.00    2.00
   3  -7  -4   21.00    2.50
   3  -7  -3    1.00    1.10
   3  -7  -3    4.50    1.10
   3  -7  -3    3.40    1.10
   3  -7  -2   12.90    1.60
   3  -7  -2   11.00    1.90
   3  -7  -1  125.99    5.20
   3  -7  -1  123.19    5.90
   3  -7   0    6.30    1.20
   3  -7   0    4.10    1.30
   3  -7   1   16.10    2.00
   3  -7   1   16.50    2.10
   3  -7   1   18.20    2.10
  -3   7  -1   21.70    1.90
  -3   7  -2  106.79    4.20
   3  -7   2  100.19    4.80
   3  -7   2  110.79    4.80
  -3   7  -2  103.59    4.30
  -3   7  -2  109.99    4.60
   3  -7   2  104.89    4.40
   3  -7   2  112.59    4.70
   3  -7   3   45.60    2.80
   3  -7   3   38.70    2.80
  -3   7  -3   46.50    2.80
  -3   7  -3   46.60    2.60
   3  -7   3   44.40    2.70
   3  -7   3   42.30    2.60
  -3   7  -4    0.90    0.50
   3  -7   4    0.50    0.50
   3  -7   4    2.00    0.60
  -3   7  -4    1.70    0.60
   3  -7   4    1.40    0.60
   3  -7   5   10.20    1.00
   3  -6 -10   61.79    3.00
   3  -6  -9    8.80    1.40
   3  -6  -8   21.70    2.20
   3  -6  -8   29.60    2.50
   3  -6  -8   30.30    2.70
   3  -6  -7    7.00    1.30
   3  -6  -7    5.80    1.30
   3  -6  -7    5.20    1.20
   3  -6  -6   25.70    2.50
   3  -6  -6   21.20    2.40
   3  -6  -6   26.80    2.40
  -3   6   5    4.10    1.40
   3  -6  -5    4.10    0.90
   3  -6  -5    3.60    1.00
   3  -6  -5    3.60    1.20
   3  -6  -4   31.40    2.80
   3  -6  -4   29.10    2.40
  -3   6   3   18.20    2.60
   3  -6  -3   13.50    1.60
   3  -6  -3   11.60    1.80
  -3   6   3   12.50    1.80
   3  -6  -2   93.29    4.40
   3  -6  -2   97.49    5.10
  -3   6   2   93.59    4.80
   3  -6  -1   88.09    4.30
   3  -6  -1   88.29    5.00
  -3   6   1   75.99    4.50
  -3   6   0   15.50    2.90
   3  -6   0   16.80    2.30
   3  -6   0   23.00    2.20
  -3   6  -1    5.60    1.10
   3  -6   1    3.10    1.10
   3  -6   1    5.10    1.30
  -3   6  -2  142.79    5.50
   3  -6   2  141.69    6.00
   3  -6   2  136.29    5.60
   3  -6   2  140.69    5.80
  -3   6  -3  205.28    6.60
   3  -6   3  206.28    7.30
  -3   6  -3  219.08    6.80
   3  -6   3  205.18    7.00
   3  -6   3  214.68    7.00
  -3   6  -4   81.69    3.90
   3  -6   4   74.89    4.00
   3  -6   4   85.89    4.30
  -3   6  -4   78.39    3.80
  -3   6  -4   82.29    3.90
   3  -6   4   75.49    3.90
   3  -6   4   77.39    3.70
   3  -6   5    0.70    0.70
  -3   6  -5   -0.70    0.70
   3  -6   5    0.90    0.70
  -3   6  -5    0.10    0.40
   3  -6   5   -0.30    0.70
  -3   6  -6    0.40    0.40
   3  -6   6    0.20    0.50
   3  -6   6    0.80    0.50
  -3   6  -6    0.00    0.50
   3  -6   6    0.20    0.40
   3  -5 -11   15.00    1.50
   3  -5 -10    8.40    1.30
   3  -5 -10    8.20    1.40
   3  -5  -9   19.50    2.00
   3  -5  -9   18.10    2.20
   3  -5  -9   20.50    2.10
   3  -5  -8    3.00    1.00
   3  -5  -8    1.70    1.10
   3  -5  -7  308.17    9.10
   3  -5  -7  283.87    8.70
   3  -5  -7  313.07    8.70
   3  -5  -7  288.77    8.70
   3  -5  -6  395.06   10.60
   3  -5  -6  419.26   10.30
  -3   5   6  418.76   12.40
   3  -5  -6  395.66   12.00
   3  -5  -6  413.06   10.70
   3  -5  -6  385.06   10.30
   3  -5  -5   12.70    1.70
   3  -5  -5   11.10    1.80
  -3   5   5   12.70    2.00
   3  -5  -5   10.30    2.10
   3  -5  -5   14.50    1.60
  -3   5   4  117.89    5.90
   3  -5  -4  100.09    5.20
   3  -5  -4  109.69    6.20
  -3   5   4  111.69    5.80
  -3   5   3   13.70    2.00
   3  -5  -3   11.90    2.10
   3  -5  -3   11.30    1.80
  -3   5   3   15.30    2.00
  -3   5   3   10.40    1.60
  -3   5   3   13.30    1.70
   3  -5  -2   58.99    4.10
  -3   5   2   66.89    4.20
  -3   5   2   64.69    4.00
   3  -5  -2   55.69    4.30
  -3   5   2   68.29    3.80
   3  -5  -1   90.39    5.30
   3  -5  -1   81.69    5.00
  -3   5   1   86.49    4.80
  -3   5   1   94.49    4.80
  -3   5   1   79.79    4.90
  -3   5   1   89.79    4.50
  -3   5   0    8.80    1.80
   3  -5   0    7.60    1.70
  -3   5   0    7.80    1.40
   3  -5   0    7.60    1.60
  -3   5   0    6.90    1.40
  -3   5  -1   -0.10    1.90
   3  -5   1    1.70    1.00
  -3   5  -1    2.30    0.70
   3  -5   2    8.30    1.50
  -3   5  -2    6.80    1.10
  -3   5  -2    1.80    5.20
   3  -5   2    7.60    1.40
  -3   5  -2    6.60    1.40
   3  -5   2    6.70    1.30
   3  -5   2    6.30    1.60
   3  -5   3    2.10    0.90
  -3   5  -3    2.90    0.90
   3  -5   3    3.40    1.20
   3  -5   3    1.20    0.80
   3  -5   3    1.20    0.80
  -3   5  -4   10.70    1.60
   3  -5   4   10.30    1.70
   3  -5   4    8.40    1.60
   3  -5   4    9.20    1.40
  -3   5  -5   19.00    2.00
  -3   5  -5   18.50    2.00
   3  -5   5   18.80    2.10
  -3   5  -5   20.70    1.90
   3  -5   5   20.00    2.10
   3  -5   6   10.70    1.60
   3  -5   6   11.60    1.60
  -3   5  -6   10.30    1.40
   3  -5   6   11.20    1.50
   3  -5   7   12.50    1.50
   3  -5   7   13.80    1.40
   3  -5   7   15.10    1.40
  -3   5  -7   14.60    1.40
  -3   5  -8    4.50    0.70
   3  -5   8    4.80    0.70
   3  -4 -12   16.60    1.40
   3  -4 -11    3.70    0.90
   3  -4 -10   42.70    2.70
   3  -4 -10   38.90    2.80
   3  -4 -10   44.30    3.20
   3  -4  -9    0.10    0.80
   3  -4  -9   -0.10    0.80
   3  -4  -9   -1.00    0.90
   3  -4  -8    9.20    1.50
   3  -4  -8    5.50    1.40
   3  -4  -8    8.70    1.40
   3  -4  -8    9.70    1.90
   3  -4  -7   77.99    4.20
   3  -4  -7   90.29    4.60
   3  -4  -7   81.09    5.20
  -3   4   7   73.99    4.90
   3  -4  -6   33.50    3.20
  -3   4   6   36.70    3.40
   3  -4  -6   39.70    3.30
  -3   4   6   36.30    3.30
  -3   4   5   24.60    2.60
   3  -4  -5   24.80    2.80
  -3   4   5   24.70    2.50
  -3   4   5   21.90    2.40
  -3   4   5   25.30    2.70
   3  -4  -4   75.79    4.80
  -3   4   4   86.79    4.80
   3  -4  -4   78.29    4.20
  -3   4   4   86.39    4.60
  -3   4   4   86.29    4.80
  -3   4   4   80.49    4.70
  -3   4   3   16.10    2.00
  -3   4   3   16.20    2.10
   3  -4  -3   15.10    1.90
  -3   4   3   16.10    2.00
   3  -4  -3   14.80    2.10
  -3   4   3   16.60    2.10
  -3   4   2   37.70    3.00
   3  -4  -2   40.10    3.30
  -3   4   2   40.50    3.20
  -3   4   2   43.30    3.10
  -3   4   2   37.20    2.50
  -3   4   1  318.87    9.30
   3  -4  -1  315.47    9.60
  -3   4   1  325.77    9.30
  -3   4   1  326.77    9.50
  -3   4   1  322.47    8.50
   3  -4   0   68.79    4.20
  -3   4   0   69.29    4.00
  -3   4   0   71.59    4.00
  -3   4   0   66.99    3.70
   3  -4   0   68.89    3.50
   3  -4   1  137.19    5.90
  -3   4  -1  137.79    5.80
  -3   4  -1  138.79    5.80
   3  -4   1  128.79    5.80
   3  -4   1  139.09    5.10
   3  -4   2   58.19    4.10
  -3   4  -2   57.69    3.80
   3  -4   2   54.49    3.30
  -3   4  -3   -2.70    5.10
   3  -4   3    1.10    0.90
  -3   4  -3    1.20    0.60
  -3   4  -3   -1.10    0.80
   3  -4   3   -0.10    0.70
   3  -4   4    8.70    1.40
  -3   4  -4    8.50    1.30
   3  -4   4    8.20    1.60
   3  -4   4    9.60    2.10
  -3   4  -4    8.70    1.50
  -3   4  -4   10.90    1.80
   3  -4   4    9.20    1.60
  -3   4  -4    9.30    1.70
   3  -4   4    8.60    1.60
   3  -4   5    9.90    1.40
  -3   4  -5    8.30    1.40
   3  -4   5    9.10    1.70
   3  -4   5   10.50    1.70
  -3   4  -5   11.80    1.80
   3  -4   5    8.60    1.60
   3  -4   6   30.30    2.30
  -3   4  -6   32.60    2.60
  -3   4  -6   28.90    2.40
   3  -4   6   31.10    2.60
   3  -4   6   29.50    2.70
   3  -4   7    2.80    0.90
   3  -4   7    2.80    0.80
  -3   4  -7    3.50    0.90
   3  -4   7    3.10    1.00
   3  -4   8   46.90    2.70
  -3   4  -8   52.39    2.70
   3  -4   8   49.40    2.70
   3  -4   8   51.69    2.60
  -3   4  -8   50.09    2.50
   3  -4   8   52.99    2.80
   3  -4   9    0.80    0.40
  -3   4  -9    0.00    0.40
   3  -4   9   -0.20    0.40
   3  -4   9    0.30    0.40
   3  -3 -12   44.80    2.50
   3  -3 -11   12.60    1.60
   3  -3 -10   25.30    2.50
   3  -3  -9   23.10    2.50
   3  -3  -9   26.10    2.40
   3  -3  -9   25.80    2.70
   3  -3  -9   24.00    3.00
  -3   3   8   10.90    2.20
   3  -3  -8   14.60    2.00
   3  -3  -8   13.80    1.80
   3  -3  -8   16.70    1.90
   3  -3  -8   15.00    2.50
  -3   3   7    3.10    1.20
   3  -3  -7    2.10    1.20
  -3   3   6   48.40    3.80
   3  -3  -6   47.50    3.60
   3  -3  -6   47.40    3.50
  -3   3   5   30.60    2.80
   3  -3  -5   27.50    2.70
  -3   3   5   29.80    3.10
   3  -3  -5   33.20    2.70
  -3   3   4    6.70    1.40
   3  -3  -4    5.40    1.00
   3  -3  -4    4.00    1.10
  -3   3   4    5.30    1.20
  -3   3   4    5.20    1.20
  -3   3   3   35.20    2.80
  -3   3   3   30.60    2.50
  -3   3   3   31.80    2.70
   3  -3  -3   33.10    2.80
  -3   3   3   34.90    2.80
  -3   3   2  308.37    8.90
   3  -3  -2  297.37    8.70
  -3   3   2  297.87    8.40
  -3   3   2  293.77    8.50
  -3   3   2  299.47    8.70
  -3   3   2  300.67    7.10
  -3   3   1   75.19    3.90
   3  -3  -1   70.39    3.90
  -3   3   1   70.19    3.80
   3  -3  -1   70.59    3.60
  -3   3   1   73.39    3.30
  -3   3   0   22.10    2.30
  -3   3   0   14.40    1.70
  -3   3   0   14.50    1.70
   3  -3   0   14.70    1.70
   3  -3   0   14.60    1.80
  -3   3   0   14.30    1.70
   3  -3   0   14.00    1.70
  -3   3   0   15.80    1.60
   3  -3   0   14.70    1.50
  -3   3  -1   20.00    2.00
   3  -3   1   18.40    1.90
  -3   3  -1   19.40    1.90
   3  -3   1   17.60    1.90
   3  -3   1   17.50    1.90
  -3   3  -1   18.20    1.90
   3  -3   1   19.00    1.70
   3  -3   2   20.40    2.20
  -3   3  -2   21.30    2.30
  -3   3  -2   18.40    2.00
  -3   3  -2   18.70    1.90
   3  -3   2   16.60    2.00
   3  -3   2   17.40    1.70
   3  -3   3  107.19    5.50
   3  -3   3   98.29    4.50
  -3   3  -3   91.89    4.90
  -3   3  -3   96.99    4.80
   3  -3   3   95.29    4.90
   3  -3   3   93.19    4.30
   3  -3   4   76.39    5.20
   3  -3   4   77.89    4.20
  -3   3  -4   73.19    4.40
   3  -3   4   77.69    4.90
  -3   3  -4   78.99    4.60
  -3   3  -4   70.79    4.40
   3  -3   4   77.49    4.30
   3  -3   5    1.60    0.90
   3  -3   5    0.90    1.00
  -3   3  -5    1.60    0.70
  -3   3  -5   -0.60    0.50
   3  -3   5    0.90    1.00
  -3   3  -5   -0.30    0.70
   3  -3   5    1.90    0.80
   3  -3   6  250.07    7.30
  -3   3  -6  245.98    7.60
   3  -3   6  235.28    9.20
   3  -3   6  241.38    7.60
   3  -3   6  237.68    7.70
  -3   3  -6  244.68    7.30
  -3   3  -6  265.67    8.70
   3  -3   6  231.78    8.30
  -3   3  -7   85.49    4.00
   3  -3   7   76.89    4.10
  -3   3  -7   84.99    4.00
   3  -3   7   87.29    4.30
  -3   3  -8    1.70    0.70
  -3   3  -8    2.30    0.60
   3  -3   8   -0.40    0.60
   3  -3   8    1.40    0.80
  -3   3  -9   83.89    3.40
   3  -3   9   78.49    3.50
   3  -3   9   87.09    3.60
  -3   3  -9   77.29    3.10
   3  -3   9   72.99    3.50
  -3   3 -10    1.40    0.50
   3  -3  10    1.90    0.60
   3  -3  10    1.60    0.60
   3  -3  10    1.30    0.50
   3  -2 -12    0.10    0.50
   3  -2 -11   32.00    2.50
   3  -2 -10    3.70    1.10
   3  -2  -9  290.57    9.20
   3  -2  -9  276.97    8.50
   3  -2  -9  308.17   10.40
   3  -2  -8  103.59    4.80
   3  -2  -8   95.59    4.50
   3  -2  -8  105.99    6.00
   3  -2  -8  100.19    5.20
   3  -2  -7    3.90    1.40
  -3   2   7    4.30    1.30
  -3   2   7    5.60    1.40
  -3   2   6  237.98    8.80
  -3   2   6  256.37    9.70
   3  -2  -6  254.87    8.70
   3  -2  -5  147.19    5.90
  -3   2   5  127.59    5.90
  -3   2   5  148.79    6.00
  -3   2   5  140.49    6.60
   3  -2  -5  143.89    5.70
  -3   2   4   37.40    2.80
   3  -2  -4   40.50    3.00
  -3   2   4   39.60    3.20
  -3   2   4   33.80    2.70
   3  -2  -4   39.50    2.60
  -3   2   3  410.96    9.70
   3  -2  -3  401.76   10.20
  -3   2   3  405.56    9.90
  -3   2   3  411.56   10.50
   3  -2  -3  421.56    9.10
  -3   2   2  214.98    6.70
   3  -2  -2  215.38    6.80
   3  -2  -2  218.58    6.10
  -3   2   2  208.98    6.50
  -3   2   2  216.18    6.30
  -3   2   1   48.70    3.00
  -3   2   1   45.10    2.80
   3  -2  -1   43.30    2.80
   3  -2  -1   46.60    2.70
  -3   2   1   44.10    2.70
  -3   2   1   48.60    3.00
  -3   2   1   45.90    2.30
  -3   2   0   11.70    1.70
   3  -2   0    8.20    1.20
   3  -2   0    8.10    1.00
   3  -2   0    9.60    1.30
  -3   2   0    8.00    1.20
   3  -2   0    8.90    1.30
  -3   2   0    8.30    1.20
  -3   2   0   10.40    1.20
   3  -2   0    7.30    1.10
  -3   2  -1  387.56    8.90
   3  -2   1  392.96    8.00
   3  -2   1  407.56    8.80
  -3   2  -1  404.16    9.40
  -3   2  -1  410.56    9.30
   3  -2   1  387.96    9.00
   3  -2   1  387.96    9.30
  -3   2  -1  393.06    8.90
   3  -2   1  381.76    8.40
  -3   2  -2  156.08    5.00
   3  -2   2  157.08    4.50
   3  -2   2  167.18    5.60
  -3   2  -2  165.48    5.80
   3  -2   2  150.08    5.50
  -3   2  -2  155.78    5.30
   3  -2   2  151.88    4.80
   3  -2   3    4.90    1.10
   3  -2   3    2.20    0.70
   3  -2   3    3.10    1.00
   3  -2   3    3.10    1.10
  -3   2  -3    1.70    0.80
   3  -2   3    3.40    0.90
  -3   2  -3    2.50    0.80
  -3   2  -3    0.60    3.10
   3  -2   3    2.20    0.80
  -3   2  -4   17.90    2.00
   3  -2   4   16.20    2.20
   3  -2   4   19.80    1.90
   3  -2   4   17.10    2.30
  -3   2  -4   15.50    2.00
   3  -2   4   17.30    1.80
   3  -2   4   17.00    2.20
  -3   2  -4   17.20    2.00
   3  -2   4   17.20    1.90
  -3   2  -4   16.90    1.70
  -3   2  -5    3.60    1.00
  -3   2  -5    3.70    1.00
   3  -2   5    3.10    1.10
   3  -2   5    2.50    0.90
   3  -2   5    4.40    1.50
   3  -2   5    3.30    1.30
  -3   2  -5    3.50    1.10
  -3   2  -5    3.70    1.10
   3  -2   5    1.40    0.90
  -3   2  -6   -1.50    0.90
   3  -2   6   -0.20    0.50
   3  -2   6    1.30    0.80
  -3   2  -6    0.60    0.60
  -3   2  -6    1.30    0.60
   3  -2   6    0.40    1.00
  -3   2  -6    1.00    0.80
   3  -2   6    0.30    0.80
  -3   2  -7    0.60    0.60
   3  -2   7    1.40    0.70
  -3   2  -7    0.10    0.20
   3  -2   7   -0.40    1.00
   3  -2   7   -0.60    1.30
  -3   2  -7    0.70    0.70
  -3   2  -7   -3.60    1.20
  -3   2  -7   -0.10    0.80
   3  -2   7   -2.70    1.30
   3  -2   7    0.00    1.00
  -3   2  -7    0.80    0.50
   3  -2   7    0.50    0.70
   3  -2   8    0.50    0.60
   3  -2   8    0.40    0.80
  -3   2  -8   -2.00    0.80
   3  -2   8   -0.50    0.80
  -3   2  -9    2.30    0.80
   3  -2   9    0.80    0.70
  -3   2  -9    1.00    0.60
   3  -2   9    1.40    0.70
   3  -2   9    1.90    0.80
  -3   2 -10   38.00    2.20
  -3   2 -10   35.10    2.20
   3  -2  10   39.50    2.40
   3  -2  10   40.80    2.40
   3  -2  11  112.29    3.50
   3  -2  11  111.99    3.40
   3  -1 -12    4.10    0.80
   3  -1 -11   39.50    2.80
   3  -1 -10   61.29    3.80
  -3   1   9   46.90    3.20
   3  -1  -9   49.50    3.60
   3  -1  -9   44.00    3.70
  -3   1   8  216.98    9.10
  -3   1   8  236.48    8.80
  -3   1   8  229.78    7.00
   3  -1  -8  240.88    9.00
  -3   1   7    3.20    1.10
  -3   1   7    3.80    1.20
  -3   1   7    2.50    0.90
   3  -1  -7    4.80    1.40
  -3   1   6   15.00    1.90
  -3   1   6   12.20    2.10
  -3   1   6   14.30    1.60
   3  -1  -6   13.80    2.00
  -3   1   6   12.40    2.10
  -3   1   5   10.30    1.50
   3  -1  -5    8.80    1.40
   3  -1  -5    9.50    1.50
  -3   1   5   10.30    1.70
  -3   1   5    8.80    1.60
   3  -1  -5    8.90    1.60
  -3   1   5   11.50    1.60
   3  -1  -4    5.00    1.10
   3  -1  -4    4.10    0.90
  -3   1   4    4.20    1.00
  -3   1   4    5.30    1.20
   3  -1  -4    3.70    1.00
  -3   1   3  127.19    4.90
  -3   1   3  135.29    5.40
   3  -1  -3  135.69    5.20
  -3   1   3  135.39    4.90
   3  -1  -3  138.09    4.60
  -3   1   3  148.39    4.60
   3  -1  -3  137.49    4.40
  -3   1   2  345.97    8.40
  -3   1   2  338.97    8.30
   3  -1  -2  363.06    8.90
   3  -1  -2  348.57    8.00
   3  -1  -1  446.46    8.70
   3  -1  -1  452.35    9.80
   3  -1  -1  445.56    9.40
  -3   1   1  455.25    9.80
  -3   1   1  427.76    9.60
  -3   1   0   11.90    1.30
  -3   1   0   15.50    1.70
  -3   1   0   10.00    1.30
   3  -1   0    9.70    1.10
   3  -1   0    9.90    1.20
   3  -1   0   10.90    1.30
   3  -1   0    9.60    1.30
  -3   1   0   10.50    1.20
  -3   1   0   13.30    1.30
  -3   1   0   10.20    1.30
  -3   1   0    9.80    1.00
   3  -1   0   11.70    1.20
  -3   1  -1   24.20    2.20
  -3   1  -1   32.00    2.10
   3  -1   1   32.80    1.90
   3  -1   1   32.90    1.90
   3  -1   1   34.00    2.00
   3  -1   1   30.80    2.20
  -3   1  -1   32.40    1.90
  -3   1  -1   30.50    2.00
   3  -1   1   31.20    1.90
   3  -1   2  119.99    4.50
   3  -1   2  124.29    4.50
   3  -1   2  116.99    3.70
   3  -1   2  124.29    4.20
   3  -1   2  117.79    3.90
  -3   1  -2  127.99    4.50
  -3   1  -2  114.79    3.70
  -3   1  -2  116.19    4.10
   3  -1   2  112.99    3.80
   3  -1   3   64.59    3.00
   3  -1   3   64.79    3.70
   3  -1   3   70.49    3.70
  -3   1  -3   62.69    3.40
   3  -1   3   61.39    3.50
  -3   1  -3   65.29    3.20
  -3   1  -3   63.69    2.90
   3  -1   3   69.29    2.80
   3  -1   3   66.99    3.10
  -3   1  -4    0.70    0.50
   3  -1   4    0.30    0.70
   3  -1   4    0.90    0.60
   3  -1   4    1.00    0.90
  -3   1  -4    0.40    0.70
  -3   1  -4    0.20    0.50
   3  -1   4    0.30    0.70
  -3   1  -4    0.20    0.70
   3  -1   4    0.70    0.60
   3  -1   5  102.79    4.80
   3  -1   5  104.79    5.40
  -3   1  -5   94.49    4.80
  -3   1  -5  103.19    4.80
   3  -1   5  110.69    5.80
   3  -1   5   99.39    5.30
  -3   1  -5   92.79    4.50
   3  -1   5  105.59    4.90
  -3   1  -5   94.89    4.30
   3  -1   6   19.70    2.50
   3  -1   6   17.10    2.30
  -3   1  -6   17.90    2.20
  -3   1  -6   15.20    2.40
   3  -1   6   16.80    2.60
  -3   1  -6   18.00    2.10
  -3   1  -6   16.00    2.10
   3  -1   6   19.70    2.30
  -3   1  -6   18.50    2.10
   3  -1   7    0.10    0.80
  -3   1  -7    1.00    0.70
   3  -1   7    1.40    0.90
  -3   1  -7   -2.00    0.90
   3  -1   7   -3.00    1.50
  -3   1  -7    0.20    0.40
  -3   1  -7    0.20    0.60
   3  -1   7    1.10    0.90
   3  -1   8   44.10    3.10
   3  -1   8   42.70    3.50
   3  -1   8   39.20    3.60
   3  -1   8   40.90    3.70
  -3   1  -8   38.90    3.40
  -3   1  -8   45.20    3.00
  -3   1  -8   40.50    3.40
  -3   1  -8   35.50    3.70
   3  -1   8   38.60    2.90
  -3   1  -8   41.60    3.10
   3  -1   8   43.30    3.50
  -3   1  -9   30.30    2.30
   3  -1   9   27.90    2.50
  -3   1  -9   28.00    2.30
   3  -1   9   26.50    2.40
  -3   1 -10   -0.70    0.60
   3  -1  10   -0.60    0.70
  -3   1 -10   -0.20    0.60
   3  -1  10   -0.20    0.70
   3  -1  10    0.50    0.50
   3  -1  11   18.80    1.70
  -3   1 -11   17.10    1.50
   3  -1  11   18.00    1.60
   3  -1  11   18.50    1.50
   3  -1  12   48.20    2.10
   3   0 -12    1.30    0.60
   3   0 -11   41.00    2.70
   3   0 -10    7.40    1.30
   3   0 -10   10.80    1.60
  -3   0   9   -0.60    0.80
   3   0  -9   -1.70    0.80
   3   0  -9    0.00    0.60
   3   0  -9    0.00    0.90
   3   0  -8    4.20    1.10
  -3   0   8    4.30    1.20
  -3   0   8    5.50    1.10
  -3   0   8    5.50    1.50
  -3   0   8    3.70    1.00
   3   0  -8    3.10    1.10
  -3   0   7   57.69    3.30
  -3   0   7   55.89    3.80
   3   0  -7   49.10    3.80
  -3   0   6  415.36   10.70
  -3   0   6  408.46    9.20
  -3   0   6  398.16   11.90
  -3   0   6  384.36   11.50
   3   0  -6  406.96   11.30
  -3   0   5  132.99    5.10
  -3   0   5  134.19    5.10
  -3   0   5  133.19    5.30
   3   0  -5  129.79    5.10
  -3   0   5  118.49    5.80
  -3   0   5  127.69    4.50
  -3   0   5  129.39    5.90
   3   0  -5  139.89    5.80
  -3   0   4   44.30    2.80
   3   0  -4   47.10    3.00
  -3   0   4   43.80    3.20
   3   0  -4   45.00    2.80
  -3   0   4   44.80    2.50
  -3   0   4   45.30    3.20
   3   0  -4   46.30    3.00
  -3   0   4   40.70    2.70
  -3   0   3   78.69    3.80
  -3   0   3   88.89    3.80
   3   0  -3   86.89    4.00
  -3   0   3   81.69    3.90
   3   0  -3   75.69    3.40
  -3   0   3   81.39    4.00
   3   0  -3   81.89    3.60
  -3   0   3   88.39    3.20
  -3   0   3   83.09    3.70
  -3   0   2   32.30    2.20
   3   0  -2   29.40    1.90
   3   0  -2   34.00    2.40
   3   0  -2   29.80    1.70
  -3   0   2   34.60    2.00
  -3   0   1  201.28    5.30
   3   0  -1  202.28    4.80
   3   0  -1  210.48    6.30
   3   0  -1  218.88    5.90
   3   0  -1  202.88    5.40
   3   0  -1  226.18    6.00
   3   0  -1  208.98    5.50
  -3   0   1  219.58    5.60
  -3   0   1  215.08    5.80
  -3   0   0  231.78    5.40
  -3   0   0  229.48    4.90
   3   0   0  233.38    4.90
   3   0   0  237.98    6.30
   3   0   0  231.58    5.40
   3   0   0  229.38    5.50
   3   0   0  232.98    5.60
   3   0   0  241.38    5.40
  -3   0   0  233.78    5.60
  -3   0   0  231.98    5.30
   3   0   0  231.48    4.80
   3   0   1   79.79    2.80
   3   0   1   80.29    3.50
   3   0   1   74.29    2.80
  -3   0  -1   76.09    2.90
   3   0   1   79.39    3.20
  -3   0  -1   75.69    2.60
  -3   0  -1   77.39    2.60
   3   0   1   80.99    2.90
  -3   0  -1   85.49    3.30
  -3   0  -1   78.19    3.00
   3   0   1   77.59    3.20
  -3   0  -1   79.59    2.90
   3   0   1   75.19    2.70
   3   0   1   86.09    3.30
   3   0   2    4.60    0.80
  -3   0  -2    5.70    0.90
  -3   0  -2    6.10    0.90
   3   0   2    4.90    0.70
   3   0   2    5.00    0.90
   3   0   2    4.50    0.90
   3   0   2    6.40    0.90
  -3   0  -2    4.80    0.90
   3   0   2    5.40    0.80
  -3   0  -2    5.30    0.90
   3   0   2    5.70    0.80
   3   0   2    5.20    1.00
   3   0   3    3.40    0.90
  -3   0  -3    3.00    0.70
   3   0   3    3.80    1.00
   3   0   3    3.50    0.70
   3   0   3    3.20    0.90
  -3   0  -3    3.40    0.80
  -3   0  -3    4.70    0.80
  -3   0  -3    3.70    0.80
   3   0   3    4.10    0.80
  -3   0  -4  408.56    9.60
   3   0   4  402.36   10.20
  -3   0  -4  414.56    9.10
   3   0   4  398.16   10.00
  -3   0  -4  403.26    8.90
  -3   0  -4  398.26    9.20
   3   0   4  425.06    9.10
   3   0   5   48.20    3.50
   3   0   5   50.49    3.60
  -3   0  -5   58.39    3.30
  -3   0  -5   47.90    3.70
  -3   0  -5   53.39    3.30
   3   0   5   59.09    3.90
  -3   0  -5   56.49    3.20
  -3   0  -5   54.59    3.10
   3   0   5   52.99    3.20
   3   0   6   15.20    2.10
  -3   0  -6   15.20    2.00
   3   0   6   14.80    2.10
  -3   0  -6   13.10    1.70
  -3   0  -6   13.90    2.10
   3   0   6   16.30    2.30
  -3   0  -6   14.60    1.80
   3   0   6   16.80    2.00
   3   0   7  121.09    6.20
   3   0   7  135.09    6.40
  -3   0  -7  135.49    6.10
  -3   0  -7  137.69    5.90
  -3   0  -7  119.19    6.40
   3   0   7  134.59    6.90
  -3   0  -7  126.99    5.30
   3   0   7  140.29    6.10
   3   0   8    3.20    1.00
   3   0   8    0.40    0.80
  -3   0  -8    2.50    0.90
  -3   0  -8    1.60    0.90
   3   0   8    0.70    0.90
  -3   0  -8    0.70    0.60
   3   0   8    1.20    0.90
  -3   0  -9    1.10    0.70
   3   0   9    1.70    0.80
  -3   0  -9    1.10    0.60
   3   0   9    1.00    0.60
  -3   0  -9    1.00    0.70
  -3   0  -9    0.90    0.50
   3   0   9    2.10    0.90
   3   0  10    3.50    1.00
  -3   0 -10    2.40    0.80
  -3   0 -10    2.80    0.80
   3   0  10    3.30    1.00
  -3   0 -10    3.50    0.80
  -3   0 -11    3.00    0.90
  -3   0 -11    4.90    1.00
   3   0  11    4.70    1.00
  -3   0 -11    5.70    1.10
   3   0  11    4.40    1.00
  -3   0 -12    0.20    0.50
   3   0  12    1.90    0.70
   3   0  12    1.30    0.60
  -3   0 -12    0.80    0.40
   3   1 -12    1.90    0.50
   3   1 -11    4.20    0.90
   3   1 -11    2.00    0.70
   3   1 -10    0.30    0.50
   3   1 -10    0.90    0.60
   3   1 -10    0.10    0.60
   3   1  -9   -0.60    0.60
   3   1  -9    2.10    0.60
  -3  -1   9   -0.10    0.20
  -3  -1   9   -0.20    0.30
   3   1  -9    2.20    0.80
   3   1  -8   29.70    2.50
   3   1  -8   26.40    2.40
  -3  -1   8   30.50    3.00
  -3  -1   8   33.10    2.50
  -3  -1   8   33.60    3.00
   3   1  -8   27.00    2.90
   3   1  -8   30.00    2.50
  -3  -1   8   31.60    2.60
  -3  -1   7    6.40    1.20
  -3  -1   7    6.00    1.50
  -3  -1   7    6.80    1.40
  -3  -1   7    6.50    1.20
   3   1  -7    5.90    1.40
  -3  -1   7    7.00    1.40
  -3  -1   6    1.10    0.70
  -3  -1   6    0.20    1.00
  -3  -1   6    1.30    0.60
  -3  -1   6    0.50    0.60
   3   1  -6    0.50    0.70
  -3  -1   5    5.90    1.20
  -3  -1   5    5.50    1.10
  -3  -1   5    6.50    1.10
   3   1  -5    5.30    1.00
  -3  -1   5    4.60    1.30
  -3  -1   5    3.90    0.90
  -3  -1   5    6.40    1.00
  -3  -1   5    3.70    1.00
   3   1  -5    4.40    1.20
  -3  -1   4  308.27    8.00
  -3  -1   4  312.07    8.00
  -3  -1   4  306.67    8.20
   3   1  -4  340.37    8.50
  -3  -1   4  316.17    9.30
   3   1  -4  352.86    9.10
  -3  -1   4  292.77    7.20
  -3  -1   4  325.77    8.80
   3   1  -4  335.87    8.90
  -3  -1   3  916.11   16.60
  -3  -1   3  968.70   17.50
   3   1  -3 1030.70   17.60
  -3  -1   3  903.21   16.50
   3   1  -3  874.71   15.90
  -3  -1   3 1021.50   17.50
   3   1  -3  969.70   15.70
  -3  -1   3  955.60   17.70
   3   1  -3  972.30   16.90
  -3  -1   3  933.31   15.50
   3   1  -3 1030.00   17.60
  -3  -1   3  966.40   16.60
  -3  -1   2  218.78    6.20
  -3  -1   2  226.18    6.30
   3   1  -2  223.98    6.20
   3   1  -2  236.68    6.60
   3   1  -2  217.08    5.90
  -3  -1   2  226.18    5.40
   3   1  -2  230.48    6.30
  -3  -1   2  218.48    5.30
  -3  -1   2  220.18    6.20
   3   1  -1  171.08    5.60
   3   1  -1  169.58    5.30
   3   1  -1  164.38    4.30
   3   1  -1  156.08    4.70
   3   1  -1  175.18    5.00
  -3  -1   1  174.98    4.70
  -3  -1   1  172.58    5.20
  -3  -1   1  169.68    5.20
  -3  -1   1  179.18    5.20
  -3  -1   0  225.78    5.30
  -3  -1   0  242.98    6.30
   3   1   0  238.58    5.30
   3   1   0  253.57    7.00
   3   1   0  254.47    6.20
   3   1   0  239.98    5.90
   3   1   0  291.47    6.50
   3   1   0  273.47    6.50
   3   1   0  263.07    6.30
  -3  -1   0  249.18    6.00
  -3  -1   0  232.68    5.50
  -3  -1   0  258.47    6.50
  -3  -1  -1   41.80    1.90
  -3  -1  -1   37.40    2.20
   3   1   1   36.50    1.80
  -3  -1  -1   39.70    2.20
   3   1   1   37.50    2.40
   3   1   1   37.00    1.90
  -3  -1  -1   33.70    1.70
   3   1   1   35.40    1.90
   3   1   1   35.00    2.00
   3   1   1   35.40    1.90
  -3  -1  -1   34.80    1.80
   3   1   1   38.50    2.20
  -3  -1  -1   34.90    1.80
  -3  -1  -1   38.30    1.80
  -3  -1  -1   38.90    2.20
   3   1   2  516.75   10.20
   3   1   2  484.75    8.80
   3   1   2  472.65    8.50
   3   1   2  489.45    8.90
   3   1   2  472.95    9.50
   3   1   2  490.25    9.20
  -3  -1  -2  488.75    9.20
  -3  -1  -2  464.95    8.50
   3   1   2  473.05    9.30
  -3  -1  -2  493.05    9.20
  -3  -1  -2  520.85    9.50
  -3  -1  -2  483.85    8.70
   3   1   3   13.60    1.30
  -3  -1  -3   14.30    1.40
  -3  -1  -3   12.60    1.40
   3   1   3   12.80    1.50
   3   1   3   14.40    1.40
   3   1   3   13.60    1.40
  -3  -1  -3   12.80    1.20
   3   1   3   13.10    1.50
  -3  -1  -3   13.30    1.30
  -3  -1  -3   13.50    1.10
   3   1   3   14.50    1.20
   3   1   3   15.30    1.20
   3   1   4  181.78    4.90
   3   1   4  175.48    6.10
   3   1   4  186.78    6.30
  -3  -1  -4  190.98    5.70
  -3  -1  -4  182.38    6.30
   3   1   4  193.48    6.00
  -3  -1  -4  192.88    5.00
  -3  -1  -4  186.48    5.50
   3   1   4  184.58    5.00
  -3  -1  -5  200.58    6.20
   3   1   5  191.08    5.60
   3   1   5  185.88    6.80
  -3  -1  -5  188.88    6.10
   3   1   5  198.38    6.90
  -3  -1  -5  183.28    5.50
   3   1   5  198.18    6.80
  -3  -1  -5  188.78    5.90
   3   1   5  196.48    5.80
   3   1   6   10.40    1.70
   3   1   6    7.70    1.30
   3   1   6    7.70    1.50
  -3  -1  -6    7.60    1.30
  -3  -1  -6    7.20    1.50
   3   1   6    8.50    1.60
  -3  -1  -6    7.50    1.40
  -3  -1  -6    6.60    1.20
   3   1   6    9.30    1.40
   3   1   7    8.60    1.70
  -3  -1  -7    8.90    1.50
  -3  -1  -7    7.60    1.70
   3   1   7    7.90    1.60
   3   1   7    7.40    1.70
  -3  -1  -7    9.50    1.40
   3   1   7    7.40    1.40
  -3  -1  -8    0.30    0.70
   3   1   8   -1.10    0.90
   3   1   8    0.10    0.70
  -3  -1  -8   -0.10    0.60
  -3  -1  -8    0.60    0.60
   3   1   8   -0.20    1.20
  -3  -1  -8    0.00    0.60
   3   1   8   -0.50    0.90
   3   1   9   67.39    3.60
  -3  -1  -9   68.49    3.80
   3   1   9   68.29    4.90
  -3  -1  -9   58.99    4.60
  -3  -1  -9   70.19    3.80
   3   1   9   64.09    4.70
  -3  -1  -9   50.99    4.20
   3   1   9   62.39    3.60
   3   1   9   62.19    4.50
  -3  -1  -9   62.89    3.70
   3   1   9   71.89    4.30
  -3  -1  -9   64.99    3.60
  -3  -1  -9   63.89    3.70
  -3  -1 -10   38.70    2.90
  -3  -1 -10   40.80    2.90
   3   1  10   40.80    2.90
  -3  -1 -10   34.40    2.60
  -3  -1 -11    3.60    1.00
  -3  -1 -11    5.70    1.10
   3   1  11    7.30    1.20
  -3  -1 -11    5.40    1.00
   3   1  11    6.10    1.20
  -3  -1 -12    0.90    0.70
   3   1  12    0.10    0.60
  -3  -1 -12    0.10    0.60
   3   1  13   14.20    1.10
   3   1  13   11.10    1.00
   3   2 -11    2.50    0.60
   3   2 -11    1.60    0.60
   3   2 -10   88.59    3.90
   3   2 -10  102.69    4.30
   3   2  -9   20.50    2.10
   3   2  -9   15.60    1.80
   3   2  -8    1.40    0.70
   3   2  -8    2.10    0.70
  -3  -2   8   -0.80    0.60
  -3  -2   8    0.70    0.60
  -3  -2   8    1.70    0.70
   3   2  -8    0.20    0.50
   3   2  -8    0.80    0.80
  -3  -2   8    2.80    0.80
  -3  -2   7   56.69    3.40
  -3  -2   7   57.09    3.90
  -3  -2   7   61.09    4.10
  -3  -2   7   57.19    3.30
   3   2  -7   56.79    4.10
  -3  -2   6  119.99    5.40
  -3  -2   6  110.69    5.50
  -3  -2   6  120.59    4.70
   3   2  -6  105.69    5.40
  -3  -2   6  126.19    4.90
  -3  -2   5  133.69    4.70
  -3  -2   5  131.49    4.80
   3   2  -5  135.69    5.80
  -3  -2   5  140.79    5.60
  -3  -2   4    6.40    1.00
  -3  -2   4    6.70    1.20
   3   2  -4    6.10    1.10
  -3  -2   4    4.90    1.00
  -3  -2   4    4.60    0.90
   3   2  -4    4.80    1.20
   3   2  -4    6.00    1.10
  -3  -2   3  235.88    6.70
  -3  -2   3  252.37    7.30
   3   2  -3  261.67    6.90
  -3  -2   3  242.08    6.80
   3   2  -3  245.28    7.40
  -3  -2   3  230.28    6.00
  -3  -2   3  241.28    6.70
  -3  -2   3  227.68    5.90
   3   2  -3  229.48    7.00
  -3  -2   2  160.48    5.20
  -3  -2   2  161.88    5.20
  -3  -2   2  145.19    4.70
   3   2  -2  148.89    4.90
   3   2  -2  147.99    4.60
   3   2  -2  150.18    5.00
  -3  -2   2  155.68    5.10
  -3  -2   2  143.19    4.30
   3   2  -2  146.79    5.00
  -3  -2   2  143.59    4.00
  -3  -2   1  278.17    7.10
   3   2  -1  267.87    5.80
  -3  -2   1  277.17    7.00
   3   2  -1  290.17    7.30
   3   2  -1  256.97    6.20
   3   2  -1  259.57    6.40
  -3  -2   1  265.67    6.40
  -3  -2   1  269.07    6.10
  -3  -2   1  266.37    6.10
   3   2  -1  256.07    5.60
  -3  -2   1  279.47    6.90
  -3  -2   0    9.20    1.20
  -3  -2   0    9.80    0.90
  -3  -2   0   10.90    1.10
  -3  -2   0   10.40    1.30
   3   2   0   10.40    1.00
   3   2   0    9.50    1.10
   3   2   0   12.00    1.50
   3   2   0    9.50    0.90
  -3  -2   0   10.00    1.10
   3   2   0   11.60    1.50
   3   2   1   18.90    1.80
  -3  -2  -1   20.50    1.60
  -3  -2  -1   15.10    0.90
   3   2   1   18.50    1.30
   3   2   1   16.70    1.30
  -3  -2  -1   21.10    1.60
  -3  -2  -1   19.00    1.50
   3   2   1   17.90    1.30
  -3  -2  -1   18.30    1.30
   3   2   1   13.70    1.70
   3   2   2  108.39    3.30
  -3  -2  -2  100.69    3.60
   3   2   2  104.59    4.20
   3   2   2  106.69    3.40
   3   2   2  101.59    3.30
  -3  -2  -2  115.19    3.80
  -3  -2  -2  101.89    3.30
   3   2   3  115.99    3.70
   3   2   3  123.19    4.40
   3   2   3  114.89    3.60
   3   2   3  116.99    3.60
   3   2   3  122.39    3.60
   3   2   3  134.39    4.70
  -3  -2  -3  115.29    3.90
   3   2   3  117.29    3.70
  -3  -2  -3  110.39    4.20
  -3  -2  -3  128.59    4.00
  -3  -2  -3  117.69    3.70
  -3  -2  -3  115.19    3.70
  -3  -2  -3  109.99    3.80
  -3  -2  -4  129.59    5.10
   3   2   4  151.58    4.40
   3   2   4  142.39    5.30
   3   2   4  125.99    4.30
  -3  -2  -4  131.79    4.50
  -3  -2  -4  129.29    4.90
   3   2   4  143.49    4.60
  -3  -2  -4  138.49    4.30
  -3  -2  -4  150.78    4.20
  -3  -2  -4  131.19    4.40
   3   2   5    9.40    1.20
   3   2   5    8.00    1.50
   3   2   5    7.60    1.50
  -3  -2  -5    7.30    1.40
   3   2   5    7.20    1.20
  -3  -2  -5    7.90    1.50
  -3  -2  -5    8.40    1.30
  -3  -2  -5    8.30    1.20
  -3  -2  -5    8.00    1.20
  -3  -2  -5    9.00    1.20
   3   2   5    9.80    1.10
   3   2   6   61.59    3.30
   3   2   6   51.69    3.80
  -3  -2  -6   61.69    3.40
  -3  -2  -6   53.99    3.80
  -3  -2  -6   57.29    4.00
   3   2   6   54.99    3.60
   3   2   6   58.39    4.00
  -3  -2  -6   56.19    3.30
  -3  -2  -6   64.99    3.70
  -3  -2  -6   59.09    3.30
   3   2   7   78.99    4.20
   3   2   7   79.79    4.90
  -3  -2  -7   80.49    4.80
  -3  -2  -7   76.89    4.00
  -3  -2  -7   86.49    5.20
   3   2   7   80.59    4.80
   3   2   7   82.39    5.10
   3   2   7   74.89    4.20
  -3  -2  -7   83.89    4.10
   3   2   8   12.40    1.80
   3   2   8   19.20    2.60
   3   2   8   13.90    2.20
  -3  -2  -8   15.20    2.30
   3   2   8   17.30    2.40
  -3  -2  -8   14.70    2.30
  -3  -2  -8   14.80    1.80
  -3  -2  -9  165.38    6.00
  -3  -2  -9  171.18    6.10
   3   2   9  158.98    7.70
   3   2   9  146.59    7.20
  -3  -2  -9  154.48    5.60
  -3  -2  -9  158.28    7.60
   3   2   9  162.68    7.50
   3   2   9  164.68    6.50
  -3  -2  -9  154.18    7.10
  -3  -2  -9  150.58    6.00
   3   2  10  127.79    5.10
  -3  -2 -10  132.49    5.40
  -3  -2 -10  120.29    4.90
   3   2  10  124.49    5.20
  -3  -2 -10  122.49    5.30
  -3  -2 -10  130.69    5.30
  -3  -2 -11    0.40    0.60
   3   2  11   -0.70    0.90
  -3  -2 -11   -1.10    0.60
  -3  -2 -11   -1.50    0.70
  -3  -2 -12   12.70    1.50
  -3  -2 -12   11.60    1.40
   3   2  12   11.20    1.40
  -3  -2 -13   -0.10    0.50
   3   2  13    0.40    0.40
  -3  -2 -13    0.30    0.50
  -3  -3  11   11.50    1.20
   3   3 -11   10.10    1.20
   3   3 -10    5.30    1.00
  -3  -3  10    3.70    0.90
  -3  -3  10    4.70    1.00
   3   3  -9   13.60    1.60
  -3  -3   9   13.00    1.60
   3   3  -8  183.38    6.20
  -3  -3   8  183.28    6.20
  -3  -3   8  177.88    6.30
   3   3  -8  195.58    7.80
   3   3  -8  178.98    6.10
   3   3  -8  194.38    6.90
   3   3  -7   27.60    2.50
   3   3  -7   29.10    2.40
  -3  -3   7   27.60    2.30
  -3  -3   7   30.70    2.80
  -3  -3   7   22.70    2.60
   3   3  -7   30.60    3.20
   3   3  -7   26.50    2.20
  -3  -3   6    6.60    1.20
  -3  -3   6    8.80    1.50
  -3  -3   6    9.70    1.30
  -3  -3   6    7.70    1.60
  -3  -3   6    8.50    1.30
   3   3  -6    8.30    1.80
  -3  -3   5    2.10    0.90
  -3  -3   5    1.00    0.60
  -3  -3   5    1.50    0.80
  -3  -3   5    1.10    0.70
   3   3  -5    0.90    0.90
  -3  -3   5    3.40    0.90
   3   3  -5    1.50    0.70
  -3  -3   4   34.70    2.90
  -3  -3   4   34.20    2.20
  -3  -3   4   34.70    2.50
  -3  -3   4   36.20    2.70
  -3  -3   4   32.90    2.50
  -3  -3   4   32.30    2.20
   3   3  -4   35.80    3.00
   3   3  -4   33.30    2.80
  -3  -3   3    6.60    1.20
  -3  -3   3    5.70    1.10
  -3  -3   3    6.90    1.20
   3   3  -3    6.00    1.30
  -3  -3   3    5.30    0.90
  -3  -3   3    7.20    1.00
   3   3  -3    5.20    1.20
  -3  -3   2   44.20    2.70
   3   3  -2   42.90    2.50
  -3  -3   2   44.20    2.80
   3   3  -2   46.50    2.80
  -3  -3   2   48.90    2.80
   3   3  -2   41.10    2.60
  -3  -3   2   47.60    2.50
  -3  -3   2   48.00    2.40
  -3  -3   2   41.20    2.10
   3   3  -1  254.07    6.60
   3   3  -1  244.58    6.10
  -3  -3   1  272.97    7.30
  -3  -3   1  276.77    7.00
   3   3  -1  259.27    7.10
   3   3  -1  268.47    6.80
  -3  -3   1  271.47    6.40
  -3  -3   1  281.67    6.10
  -3  -3   1  242.38    6.00
  -3  -3   1  262.97    6.60
   3   3   0   92.29    3.20
  -3  -3   0   93.89    3.90
   3   3   0   91.49    3.20
  -3  -3   0   99.49    3.60
   3   3   0   87.99    3.50
   3   3   0   92.09    3.40
   3   3   0  107.89    4.40
  -3  -3   0   99.29    3.40
  -3  -3   0   86.49    3.00
  -3  -3   0   91.49    3.50
   3   3   1   51.89    2.30
   3   3   1   52.69    2.30
   3   3   1   56.79    3.20
  -3  -3  -1   58.19    2.90
  -3  -3  -1   51.59    2.40
   3   3   1   46.80    2.20
  -3  -3  -1   51.19    2.60
   3   3   2    2.40    0.60
   3   3   2    2.20    0.60
  -3  -3  -2    3.10    0.70
   3   3   2    2.10    0.60
   3   3   2    1.70    0.80
   3   3   2    1.90    0.50
  -3  -3  -2    2.50    0.70
  -3  -3  -2    2.30    0.60
  -3  -3  -2    2.00    0.80
   3   3   3   13.80    1.20
   3   3   3   14.90    1.30
   3   3   3   19.10    1.60
   3   3   3   14.50    1.10
   3   3   3   17.30    1.80
  -3  -3  -3   14.30    1.30
  -3  -3  -3   12.90    1.40
  -3  -3  -3   12.80    1.10
  -3  -3  -3   17.50    1.50
  -3  -3  -3   14.10    1.40
  -3  -3  -3   13.20    1.10
   3   3   4    8.00    1.20
  -3  -3  -4    5.90    1.00
   3   3   4    8.70    1.20
   3   3   4    7.30    1.00
  -3  -3  -4    7.20    1.00
  -3  -3  -4    7.20    1.30
  -3  -3  -4    8.30    1.10
  -3  -3  -4    8.00    1.00
   3   3   4    7.50    1.20
  -3  -3  -4    7.10    1.10
   3   3   5  145.69    4.90
  -3  -3  -5  147.99    5.10
  -3  -3  -5  134.79    4.60
  -3  -3  -5  143.09    5.60
  -3  -3  -5  147.29    5.80
   3   3   5  141.79    5.70
  -3  -3  -5  145.89    5.00
  -3  -3  -5  136.59    4.80
   3   3   6   17.40    1.80
   3   3   6   16.60    2.20
  -3  -3  -6   15.60    1.60
   3   3   6   15.80    2.20
  -3  -3  -6   15.90    2.10
  -3  -3  -6   18.30    2.00
  -3  -3  -6   13.90    2.00
  -3  -3  -6   14.80    1.80
  -3  -3  -6   16.00    1.80
   3   3   7  268.97    8.20
   3   3   7  259.27    9.40
  -3  -3  -7  267.97    9.50
   3   3   7  274.47    9.50
  -3  -3  -7  270.27    9.40
  -3  -3  -7  257.27    8.30
   3   3   7  243.88    7.80
  -3  -3  -7  285.47    8.20
   3   3   8   30.30    2.80
   3   3   8   34.30    3.70
  -3  -3  -8   35.50    3.60
  -3  -3  -8   30.50    3.20
  -3  -3  -8   30.90    3.00
   3   3   8   31.40    2.80
   3   3   8   28.90    3.20
   3   3   9    1.80    0.90
   3   3   9    4.00    1.40
   3   3   9    5.20    1.80
  -3  -3  -9    2.50    1.00
  -3  -3  -9    3.90    1.30
  -3  -3  -9    1.50    1.10
  -3  -3 -10    1.10    0.80
  -3  -3 -10    1.30    0.70
   3   3  10    1.10    0.70
  -3  -3 -10    1.00    0.50
  -3  -3 -10    2.10    0.60
  -3  -3 -11    1.20    0.70
  -3  -3 -11    0.30    0.50
   3   3  11    1.20    0.90
  -3  -3 -11    2.80    0.80
  -3  -3 -12   86.69    3.90
  -3  -3 -12   88.69    3.90
  -3  -3 -13    7.70    1.00
   3   3  13    8.40    1.10
  -3  -3 -13    6.30    1.00
   3   4 -10   34.40    2.00
  -3  -4  10   35.10    2.00
  -3  -4  10   34.00    2.10
  -3  -4  10   33.00    2.20
   3   4  -9    0.40    0.50
  -3  -4   9    0.10    0.60
  -3  -4   9    1.80    0.70
   3   4  -8   63.19    3.40
  -3  -4   8   61.19    3.50
   3   4  -8   63.39    3.50
   3   4  -7   43.50    2.90
  -3  -4   7   47.00    3.60
  -3  -4   7   47.50    3.20
   3   4  -7   51.19    4.10
   3   4  -7   45.10    3.00
   3   4  -6   95.39    4.30
  -3  -4   6   93.19    4.60
  -3  -4   6  103.29    4.40
  -3  -4   6   98.59    5.10
   3   4  -6   96.29    5.30
   3   4  -6  100.89    5.80
   3   4  -6  100.89    4.50
  -3  -4   5  399.26   10.90
   3   4  -5  433.66   12.00
  -3  -4   5  424.06    9.80
   3   4  -5  404.06   12.20
  -3  -4   4   57.79    3.70
   3   4  -4   57.39    4.00
  -3  -4   4   54.39    3.10
  -3  -4   4   55.99    3.40
  -3  -4   4   55.59    3.10
   3   4  -4   55.59    4.10
  -3  -4   3    7.30    1.30
   3   4  -3    6.90    1.40
  -3  -4   3    9.00    1.30
   3   4  -3    9.90    1.80
  -3  -4   3    7.80    1.30
   3   4  -2  114.29    4.50
   3   4  -2  110.39    4.90
  -3  -4   2  112.99    4.80
  -3  -4   2  116.29    4.90
  -3  -4   2  120.39    4.40
   3   4  -2  104.99    4.50
  -3  -4   2  114.19    4.10
   3   4  -1  132.09    4.50
  -3  -4   1  135.99    5.30
  -3  -4   1  135.89    5.00
   3   4  -1  137.29    5.20
   3   4  -1  136.19    5.10
  -3  -4   1  148.39    4.70
  -3  -4   1  129.29    4.20
  -3  -4   1  125.09    4.30
   3   4   0   21.20    1.70
   3   4   0   20.10    1.60
  -3  -4   0   22.80    1.70
   3   4   0   21.50    2.10
   3   4   0   18.10    1.70
  -3  -4   0   21.00    1.70
  -3  -4   0   20.40    1.60
  -3  -4   0   19.30    1.40
  -3  -4   0   19.10    1.70
   3   4   0   18.00    1.50
  -3  -4   0   20.10    2.00
   3   4   1   72.49    3.00
   3   4   1   73.79    3.00
  -3  -4  -1   78.09    3.60
   3   4   1   70.69    2.90
   3   4   1   68.59    3.20
  -3  -4  -1   81.79    3.00
   3   4   1   77.59    4.10
  -3  -4  -1   73.19    3.20
  -3  -4  -1   73.69    3.40
   3   4   2  274.87    6.50
   3   4   2  281.67    6.50
   3   4   2  288.57    8.50
  -3  -4  -2  286.07    6.60
  -3  -4  -2  304.27    7.20
  -3  -4  -2  277.47    7.00
  -3  -4  -2  264.27    7.20
   3   4   3  247.88    6.10
   3   4   3  243.08    6.80
   3   4   3  233.08    6.00
  -3  -4  -3  254.67    6.00
   3   4   3  261.27    7.90
  -3  -4  -3  246.98    6.40
  -3  -4  -3  241.78    6.70
  -3  -4  -3  260.97    7.00
  -3  -4  -3  248.98    6.80
   3   4   4    7.40    1.00
   3   4   4    7.40    1.20
   3   4   4    7.80    1.10
   3   4   4   10.40    1.50
  -3  -4  -4    7.10    1.10
  -3  -4  -4    7.00    1.20
  -3  -4  -4    7.90    1.10
  -3  -4  -4    7.90    1.20
  -3  -4  -4    7.20    1.20
   3   4   5    0.60    0.60
   3   4   5    0.10    0.50
   3   4   5   -0.20    0.60
  -3  -4  -5    0.40    0.30
  -3  -4  -5    0.70    0.70
  -3  -4  -5   -0.30    0.50
  -3  -4  -5    0.10    0.50
  -3  -4  -5    0.70    0.60
  -3  -4  -5    0.70    0.70
   3   4   6  173.18    6.00
   3   4   6  174.78    7.00
  -3  -4  -6  181.38    6.90
  -3  -4  -6  165.28    5.90
  -3  -4  -6  181.68    7.00
  -3  -4  -6  168.78    6.20
   3   4   7  127.19    5.50
   3   4   7  125.89    6.30
   3   4   7  132.69    6.50
  -3  -4  -7  120.19    6.30
  -3  -4  -7  121.09    6.20
  -3  -4  -7  129.79    5.70
   3   4   8   12.10    1.80
   3   4   8   16.40    2.60
  -3  -4  -8   13.20    2.30
  -3  -4  -8   17.30    2.50
   3   4   8   15.20    2.40
  -3  -4  -8   13.70    2.10
   3   4   9    0.30    0.60
   3   4   9   -0.10    0.80
   3   4   9   -1.10    2.10
  -3  -4  -9    2.00    0.80
  -3  -4  -9   -0.10    1.10
  -3  -4  -9    1.10    0.90
  -3  -4 -10    3.20    1.00
  -3  -4 -10    6.10    1.30
   3   4  10    3.50    1.20
  -3  -4 -10    5.60    1.30
  -3  -4 -11    2.30    1.00
  -3  -4 -11    2.80    1.00
  -3  -4 -12    2.10    0.80
  -3  -4 -12    2.40    0.80
  -3  -4 -13    0.80    0.60
  -3  -4 -13    0.30    0.60
   3   5  -9   66.19    2.80
  -3  -5   9   72.49    3.10
  -3  -5   9   71.99    3.10
  -3  -5   9   71.29    3.50
   3   5  -8   13.70    1.50
  -3  -5   8   17.50    1.80
  -3  -5   8   14.40    1.70
   3   5  -8   13.40    1.60
   3   5  -7    7.30    1.20
  -3  -5   7    6.60    1.40
   3   5  -7    8.20    1.40
  -3  -5   7    6.70    1.30
   3   5  -6   91.59    4.10
  -3  -5   6   91.59    4.60
  -3  -5   6   85.99    4.70
  -3  -5   6   94.59    4.30
   3   5  -6   96.79    5.70
   3   5  -6   92.79    4.50
  -3  -5   5  471.15   11.50
  -3  -5   5  496.75   12.90
  -3  -5   5  476.65   12.00
   3   5  -5  506.65   13.70
  -3  -5   5  484.75   11.20
   3   5  -5  496.25   14.10
   3   5  -5  503.25   11.20
   3   5  -4   33.10    3.20
  -3  -5   4   32.90    2.80
  -3  -5   4   29.30    2.90
  -3  -5   4   34.70    2.60
   3   5  -4   33.10    3.40
  -3  -5   3   80.19    3.90
  -3  -5   3   79.09    4.40
   3   5  -3   72.89    4.70
   3   5  -3   83.39    5.10
  -3  -5   3   73.19    4.40
   3   5  -2  260.67    7.60
   3   5  -2  283.67    8.90
  -3  -5   2  273.07    8.50
  -3  -5   2  264.87    7.50
  -3  -5   2  253.97    8.20
   3   5  -1  241.08    6.90
  -3  -5   1  254.37    7.70
  -3  -5   1  254.17    8.20
   3   5  -1  262.77    7.90
   3   5  -1  266.67    8.20
  -3  -5   1  250.77    7.10
   3   5  -1  259.67    6.50
   3   5   0   14.30    1.60
  -3  -5   0   12.50    1.80
  -3  -5   0   16.20    1.60
  -3  -5   0   18.40    1.70
   3   5   0   16.00    1.70
   3   5   0   15.00    1.90
   3   5   0   16.30    1.80
   3   5   0   14.70    1.30
   3   5   1   59.29    3.30
   3   5   1   61.29    3.00
   3   5   1   60.59    3.20
  -3  -5  -1   64.99    3.70
   3   5   1   57.29    2.80
   3   5   1   68.19    4.10
  -3  -5  -1   66.29    2.90
  -3  -5  -1   63.99    3.30
   3   5   2   36.40    2.30
  -3  -5  -2   40.30    2.70
   3   5   2   38.10    2.20
   3   5   2   35.50    3.10
   3   5   2   40.40    2.60
  -3  -5  -2   40.40    2.00
  -3  -5  -2   38.90    2.50
   3   5   2   36.20    2.40
  -3  -5  -2   38.30    2.60
   3   5   2   38.80    3.10
   3   5   3    9.50    1.20
  -3  -5  -3    8.30    1.20
   3   5   3    7.60    1.30
   3   5   3    7.30    1.00
   3   5   3    8.00    1.50
  -3  -5  -3    8.50    1.20
  -3  -5  -3    7.70    1.20
   3   5   3    8.10    1.60
  -3  -5  -3    7.50    1.30
   3   5   4   49.80    2.80
   3   5   4   46.40    3.10
   3   5   4   49.90    2.70
   3   5   4   48.70    3.60
  -3  -5  -4   51.39    3.10
  -3  -5  -4   51.39    3.20
  -3  -5  -4   47.80    3.10
   3   5   5   40.00    2.60
   3   5   5   39.50    3.00
   3   5   5   39.70    3.10
  -3  -5  -5   41.90    3.00
  -3  -5  -5   40.00    3.00
  -3  -5  -5   37.50    2.90
   3   5   5   40.70    2.60
   3   5   6  329.97    9.80
   3   5   6  325.27    8.80
  -3  -5  -6  337.67    9.90
  -3  -5  -6  346.77   10.20
  -3  -5  -6  333.27    9.50
   3   5   7    1.10    0.80
   3   5   7    0.90    0.60
   3   5   7    1.40    1.10
  -3  -5  -7    2.30    0.90
  -3  -5  -7    1.30    0.80
  -3  -5  -7    1.60    0.90
   3   5   8   91.39    4.90
   3   5   8   89.69    5.60
   3   5   8   96.19    6.00
  -3  -5  -8   85.59    5.60
  -3  -5  -8   93.19    5.60
  -3  -5  -8   84.69    5.00
   3   5   9   76.89    4.70
   3   5   9   83.29    5.80
  -3  -5  -9   82.19    5.70
  -3  -5  -9   79.09    4.20
   3   5   9   69.69    5.10
  -3  -5  -9   80.09    5.30
  -3  -5  -9   67.59    4.70
  -3  -5  -9   71.79    4.30
  -3  -5  -9   72.39    3.80
   3   5  10   30.40    3.40
  -3  -5 -10   25.90    2.30
   3   5  10   32.80    3.10
  -3  -5 -10   33.80    2.80
  -3  -5 -10   27.90    2.70
  -3  -5 -11   14.70    2.10
  -3  -5 -11   22.40    2.20
  -3  -5 -12   85.59    3.90
  -3  -5 -12   87.69    3.90
  -3  -5 -13   35.00    2.10
  -3  -5 -13   33.20    2.10
  -3  -6   8    0.30    0.50
  -3  -6   8    1.20    0.50
   3   6  -8    0.30    0.60
  -3  -6   8    1.50    0.80
  -3  -6   7    1.70    0.60
   3   6  -7    3.00    0.90
  -3  -6   7    2.90    0.90
  -3  -6   7    2.60    0.90
  -3  -6   6    1.40    0.70
  -3  -6   6    1.90    0.90
   3   6  -6    1.80    0.80
   3   6  -6    2.30    0.90
  -3  -6   5    2.30    0.90
  -3  -6   5    4.00    1.00
  -3  -6   5    2.20    0.80
   3   6  -5    1.30    1.10
  -3  -6   4   19.70    2.10
  -3  -6   4   21.60    2.60
  -3  -6   4   23.00    2.40
   3   6  -4   19.90    2.60
   3   6  -4   23.50    2.90
   3   6  -4   22.60    2.10
  -3  -6   4   21.20    2.20
   3   6  -4   23.20    2.40
  -3  -6   3  154.98    7.00
   3   6  -3  153.18    7.20
  -3  -6   3  156.08    6.60
  -3  -6   3  170.18    6.20
  -3  -6   2  277.67    9.20
  -3  -6   2  272.37    9.30
  -3  -6   2  271.37    8.20
   3   6  -2  286.27    9.90
   3   6  -2  296.97    8.20
   3   6  -1    0.50    0.60
  -3  -6   1    0.60    0.40
  -3  -6   1    0.70    0.80
   3   6  -1    1.60    0.70
  -3  -6   1    1.20    0.80
   3   6  -1    0.40    0.40
   3   6   0   77.59    3.80
  -3  -6   0   72.19    4.50
   3   6   0   81.09    4.70
   3   6   0   85.79    4.60
  -3  -6   0   78.09    3.90
   3   6   0   76.69    3.50
   3   6   1   36.60    2.50
   3   6   1   33.80    2.70
  -3  -6  -1   42.20    3.30
   3   6   1   40.20    3.30
   3   6   1   34.30    2.70
  -3  -6  -1   39.80    2.60
   3   6   1   36.00    2.30
   3   6   2  233.38    6.70
   3   6   2  223.38    7.20
  -3  -6  -2  231.38    7.60
   3   6   2  225.68    8.40
   3   6   2  214.88    7.00
  -3  -6  -2  226.18    6.00
  -3  -6  -2  238.38    7.20
   3   6   2  226.08    8.30
  -3  -6  -2  214.88    7.30
   3   6   3  352.86    8.60
   3   6   3  346.47    9.40
   3   6   3  327.17    8.00
  -3  -6  -3  329.97    8.90
   3   6   3  337.37   10.60
  -3  -6  -3  355.96    9.40
  -3  -6  -3  339.07    9.30
   3   6   3  330.47   10.70
  -3  -6  -3  342.37    9.40
   3   6   4    0.60    0.70
   3   6   4    0.50    0.50
   3   6   4    2.00    0.70
   3   6   4    2.60    1.10
  -3  -6  -4    1.50    0.80
  -3  -6  -4    0.60    0.70
   3   6   4    1.20    1.20
  -3  -6  -4    1.40    0.80
   3   6   5    9.70    1.40
   3   6   5   10.70    1.80
   3   6   5    8.80    1.30
   3   6   5   10.20    1.80
  -3  -6  -5    9.00    1.50
  -3  -6  -5    9.20    1.50
  -3  -6  -5   10.00    1.70
   3   6   6    7.60    1.60
   3   6   6    5.60    1.20
   3   6   6    6.30    1.40
   3   6   6    6.40    1.30
  -3  -6  -6    7.80    1.50
  -3  -6  -6    7.00    1.40
  -3  -6  -6    5.70    1.30
   3   6   7   61.49    3.80
   3   6   7   59.09    4.30
   3   6   7   57.39    3.70
  -3  -6  -7   62.19    4.40
  -3  -6  -7   56.89    4.30
  -3  -6  -7   57.39    4.10
   3   6   8    0.20    0.60
  -3  -6  -8    1.20    0.70
  -3  -6  -8    1.00    0.90
  -3  -6  -8    0.40    1.00
   3   6   8   -0.30    1.00
   3   6   9    0.80    0.80
  -3  -6  -9    1.50    0.60
   3   6   9    0.10    0.60
   3   6   9    0.50    0.40
   3   6   9    3.10    1.20
  -3  -6  -9    2.90    1.20
  -3  -6  -9    1.80    1.00
  -3  -6  -9    1.10    0.80
  -3  -6  -9   -0.20    0.80
   3   6  10    9.00    1.70
  -3  -6 -10   10.20    1.70
  -3  -6 -10    9.40    1.70
  -3  -6 -11   30.80    2.40
  -3  -6 -11   26.60    2.40
  -3  -6 -11   23.20    2.40
  -3  -6 -12    0.20    0.50
  -3  -6 -12   -0.10    0.70
  -3  -6 -12    0.80    0.60
  -3  -6 -13   21.80    1.50
  -3  -6 -13   23.50    1.60
  -3  -7   7   -0.30    0.50
   3   7  -7   -0.50    0.60
  -3  -7   7   -0.20    0.40
  -3  -7   6   33.50    2.40
   3   7  -6   32.60    2.40
   3   7  -6   32.00    2.20
  -3  -7   6   28.10    2.50
  -3  -7   5   12.00    1.70
  -3  -7   5   12.50    1.70
   3   7  -5   13.80    1.70
   3   7  -5   13.40    1.70
  -3  -7   5   11.00    1.70
  -3  -7   4   18.90    2.00
  -3  -7   4   19.40    2.20
  -3  -7   4   24.10    2.40
   3   7  -4   21.90    2.20
   3   7  -4   23.90    2.30
  -3  -7   4   19.90    2.30
   3   7  -3    0.80    0.60
  -3  -7   3    1.70    0.70
  -3  -7   3    2.50    1.20
  -3  -7   3   -1.30    0.60
  -3  -7   3    0.50    0.60
  -3  -7   3   -0.30    1.00
  -3  -7   3   -0.30    0.80
   3   7  -3    0.30    0.80
   3   7  -3    1.00    1.20
   3   7  -3    1.20    1.10
  -3  -7   3    0.30    0.40
  -3  -7   2    3.90    1.20
  -3  -7   2    2.60    0.90
  -3  -7   2    3.00    1.10
  -3  -7   2    2.10    0.90
   3   7  -2    0.40    0.60
  -3  -7   2    3.60    1.00
  -3  -7   2    4.00    1.20
   3   7  -2    3.10    1.00
   3   7  -2    3.50    1.10
   3   7  -2    3.10    0.80
   3   7  -1    1.20    0.70
  -3  -7   1    1.20    0.60
  -3  -7   1    0.80    0.80
  -3  -7   1    1.30    0.80
   3   7  -1    1.30    0.90
   3   7  -1    0.70    0.60
   3   7   0    4.70    1.20
  -3  -7   0    5.20    1.20
  -3  -7   0    4.40    1.20
   3   7   0    5.20    1.40
   3   7   0    6.10    1.40
   3   7   0    4.90    1.10
   3   7   1   77.09    4.00
   3   7   1   76.79    4.50
  -3  -7  -1   78.79    4.90
   3   7   1   73.49    4.90
   3   7   1   81.19    4.70
  -3  -7  -1   78.79    4.10
  -3  -7  -1   69.99    4.50
   3   7   1   75.89    3.70
   3   7   2   12.60    1.70
   3   7   2   12.80    1.90
  -3  -7  -2   11.30    1.80
   3   7   2   13.40    2.20
   3   7   2   12.40    1.70
  -3  -7  -2   12.30    1.50
  -3  -7  -2   12.60    1.90
   3   7   2   13.20    1.60
   3   7   3   24.80    2.30
   3   7   3   28.20    2.70
  -3  -7  -3   22.70    2.40
   3   7   3   27.40    3.10
  -3  -7  -3   27.10    2.60
   3   7   3   20.80    2.90
  -3  -7  -3   26.40    2.60
   3   7   4    2.80    1.00
   3   7   4    2.80    1.00
  -3  -7  -4    1.80    0.80
   3   7   4    1.70    1.00
  -3  -7  -4    4.20    1.20
  -3  -7  -4    3.40    1.00
   3   7   4    2.70    1.00
  -3  -7  -4    3.10    1.10
   3   7   5  221.58    7.20
   3   7   5  217.58    8.00
   3   7   5  211.88    8.70
  -3  -7  -5  215.88    8.00
  -3  -7  -5  212.68    7.90
   3   7   5  215.88    9.20
  -3  -7  -5  204.78    7.70
   3   7   6  160.78    6.30
   3   7   6  157.68    7.10
   3   7   6  155.68    7.30
  -3  -7  -6  164.18    7.10
  -3  -7  -6  166.68    7.10
  -3  -7  -6  162.18    6.90
   3   7   7    1.70    0.90
   3   7   7    2.00    0.80
   3   7   7    2.30    0.80
  -3  -7  -7    2.30    0.90
  -3  -7  -7    3.30    1.10
  -3  -7  -7    3.70    1.30
   3   7   8  153.38    6.60
   3   7   8  154.08    7.50
   3   7   8  141.79    6.10
   3   7   8  149.79    7.70
  -3  -7  -8  148.29    6.10
  -3  -7  -8  158.08    7.60
  -3  -7  -8  160.78    6.30
  -3  -7  -8  145.89    7.20
  -3  -7  -8  151.98    7.20
  -3  -7  -8  134.89    5.70
   3   7   9    7.80    1.50
   3   7   9    8.50    1.60
  -3  -7  -9    7.70    1.50
  -3  -7  -9   12.30    2.70
  -3  -7  -9    8.70    1.60
  -3  -7 -10    1.70    1.00
  -3  -7 -10    1.20    0.80
  -3  -7 -11    0.90    0.90
  -3  -7 -12   54.39    3.00
  -3  -7 -13   -0.30    0.60
   3   8  -6   83.79    3.10
   3   8  -6   85.09    2.90
  -3  -8   6   78.79    3.00
  -3  -8   5   56.49    3.10
   3   8  -5   53.69    2.80
   3   8  -5   53.99    2.80
  -3  -8   5   47.20    2.80
  -3  -8   4    1.60    0.80
  -3  -8   4    3.50    1.00
   3   8  -4    2.00    0.80
   3   8  -4    2.50    0.90
   3   8  -4    1.70    0.70
  -3  -8   3   35.80    2.90
  -3  -8   3   38.50    3.00
   3   8  -3   36.80    2.70
   3   8  -3   42.10    2.90
   3   8  -3   40.10    3.00
  -3  -8   2   44.00    3.30
   3   8  -2   36.10    2.90
   3   8  -2   41.40    3.10
   3   8  -2   43.30    3.30
  -3  -8   2   42.00    3.10
  -3  -8   1   17.00    2.10
  -3  -8   1   16.20    1.90
  -3  -8   1   19.00    2.60
  -3  -8   1   16.50    2.10
   3   8  -1   17.70    2.10
   3   8  -1   18.40    2.20
  -3  -8   1   17.20    1.90
   3   8  -1   14.80    1.90
   3   8   0   65.89    4.70
  -3  -8   0   76.69    4.40
  -3  -8   0   73.09    3.90
  -3  -8   0   65.99    4.90
  -3  -8   0   73.59    4.50
   3   8   0   79.29    4.30
   3   8   0   70.19    4.30
  -3  -8   0   78.29    4.30
   3   8   0   80.59    4.20
   3   8   1  101.79    4.90
  -3  -8  -1  114.19    5.20
  -3  -8  -1  107.19    4.70
  -3  -8  -1  101.39    6.10
   3   8   1  107.89    6.10
  -3  -8  -1  118.19    5.00
  -3  -8  -1  114.69    5.30
   3   8   1  112.99    5.10
   3   8   1  106.79    5.30
  -3  -8  -1  107.29    5.20
   3   8   1  110.29    4.90
   3   8   2    0.70    0.70
  -3  -8  -2    0.70    0.50
  -3  -8  -2   -0.30    0.80
   3   8   2    1.00    0.60
  -3  -8  -2    1.10    1.00
   3   8   2    1.80    0.80
  -3  -8  -2   -1.30    0.80
   3   8   2    0.50    0.50
  -3  -8  -2    2.60    1.00
   3   8   3  290.87    8.50
   3   8   3  278.77   10.70
   3   8   3  287.87    9.70
  -3  -8  -3  292.57    9.40
   3   8   3  273.97    8.30
   3   8   4   28.60    2.50
   3   8   4   27.50    2.90
   3   8   4   29.40    3.50
  -3  -8  -4   30.10    3.00
   3   8   4   26.70    3.40
  -3  -8  -4   29.70    2.90
   3   8   5  268.47    8.20
   3   8   5  268.67    9.40
   3   8   5  255.37   10.30
  -3  -8  -5  254.67    7.80
  -3  -8  -5  279.97    9.50
  -3  -8  -5  261.67    8.70
  -3  -8  -5  253.67    7.50
  -3  -8  -5  265.57    9.00
  -3  -8  -5  248.88    7.80
   3   8   6   42.40    3.60
   3   8   6   44.50    3.20
   3   8   6   34.40    3.70
  -3  -8  -6   37.50    2.90
  -3  -8  -6   46.40    3.80
  -3  -8  -6   48.20    3.60
  -3  -8  -6   43.60    3.00
  -3  -8  -6   47.90    3.80
   3   8   7   67.39    4.10
  -3  -8  -7   63.79    3.90
   3   8   7   70.09    4.80
  -3  -8  -7   67.59    4.20
  -3  -8  -7   71.19    3.90
   3   8   8   38.80    3.20
  -3  -8  -8   38.40    3.10
  -3  -8  -8   43.70    3.40
  -3  -8  -8   40.00    3.00
  -3  -8  -9   30.20    3.40
  -3  -8  -9   32.00    2.50
  -3  -8 -10  112.29    5.20
  -3  -8 -10   92.29    4.30
  -3  -8 -11   26.20    2.40
  -3  -8 -12    0.50    0.70
  -3  -9   4   11.40    1.30
  -3  -9   4    9.10    1.10
   3   9  -4    9.00    1.10
   3   9  -4    9.90    1.20
  -3  -9   3    2.20    0.90
   3   9  -3    3.50    0.80
   3   9  -3    4.00    0.90
   3   9  -3    3.50    0.90
  -3  -9   3    2.30    0.90
   3   9  -3    2.20    0.70
  -3  -9   2   41.70    3.00
  -3  -9   2   41.20    2.90
   3   9  -2   37.20    2.70
   3   9  -2   42.20    2.90
   3   9  -2   39.70    2.90
  -3  -9   1   28.30    2.50
   3   9  -1   28.30    2.50
  -3  -9   1   28.60    2.60
   3   9  -1   28.20    2.50
   3   9  -1   30.90    2.70
  -3  -9   1   27.10    2.40
  -3  -9   0   42.30    3.30
  -3  -9   0   45.70    3.20
   3   9   0   43.30    3.10
   3   9   0   41.30    3.20
  -3  -9   0   43.40    3.20
  -3  -9  -1    0.40    0.70
  -3  -9  -1    0.00    0.80
   3   9   1    1.10    0.60
   3   9   1    0.40    0.90
  -3  -9  -1    0.10    0.70
  -3  -9  -2  125.29    5.50
  -3  -9  -2  120.69    5.20
  -3  -9  -2  135.29    5.40
   3   9   2  125.59    6.00
  -3  -9  -2  116.79    5.60
   3   9   2  123.69    5.30
  -3  -9  -3   74.49    4.10
  -3  -9  -3   80.69    4.10
   3   9   3   73.99    4.50
  -3  -9  -3   73.79    4.40
   3   9   3   77.29    4.20
  -3  -9  -4    2.50    0.80
  -3  -9  -4    1.60    1.00
   3   9   4    1.80    0.70
   3   9   5  150.38    6.00
  -3  -9  -5  156.28    5.90
  -3  -9  -5  174.28    6.90
  -3  -9  -5  157.88    5.80
   3   9   5  163.08    6.20
  -3  -9  -5  167.08    6.30
  -3  -9  -6    1.60    0.70
  -3  -9  -6    3.30    1.30
  -3  -9  -6    3.50    0.90
  -3  -9  -7    2.90    0.90
  -3  -9  -7    1.90    0.90
  -3  -9  -7    2.40    1.20
  -3  -9  -8   40.20    3.40
  -3  -9  -8   38.70    2.90
  -3  -9  -9    6.60    1.40
  -3  -9 -10   13.00    1.70
  -3  -9 -10   10.60    1.40
  -3  -9 -11    0.50    0.70
  -3  -9 -12   14.20    1.30
   3  10  -3   61.39    2.40
   3  10  -2    9.80    1.10
  -3 -10   2    9.60    1.30
  -3 -10   2   10.90    1.30
   3  10  -2   11.20    1.20
   3  10  -2    9.30    1.10
  -3 -10   1   10.10    1.50
  -3 -10   1   12.50    1.50
   3  10  -1    8.40    1.30
   3  10  -1   11.50    1.40
   3  10  -1   10.20    1.40
   3  10   0    0.60    0.70
  -3 -10   0   -0.20    0.60
   3  10   0    0.00    0.60
   3  10   0    0.70    0.70
   3  10   1    0.10    0.80
   3  10   1    0.00    0.50
   3  10   1    0.70    0.70
  -3 -10  -1   -0.50    0.80
  -3 -10  -1    1.00    0.50
  -3 -10  -2   32.00    2.70
   3  10   2   31.10    2.80
   3  10   2   31.60    2.70
  -3 -10  -2   28.50    2.70
  -3 -10  -3    1.80    0.60
   3  10   3    1.30    0.80
   3  10   3    3.10    1.10
  -3 -10  -3    1.20    0.80
   3  10   4   29.50    2.60
  -3 -10  -4   28.40    2.40
   3  10   4   26.50    2.60
  -3 -10  -5  173.58    5.90
  -3 -10  -5  172.18    6.50
  -3 -10  -5  162.98    5.70
  -3 -10  -6  127.39    5.00
  -3 -10  -6  133.19    5.90
  -3 -10  -6  130.29    5.00
  -3 -10  -7   -0.20    0.50
  -3 -10  -7    0.00    2.10
  -3 -10  -7    0.40    0.50
  -3 -10  -8    2.30    0.90
  -3 -10  -9    6.70    1.20
  -3 -10  -9    5.70    1.00
  -3 -10 -10    8.60    1.20
  -3 -10 -10    6.60    1.00
   3  11   0    8.80    1.00
  -3 -11   0    8.50    1.00
   3  11   0   10.00    1.10
   3  11   1   16.80    1.60
  -3 -11  -1   18.40    1.60
   3  11   1   20.70    1.80
   3  11   2   11.10    1.40
   3  11   2    9.70    1.50
  -3 -11  -2   11.20    1.40
   3  11   2   14.10    1.60
   3  11   3   12.80    1.60
  -3 -11  -3   13.80    1.50
   3  11   3   13.50    1.60
   3  11   4   86.99    3.70
  -3 -11  -4   90.69    3.70
   3  11   4   93.29    4.00
  -3 -11  -5   26.30    2.00
  -3 -11  -6   57.79    2.90
  -3 -11  -7    8.50    1.10
   3  11   8    1.00    0.60
   4  -8  -6    4.20    0.80
   4  -8  -5    1.10    0.70
   4  -8  -4    2.50    0.70
   4  -8  -4   -0.30    0.90
   4  -8  -3   -0.40    0.60
   4  -8  -3   -0.50    0.80
   4  -8  -2   11.50    1.30
   4  -8  -2    8.90    1.20
   4  -8  -1    6.10    0.90
   4  -8  -1    4.90    0.90
   4  -7  -8    2.70    0.70
   4  -7  -8    2.60    0.60
   4  -7  -7   22.60    1.90
   4  -7  -7   17.20    1.70
   4  -7  -6   25.60    2.20
   4  -7  -6   22.60    2.20
   4  -7  -5  151.98    5.10
   4  -7  -5  165.98    5.80
   4  -7  -5  158.18    6.20
   4  -7  -4   56.09    3.00
   4  -7  -4   60.89    4.00
   4  -7  -3    8.30    1.30
   4  -7  -3    7.50    1.60
   4  -7  -3    9.80    1.40
   4  -7  -2    1.50    0.80
   4  -7  -2    2.10    1.10
   4  -7  -2    1.30    0.70
   4  -7  -1   28.00    2.20
   4  -7  -1   26.60    2.50
  -4   7   0   88.79    3.60
   4  -7   0   93.59    4.10
   4  -7   0   99.09    4.60
  -4   7  -1    4.90    0.90
  -4   7  -1    4.90    0.90
   4  -7   1    7.90    1.30
   4  -7   1    6.50    1.20
  -4   7  -2    3.00    0.70
   4  -7   2    3.60    0.80
   4  -7   2    3.00    0.80
  -4   7  -2    2.50    0.70
  -4   7  -2    3.40    0.70
   4  -7   2    4.40    0.90
   4  -7   3   25.60    1.60
  -4   7  -3   24.80    1.50
   4  -6  -9   47.00    2.50
   4  -6  -8   13.20    1.60
   4  -6  -8   11.50    1.40
   4  -6  -7   62.59    3.60
   4  -6  -7   53.39    3.30
   4  -6  -6    3.00    0.90
   4  -6  -6    2.00    1.00
   4  -6  -6    2.70    1.10
   4  -6  -5    0.90    0.60
   4  -6  -5    1.60    1.00
   4  -6  -5    0.70    0.90
   4  -6  -4   12.70    1.60
   4  -6  -4   11.80    1.80
   4  -6  -4   11.70    2.10
   4  -6  -3   10.30    1.40
   4  -6  -3    8.80    1.50
   4  -6  -2  134.09    5.30
   4  -6  -2  157.48    6.50
   4  -6  -1    7.60    1.30
   4  -6  -1    7.20    1.60
   4  -6   0    3.80    1.00
   4  -6   0    2.70    1.20
  -4   6  -1  100.69    4.30
   4  -6   1  104.89    4.80
   4  -6   1  106.29    5.10
  -4   6  -2   20.70    1.90
   4  -6   2   21.30    2.20
   4  -6   2   15.80    2.10
   4  -6   2   21.70    2.20
  -4   6  -3    4.80    1.00
   4  -6   3    4.20    1.10
  -4   6  -3    4.20    0.90
  -4   6  -3    3.00    0.90
   4  -6   3    4.80    1.00
   4  -6   3    3.60    1.00
   4  -6   3    3.30    1.00
   4  -6   4    4.40    1.00
   4  -6   4    6.20    1.10
  -4   6  -4    5.70    0.80
  -4   6  -4    3.90    0.90
   4  -6   4    5.40    0.90
   4  -6   4    4.60    0.90
   4  -6   5    7.60    1.10
   4  -6   5    9.40    1.10
  -4   6  -5    9.10    1.00
   4  -6   5    7.70    0.90
   4  -5 -10   -0.50    0.70
   4  -5 -10   -0.30    0.50
   4  -5  -9   24.90    2.10
   4  -5  -9   25.20    2.30
   4  -5  -8  226.88    7.70
   4  -5  -8  239.98    7.30
   4  -5  -7    0.80    0.80
   4  -5  -7   -0.50    1.00
   4  -5  -7    0.70    0.70
   4  -5  -6   -0.10    0.80
   4  -5  -6    0.50    0.90
   4  -5  -6    0.50    0.70
   4  -5  -5   80.39    4.00
   4  -5  -5   73.79    4.20
   4  -5  -5   74.69    4.20
  -4   5   5   65.59    4.20
  -4   5   4   81.19    5.70
   4  -5  -4   71.99    3.80
   4  -5  -4   78.09    4.40
   4  -5  -3    9.10    1.40
   4  -5  -3    7.30    1.50
   4  -5  -2   16.50    2.10
  -4   5   2   15.10    2.50
   4  -5  -2   14.40    1.70
   4  -5  -1   59.49    3.90
   4  -5  -1   52.89    3.20
   4  -5   0  193.68    7.10
   4  -5   0  190.68    6.40
   4  -5   1  196.08    7.00
  -4   5  -1  176.28    6.80
   4  -5   1  194.38    6.70
  -4   5  -2   56.19    3.40
   4  -5   2   49.00    3.30
   4  -5   2   47.90    3.30
  -4   5  -3   31.40    2.50
   4  -5   3   29.70    2.70
   4  -5   3   23.10    2.30
   4  -5   3   28.70    2.60
  -4   5  -4  133.29    5.20
   4  -5   4  124.49    5.50
  -4   5  -4  131.99    4.90
   4  -5   4  129.29    5.20
   4  -5   4  141.69    5.30
  -4   5  -5   16.00    1.70
   4  -5   5   12.00    1.60
  -4   5  -5   13.30    1.60
   4  -5   5   13.40    1.50
   4  -5   6    8.40    1.20
   4  -5   6   10.50    1.30
  -4   5  -6    9.20    1.20
   4  -5   6   10.70    1.20
   4  -5   7    5.20    0.70
  -4   5  -7    4.60    0.70
   4  -5   7    4.10    0.70
   4  -4 -11    3.30    0.70
   4  -4 -10    0.50    0.60
   4  -4  -9    2.20    0.80
   4  -4  -9    1.80    0.90
   4  -4  -8   79.59    4.70
   4  -4  -8   86.29    4.40
   4  -4  -7   83.59    4.50
   4  -4  -7   97.89    5.10
   4  -4  -6   12.40    1.70
   4  -4  -6   11.60    1.90
  -4   4   6   10.20    1.90
  -4   4   6   11.10    1.90
   4  -4  -5   37.50    2.80
   4  -4  -5   36.60    3.80
   4  -4  -5   34.20    2.90
  -4   4   5   36.70    3.30
   4  -4  -4   43.90    3.10
  -4   4   4   52.09    4.30
   4  -4  -4   38.80    3.10
   4  -4  -4   32.10    3.50
  -4   4   4   44.70    3.60
  -4   4   4   43.50    3.60
  -4   4   3   26.60    3.20
   4  -4  -3   20.90    2.40
   4  -4  -3   21.60    2.80
  -4   4   3   21.80    2.50
  -4   4   3   22.30    2.50
  -4   4   3   24.10    2.60
   4  -4  -2   76.49    5.00
  -4   4   2   80.89    4.80
  -4   4   2   81.79    4.80
  -4   4   2   89.49    5.00
  -4   4   1   79.49    5.30
   4  -4  -1   61.79    4.30
  -4   4   1   74.79    4.50
  -4   4   1   65.79    4.20
   4  -4   0  184.88    7.40
  -4   4   0  206.68    7.50
  -4   4   0  198.98    7.40
  -4   4  -1   43.10    3.40
   4  -4   1   42.20    3.00
   4  -4   2  112.99    5.20
   4  -4   2  114.99    5.10
   4  -4   2  111.09    5.00
  -4   4  -2  127.29    6.00
   4  -4   2   94.39    5.50
  -4   4  -2  103.19    5.10
   4  -4   2  111.99    5.10
   4  -4   3   82.99    4.40
  -4   4  -3   86.39    4.20
   4  -4   3   80.69    4.40
   4  -4   3   83.89    4.30
  -4   4  -3   78.59    4.70
   4  -4   3   78.99    4.50
   4  -4   4    1.40    0.70
  -4   4  -4    1.80    0.80
   4  -4   4    0.90    0.80
   4  -4   4    3.00    1.00
  -4   4  -4    1.90    0.80
   4  -4   4    2.00    0.90
   4  -4   5    2.50    0.90
  -4   4  -5    2.60    1.00
   4  -4   5    2.20    1.00
   4  -4   5    2.20    0.90
   4  -4   6    0.50    0.60
  -4   4  -6    1.30    0.70
   4  -4   6    0.10    0.70
  -4   4  -6    1.00    0.70
   4  -4   6    0.50    0.60
   4  -4   7    0.10    0.60
  -4   4  -7   -0.50    0.60
   4  -4   7    0.60    0.50
  -4   4  -8   41.20    2.00
   4  -4   8   34.70    2.00
   4  -4   8   35.50    2.00
   4  -4   8   39.20    2.00
   4  -3 -11   23.80    1.90
   4  -3 -10    1.90    0.80
   4  -3  -9   14.40    2.00
   4  -3  -8    1.60    0.70
   4  -3  -8    2.10    1.10
   4  -3  -7   37.80    2.90
   4  -3  -7   36.00    3.10
   4  -3  -6  403.66   10.40
   4  -3  -6  408.46   10.90
   4  -3  -6  435.16   12.40
  -4   3   6  465.25   12.80
  -4   3   6  395.66   12.10
  -4   3   6  473.15   12.90
   4  -3  -5    4.10    1.50
  -4   3   5    7.00    1.40
  -4   3   4  199.48    7.80
   4  -3  -4  189.48    8.10
  -4   3   4  191.08    7.40
  -4   3   4  195.18    7.70
  -4   3   4  202.28    7.10
  -4   3   4  191.88    7.50
  -4   3   3    1.30    1.00
  -4   3   3    0.10    0.40
  -4   3   3    0.20    0.70
   4  -3  -3    0.10    0.80
  -4   3   3    0.60    0.50
  -4   3   3    0.40    0.70
  -4   3   2   24.10    2.80
  -4   3   2   20.60    2.30
   4  -3  -2   16.90    2.30
  -4   3   2   20.60    2.30
  -4   3   2   21.50    2.40
  -4   3   1   16.60    2.10
  -4   3   1   17.00    2.50
  -4   3   1   15.50    2.00
   4  -3  -1   17.10    2.00
   4  -3  -1   15.00    2.00
  -4   3   1   16.60    2.00
  -4   3   0    2.10    1.40
  -4   3   0    3.20    1.00
  -4   3   0    2.40    0.80
   4  -3   0    2.10    0.80
   4  -3   0    1.40    0.80
   4  -3   1  131.49    5.70
  -4   3  -1  138.89    5.70
  -4   3  -1  150.18    6.00
   4  -3   1  136.89    5.90
   4  -3   1  137.89    5.30
  -4   3  -2   14.90    1.90
   4  -3   2   14.20    2.10
   4  -3   2   15.10    2.10
  -4   3  -2   13.80    1.90
   4  -3   2   17.30    1.90
  -4   3  -3  510.65   13.20
  -4   3  -3  517.55   12.80
   4  -3   3  488.85   13.30
  -4   3  -3  500.55   12.80
   4  -3   3  486.15   11.90
   4  -3   4   40.40    3.00
  -4   3  -4   36.80    2.70
   4  -3   4   31.60    2.80
  -4   3  -4   31.30    3.00
  -4   3  -4   34.60    3.10
  -4   3  -4   37.00    2.60
   4  -3   4   30.40    3.30
   4  -3   4   31.30    2.70
  -4   3  -4   33.00    3.10
   4  -3   4   34.30    3.00
   4  -3   5    6.90    1.30
  -4   3  -5    5.90    1.20
   4  -3   5    4.90    1.40
  -4   3  -5    8.60    1.40
   4  -3   5    7.40    1.40
  -4   3  -5    7.00    1.50
   4  -3   5    5.10    1.20
   4  -3   6   11.30    1.50
  -4   3  -6    9.40    1.40
   4  -3   6    7.80    1.60
  -4   3  -6    9.60    1.40
   4  -3   6    9.30    1.50
   4  -3   7    5.90    1.10
   4  -3   7    7.50    1.40
  -4   3  -7    7.90    1.20
  -4   3  -7    5.80    1.20
   4  -3   7    7.40    1.30
  -4   3  -8   28.50    1.90
   4  -3   8   27.20    2.10
   4  -3   8   23.70    2.10
  -4   3  -9   49.30    2.20
  -4   3  -9   42.90    2.00
   4  -3   9   44.30    2.30
   4  -3   9   49.00    2.40
   4  -2 -12    4.80    0.80
   4  -2 -11   23.10    2.00
   4  -2 -10    5.30    1.20
   4  -2  -9   61.09    4.00
   4  -2  -8   52.89    3.90
  -4   2   8   59.09    3.50
   4  -2  -8   49.10    4.10
  -4   2   7   32.20    3.50
  -4   2   7   40.40    3.40
   4  -2  -7   28.20    3.10
   4  -2  -7   32.30    2.90
  -4   2   6  114.09    6.30
   4  -2  -6  121.99    5.90
  -4   2   6  143.09    5.60
  -4   2   6  133.59    6.30
  -4   2   6  133.29    6.30
  -4   2   5  109.69    5.80
  -4   2   5  127.19    6.10
  -4   2   5  106.69    5.60
   4  -2  -5  117.89    6.10
  -4   2   5  132.09    6.20
  -4   2   4   19.00    2.30
   4  -2  -4   19.40    2.40
  -4   2   4   19.60    2.00
  -4   2   4   18.80    2.20
  -4   2   4   18.30    2.20
   4  -2  -3  101.89    5.30
  -4   2   3  100.29    5.00
   4  -2  -3   98.39    4.50
  -4   2   3  105.49    4.80
  -4   2   3   93.99    4.80
  -4   2   3   91.99    4.80
  -4   2   2   38.80    3.30
  -4   2   2   37.50    3.00
  -4   2   2   29.60    2.60
   4  -2  -2   33.20    2.90
   4  -2  -2   32.00    2.60
  -4   2   2   32.10    2.80
  -4   2   1   94.29    5.20
   4  -2  -1   88.49    4.50
  -4   2   1   99.29    4.70
  -4   2   1   89.49    4.40
  -4   2   1   92.69    4.70
   4  -2  -1   86.59    4.40
   4  -2   0    5.50    1.00
  -4   2   0    3.10    1.10
  -4   2   0    5.80    1.20
   4  -2   0    4.70    1.00
   4  -2   0    4.60    1.10
  -4   2   0    6.50    1.20
   4  -2   0    4.90    1.10
   4  -2   1   23.70    1.90
   4  -2   1   23.40    2.20
  -4   2  -1   22.30    2.10
  -4   2  -1   20.80    2.10
   4  -2   1   16.00    2.00
   4  -2   1   19.20    2.20
  -4   2  -1   20.90    2.20
   4  -2   1   21.70    2.00
  -4   2  -2    0.60    3.80
  -4   2  -2    2.10    0.90
  -4   2  -2    2.70    0.80
   4  -2   2    0.60    0.70
  -4   2  -2    1.60    0.90
   4  -2   2    1.40    0.70
   4  -2   2    1.60    0.70
   4  -2   3   41.50    2.70
  -4   2  -3   40.80    3.30
  -4   2  -3   38.60    2.90
   4  -2   3   39.60    3.30
  -4   2  -3   37.00    2.70
  -4   2  -3   39.10    3.10
   4  -2   3   42.80    2.90
  -4   2  -4   27.00    2.70
  -4   2  -4   28.00    2.70
   4  -2   4   29.40    3.10
  -4   2  -4   30.70    2.90
   4  -2   4   31.30    2.70
   4  -2   5    7.90    1.80
  -4   2  -5    6.40    1.50
  -4   2  -5    8.80    1.50
   4  -2   5    8.90    1.70
  -4   2  -5    7.80    1.50
   4  -2   5    4.90    1.40
   4  -2   6  118.19    4.90
  -4   2  -6  106.19    4.70
  -4   2  -6  104.89    4.80
   4  -2   6  108.59    5.10
   4  -2   6  100.79    6.20
  -4   2  -6   91.29    6.00
   4  -2   6  104.99    6.40
   4  -2   6  113.59    5.10
  -4   2  -6  120.49    5.60
   4  -2   6  108.79    5.60
   4  -2   7   12.40    1.60
  -4   2  -7   11.60    1.60
   4  -2   7   10.50    1.60
  -4   2  -7   13.80    1.70
   4  -2   7   11.70    1.80
   4  -2   8   55.89    3.10
  -4   2  -8   60.49    3.30
   4  -2   8   56.39    3.10
   4  -2   8   56.99    3.30
  -4   2  -9    3.10    0.70
  -4   2  -9    2.70    0.70
   4  -2   9    2.10    0.60
   4  -2   9    2.00    0.80
   4  -2  10   25.40    1.80
  -4   2 -10   25.70    1.60
   4  -2  10   24.70    1.60
   4  -2  10   29.90    1.80
   4  -1 -12    0.50    0.40
   4  -1 -11    3.80    0.90
   4  -1 -10    9.00    1.50
   4  -1  -9   16.60    2.10
  -4   1   8   15.50    2.10
   4  -1  -8   14.80    2.00
  -4   1   8   15.40    1.90
   4  -1  -8   10.90    2.10
  -4   1   7   21.40    2.90
  -4   1   7   30.00    2.90
   4  -1  -7   24.10    2.50
  -4   1   7   28.20    3.30
   4  -1  -7   29.60    3.20
  -4   1   6  138.39    6.20
  -4   1   6  119.39    6.50
  -4   1   6  138.69    6.20
  -4   1   6  138.09    6.20
  -4   1   6  120.69    6.50
  -4   1   6  144.49    5.50
   4  -1  -6  124.79    6.20
  -4   1   5    9.00    1.60
  -4   1   5    9.50    1.70
   4  -1  -5    8.10    1.50
   4  -1  -5    9.10    1.50
  -4   1   5    7.60    1.60
   4  -1  -5   10.30    1.70
  -4   1   4   52.79    3.70
  -4   1   4   54.89    3.70
  -4   1   4   49.60    3.40
   4  -1  -4   55.49    3.90
   4  -1  -4   48.60    3.20
  -4   1   4   51.99    3.60
  -4   1   3   31.60    2.60
   4  -1  -3   35.00    3.00
   4  -1  -3   29.10    2.40
  -4   1   3   33.10    2.50
  -4   1   3   32.70    2.70
  -4   1   2    5.10    1.20
  -4   1   2   10.50    1.50
   4  -1  -2   11.80    1.70
   4  -1  -2    8.60    1.30
  -4   1   2   11.20    1.50
  -4   1   2    8.80    1.40
  -4   1   2    9.80    1.50
  -4   1   1  422.26   10.00
   4  -1  -1  405.36    9.80
  -4   1   1  403.16    9.60
   4  -1  -1  414.46    9.60
  -4   1   1  417.86    9.80
  -4   1   1  396.16    9.70
   4  -1   0  272.17    7.30
  -4   1   0  286.47    7.60
   4  -1   0  281.47    7.60
  -4   1   0  281.07    7.10
   4  -1   0  276.67    6.60
  -4   1   0  285.87    7.70
  -4   1   0  291.47    7.70
   4  -1   0  295.87    6.90
   4  -1   1   19.90    1.70
   4  -1   1   22.10    2.00
  -4   1  -1   22.00    2.00
  -4   1  -1   22.30    2.00
   4  -1   1   16.60    1.90
   4  -1   1   21.80    2.20
  -4   1  -1   20.70    1.70
  -4   1  -1   22.30    2.20
   4  -1   1   21.00    1.80
   4  -1   2   69.99    3.30
  -4   1  -2   74.59    3.90
  -4   1  -2   72.09    3.60
   4  -1   2   73.19    4.00
  -4   1  -2   77.09    3.90
   4  -1   2   68.19    3.30
   4  -1   3   76.99    3.60
  -4   1  -3   79.19    4.30
  -4   1  -3   75.19    3.80
   4  -1   3   80.79    4.40
  -4   1  -3   79.99    3.90
  -4   1  -3   78.49    4.00
   4  -1   3   75.39    3.70
   4  -1   4   53.19    3.20
  -4   1  -4   50.49    3.60
  -4   1  -4   53.59    3.40
   4  -1   4   53.59    3.80
   4  -1   4   56.49    3.90
  -4   1  -4   50.29    3.40
   4  -1   4   57.69    3.40
   4  -1   5   54.89    3.60
  -4   1  -5   54.99    3.90
   4  -1   5   55.59    4.20
  -4   1  -5   56.99    3.70
  -4   1  -5   51.29    4.20
   4  -1   5   59.59    4.40
  -4   1  -5   56.89    3.70
   4  -1   5   63.39    3.90
   4  -1   6   84.69    5.30
   4  -1   6   86.49    4.80
   4  -1   6   88.89    5.60
  -4   1  -6   90.59    5.20
  -4   1  -6   87.09    4.90
  -4   1  -6   81.29    5.50
   4  -1   6   83.69    5.70
  -4   1  -6   92.19    4.80
   4  -1   6   93.89    5.00
  -4   1  -7   77.39    3.90
   4  -1   7   83.89    4.30
   4  -1   7   75.19    5.10
   4  -1   7   77.79    4.70
   4  -1   7   83.39    5.40
  -4   1  -7   79.09    4.90
  -4   1  -7   71.69    4.50
  -4   1  -7   84.79    4.20
  -4   1  -7   71.79    5.20
   4  -1   7   76.29    4.10
  -4   1  -7   85.79    4.60
   4  -1   7   85.69    4.90
   4  -1   8    3.00    1.00
   4  -1   8    3.10    0.90
  -4   1  -8    3.50    0.90
   4  -1   8    2.60    0.90
   4  -1   9    6.80    1.30
  -4   1  -9    7.50    1.20
   4  -1   9    5.10    1.10
   4  -1   9    6.90    1.20
  -4   1 -10   10.10    1.20
   4  -1  10   10.90    1.30
   4  -1  10   10.40    1.40
   4  -1  11    0.90    0.50
  -4   1 -11    0.70    0.40
   4  -1  11    0.60    0.40
   4  -1  11   -0.50    0.50
   4   0 -11   14.10    1.40
   4   0 -10    0.70    0.70
   4   0  -9  243.28    7.60
   4   0  -9  255.27    8.10
  -4   0   8   61.49    4.10
   4   0  -8   52.39    3.50
  -4   0   8   59.79    3.50
   4   0  -8   47.80    3.80
   4   0  -8   60.89    4.00
  -4   0   7    9.30    2.00
  -4   0   7   10.20    1.80
  -4   0   7   10.60    1.60
   4   0  -7    9.10    1.60
  -4   0   6  165.18    7.80
  -4   0   6  171.68    7.10
  -4   0   6  170.68    6.10
   4   0  -6  181.38    7.40
  -4   0   5   33.90    2.90
  -4   0   5   36.30    3.40
  -4   0   5   35.10    2.90
  -4   0   5   40.00    3.20
   4   0  -5   37.90    3.10
   4   0  -5   35.60    3.10
  -4   0   5   36.10    2.60
   4   0  -5   39.40    3.20
  -4   0   4   68.19    4.10
  -4   0   4   69.99    4.30
   4   0  -4   72.79    4.30
   4   0  -4   62.29    3.70
  -4   0   4   71.19    3.50
   4   0  -4   65.49    3.80
  -4   0   4   60.29    3.80
  -4   0   3   46.00    3.20
   4   0  -3   45.20    3.40
   4   0  -3   40.10    2.80
  -4   0   3   44.00    2.70
  -4   0   3   44.70    3.20
  -4   0   3   43.20    3.20
  -4   0   2   37.20    2.60
  -4   0   2   45.40    3.10
   4   0  -2   44.80    3.20
   4   0  -2   39.50    2.70
  -4   0   2   46.70    2.80
  -4   0   2   47.40    3.20
  -4   0   2   44.60    3.10
  -4   0   1    1.40    1.20
  -4   0   1    3.20    0.80
   4   0  -1    2.50    0.90
   4   0  -1    2.90    0.80
  -4   0   1    5.20    1.10
  -4   0   1    2.70    0.80
  -4   0   1    4.20    1.10
  -4   0   1    3.30    1.00
  -4   0   0  310.67    7.90
   4   0   0  310.17    7.30
  -4   0   0  306.97    7.20
   4   0   0  298.67    7.80
  -4   0   0  296.47    7.60
   4   0   0  310.57    8.10
  -4   0   0  298.27    8.00
  -4   0   0  303.17    7.80
   4   0   1   33.40    2.20
   4   0   1   38.60    2.40
  -4   0  -1   33.40    2.20
  -4   0  -1   29.70    2.20
   4   0   1   31.80    2.40
   4   0   1   32.20    2.50
  -4   0  -1   33.30    2.50
   4   0   1   32.40    2.10
   4   0   2   36.20    2.30
   4   0   2   39.60    2.30
  -4   0  -2   41.80    2.70
  -4   0  -2   39.30    2.40
   4   0   2   37.30    2.70
   4   0   2   39.90    2.70
  -4   0  -2   43.40    2.70
  -4   0  -2   42.80    2.60
   4   0   2   36.40    2.20
   4   0   3   31.50    2.20
  -4   0  -3   31.50    2.50
  -4   0  -3   27.80    2.10
   4   0   3   31.00    2.50
  -4   0  -3   28.90    2.20
  -4   0  -3   30.50    2.30
   4   0   3   31.80    2.20
   4   0   4   24.40    2.10
   4   0   4   22.80    2.50
  -4   0  -4   21.30    2.20
  -4   0  -4   24.50    2.10
   4   0   4   23.50    2.40
  -4   0  -4   21.40    2.00
  -4   0  -4   21.70    2.10
   4   0   4   24.30    2.10
   4   0   4   18.90    2.10
   4   0   5   -1.40    0.90
   4   0   5    0.10    0.60
   4   0   5    1.40    0.80
  -4   0  -5    0.00    0.60
  -4   0  -5    0.40    0.50
  -4   0  -5    0.50    0.50
   4   0   5   -0.10    1.00
  -4   0  -5    0.00    0.70
  -4   0  -5    0.00    0.70
   4   0   5    0.30    0.60
   4   0   6   12.20    1.90
   4   0   6   16.60    2.20
   4   0   6   10.90    1.90
  -4   0  -6   14.60    2.10
  -4   0  -6   18.20    2.00
  -4   0  -6   14.00    2.10
   4   0   6   15.60    2.40
  -4   0  -6   14.70    1.90
  -4   0  -6   14.10    1.80
   4   0   6   15.40    2.00
   4   0   7   96.29    5.30
   4   0   7   91.79    5.60
   4   0   7  104.99    5.90
  -4   0  -7   99.79    5.50
  -4   0  -7   92.89    5.70
   4   0   7   97.19    6.10
  -4   0  -7  104.29    4.90
   4   0   7  104.59    5.30
   4   0   8    1.10    0.60
   4   0   8    0.00    0.70
   4   0   8    0.00    0.90
  -4   0  -8    0.90    0.40
   4   0   8    1.20    0.80
  -4   0  -8    1.00    0.70
   4   0   8    1.20    0.90
   4   0   9   -2.30    0.90
   4   0   9    0.30    0.70
  -4   0  -9   -1.50    0.70
   4   0   9    0.10    0.60
   4   0  10   49.80    3.00
  -4   0 -10   51.59    3.00
   4   0  10   52.69    3.10
   4   0  11    3.10    0.80
  -4   0 -11    4.30    0.80
   4   0  11    3.80    0.90
   4   0  11    5.20    0.90
   4   1 -11    1.70    0.50
   4   1 -11    0.80    0.50
   4   1 -10    3.80    1.00
   4   1 -10    3.90    0.90
   4   1  -9    4.60    1.10
   4   1  -9    5.40    1.20
   4   1  -8   19.50    2.10
  -4  -1   8   22.50    2.20
  -4  -1   8   25.50    2.60
   4   1  -8   21.70    2.30
  -4  -1   8   21.70    2.10
   4   1  -8   18.20    2.30
  -4  -1   7    1.60    0.90
   4   1  -7    1.50    0.60
  -4  -1   7    0.00    0.90
   4   1  -7    0.80    0.60
  -4  -1   7    0.70    0.60
  -4  -1   7    0.40    0.60
   4   1  -7   -0.70    0.90
  -4  -1   6   -0.80    0.80
  -4  -1   6   -0.50    0.90
  -4  -1   6    0.20    0.50
  -4  -1   6    0.40    0.70
   4   1  -6    0.80    0.60
  -4  -1   5   55.09    3.60
  -4  -1   5   51.99    4.10
  -4  -1   5   50.39    3.50
  -4  -1   5   53.49    3.70
   4   1  -5   54.99    3.60
  -4  -1   5   55.59    3.20
   4   1  -5   52.59    3.70
  -4  -1   4  108.19    5.00
  -4  -1   4  109.19    5.50
  -4  -1   4  104.69    4.90
  -4  -1   4  104.49    4.90
   4   1  -4  113.09    5.20
   4   1  -4  108.69    5.10
  -4  -1   4  105.69    4.30
   4   1  -4  115.99    5.30
  -4  -1   3   35.90    2.80
  -4  -1   3   38.40    3.00
  -4  -1   3   38.60    2.90
   4   1  -3   43.20    3.20
   4   1  -3   36.50    2.70
  -4  -1   3   37.40    2.40
   4   1  -3   40.50    2.80
  -4  -1   2  171.28    6.20
  -4  -1   2  178.28    6.30
   4   1  -2  185.38    6.50
   4   1  -2  189.18    6.70
   4   1  -2  178.98    6.00
  -4  -1   2  188.88    5.50
  -4  -1   2  183.88    5.50
  -4  -1   2  193.78    6.60
  -4  -1   1  509.25   10.50
   4   1  -1  571.54   12.70
   4   1  -1  527.85   11.90
   4   1  -1  509.75   11.10
  -4  -1   1  557.44   11.10
  -4  -1   1  542.25   11.90
  -4  -1   1  531.15   11.90
  -4  -1   0  106.59    3.90
   4   1   0  108.39    3.80
   4   1   0  104.49    4.90
   4   1   0  110.59    4.40
   4   1   0  105.59    4.20
  -4  -1   0  104.19    4.20
  -4  -1   0  102.79    3.80
  -4  -1   0  104.39    4.50
  -4  -1   0  103.59    4.50
  -4  -1  -1   44.60    2.80
   4   1   1   46.20    2.40
   4   1   1   42.50    3.10
  -4  -1  -1   43.30    2.50
   4   1   1   45.50    2.50
   4   1   1   45.20    2.20
  -4  -1  -1   42.70    2.40
   4   1   1   46.20    2.80
   4   1   1   44.50    2.70
  -4  -1  -1   45.30    2.80
  -4  -1  -1   50.29    2.60
   4   1   1   46.50    2.30
  -4  -1  -1   45.00    2.90
  -4  -1  -2 1478.95   23.20
   4   1   2 1520.15   21.70
   4   1   2 1411.66   22.20
   4   1   2 1477.85   24.40
  -4  -1  -2 1460.45   23.00
   4   1   2 1443.76   22.20
  -4  -1  -2 1403.56   22.00
   4   1   2 1420.06   23.30
  -4  -1  -2 1430.66   23.10
   4   1   2 1465.85   23.50
  -4  -1  -2 1467.85   23.30
  -4  -1  -2 1402.66   22.00
   4   1   2 1448.46   21.80
  -4  -1  -2 1491.55   23.30
   4   1   3   90.99    3.30
   4   1   3   92.49    3.70
   4   1   3   95.49    4.40
   4   1   3   90.89    4.10
  -4  -1  -3   96.99    4.20
  -4  -1  -3   91.59    3.50
   4   1   3   90.19    4.10
   4   1   3   91.39    4.10
  -4  -1  -3   92.29    3.80
  -4  -1  -3  103.19    4.00
   4   1   3   92.29    3.50
   4   1   4 1039.60   18.30
   4   1   4 1100.39   20.20
  -4  -1  -4 1076.09   19.40
   4   1   4 1039.00   19.30
  -4  -1  -4 1071.79   17.70
  -4  -1  -4 1091.99   18.60
   4   1   4 1029.40   17.60
   4   1   5   28.20    2.40
   4   1   5   26.40    2.70
   4   1   5   26.40    2.60
  -4  -1  -5   28.50    2.60
  -4  -1  -5   25.50    2.60
   4   1   5   28.90    2.70
  -4  -1  -5   27.50    2.30
  -4  -1  -5   29.90    2.40
   4   1   5   29.80    2.30
   4   1   6    6.40    1.40
   4   1   6    7.40    1.50
   4   1   6    9.10    1.70
  -4  -1  -6    7.70    1.50
  -4  -1  -6    5.40    1.50
   4   1   6    6.70    1.60
  -4  -1  -6    6.50    1.30
  -4  -1  -6   10.10    1.50
   4   1   6    8.10    1.40
   4   1   7    4.20    1.30
   4   1   7    5.20    1.40
   4   1   7    4.80    1.30
  -4  -1  -7    5.10    1.20
  -4  -1  -7    3.70    1.20
   4   1   7    4.90    1.50
  -4  -1  -7    5.90    1.50
  -4  -1  -7    5.00    1.10
   4   1   7    4.00    1.10
   4   1   8   22.10    2.20
  -4  -1  -8   16.90    1.80
   4   1   8   14.50    2.20
   4   1   8   19.60    2.50
   4   1   8   15.60    2.30
  -4  -1  -8   18.40    2.20
  -4  -1  -8   16.30    1.90
  -4  -1  -8   13.70    2.20
   4   1   8   18.00    2.70
  -4  -1  -8   16.70    2.50
   4   1   8   18.20    2.00
  -4  -1  -8   17.10    2.00
   4   1   8   19.40    2.20
   4   1   8   18.80    1.90
   4   1   9    0.30    0.60
  -4  -1  -9    0.90    0.60
  -4  -1  -9    0.50    0.50
   4   1   9    1.20    0.80
  -4  -1  -9    0.30    0.50
   4   1   9    0.30    0.80
  -4  -1  -9    1.50    0.60
  -4  -1  -9   -1.80    0.70
   4   1   9   -0.40    0.90
   4   1  10   14.40    1.70
  -4  -1 -10   13.80    1.70
   4   1  10   16.70    1.90
  -4  -1 -10   13.70    1.70
   4   1  10   15.50    1.80
  -4  -1 -10   11.70    1.50
  -4  -1 -10   19.90    1.80
  -4  -1 -11   52.79    2.80
   4   1  11   50.39    2.90
  -4  -1 -11   49.90    2.80
   4   1  11   53.89    3.00
  -4  -1 -11   54.69    2.90
   4   1  12    2.10    0.70
   4   1  12    2.50    0.60
   4   1  12    3.30    0.70
  -4  -2  11   20.90    1.60
   4   2 -11   20.90    1.50
   4   2 -10   85.19    3.80
   4   2  -9    1.70    0.80
   4   2  -9    1.70    0.80
   4   2  -8    3.80    1.00
  -4  -2   8    4.10    1.00
  -4  -2   8    3.00    0.90
   4   2  -8    2.60    1.10
  -4  -2   7   31.20    3.40
   4   2  -7   30.40    2.60
  -4  -2   7   34.10    2.70
  -4  -2   7   33.70    3.10
  -4  -2   7   34.00    3.20
  -4  -2   7   33.50    2.60
   4   2  -7   29.00    3.00
  -4  -2   6    5.70    1.50
  -4  -2   6    5.40    1.30
  -4  -2   6    4.60    1.00
  -4  -2   6    4.60    1.10
  -4  -2   6    5.20    1.30
   4   2  -6    4.40    1.30
  -4  -2   5    2.00    1.00
  -4  -2   5    2.20    0.80
   4   2  -5    4.70    1.00
  -4  -2   5    1.50    0.70
  -4  -2   5    1.60    0.80
  -4  -2   5    1.80    0.90
   4   2  -5    0.70    0.70
  -4  -2   4   -0.20    0.70
  -4  -2   4   -0.30    0.80
  -4  -2   4   -0.20    0.60
  -4  -2   4    0.30    0.60
   4   2  -4   -0.10    0.50
  -4  -2   4    0.00    0.60
  -4  -2   4   -0.60    0.60
   4   2  -4   -0.10    0.60
  -4  -2   3   15.50    2.00
  -4  -2   3   17.50    1.90
  -4  -2   3   18.40    1.90
  -4  -2   3   16.90    1.90
   4   2  -3   22.30    2.00
   4   2  -3   14.90    1.90
   4   2  -3   16.30    2.00
  -4  -2   3   17.60    1.70
   4   2  -3   19.50    2.10
  -4  -2   2    4.10    1.20
  -4  -2   2    3.60    1.00
  -4  -2   2    4.60    1.00
  -4  -2   2    2.90    0.90
   4   2  -2    2.90    0.90
   4   2  -2    3.20    0.90
   4   2  -2    3.50    1.10
  -4  -2   2    3.00    0.80
  -4  -2   2    4.00    0.80
   4   2  -2    3.40    1.00
  -4  -2   1  312.27    8.50
   4   2  -1  303.97    6.90
  -4  -2   1  313.17    8.50
   4   2  -1  319.17    8.90
  -4  -2   1  316.57    7.80
   4   2  -1  305.37    8.70
   4   2  -1  298.47    7.80
  -4  -2   1  299.77    7.20
  -4  -2   1  313.37    7.60
  -4  -2   0   29.20    2.40
   4   2   0   29.60    1.70
   4   2   0   27.80    1.80
  -4  -2   0   32.40    2.50
   4   2   0   29.70    2.40
   4   2   0   28.70    2.10
   4   2   0   31.90    2.70
  -4  -2   0   31.80    2.00
  -4  -2   0   28.70    2.20
  -4  -2  -1   87.09    4.00
  -4  -2  -1   86.09    3.90
   4   2   1   87.89    3.40
   4   2   1   85.49    3.30
   4   2   1   82.69    4.40
   4   2   1   87.09    3.80
   4   2   1   87.09    3.70
  -4  -2  -1   83.49    3.20
  -4  -2  -1   82.39    3.70
  -4  -2  -2  180.68    5.50
  -4  -2  -2  177.68    5.40
   4   2   2  165.38    4.80
   4   2   2  161.18    4.80
   4   2   2  169.08    6.20
  -4  -2  -2  158.48    5.10
   4   2   2  164.08    5.00
   4   2   2  168.38    5.30
   4   2   2  163.98    5.10
  -4  -2  -2  166.08    5.20
  -4  -2  -2  171.88    5.50
   4   2   2  163.48    4.30
   4   2   3  172.88    5.00
   4   2   3  171.08    5.00
   4   2   3  177.88    6.10
  -4  -2  -3  179.28    5.60
   4   2   3  175.28    5.60
   4   2   3  169.18    5.40
  -4  -2  -3  174.68    5.90
  -4  -2  -3  185.18    5.60
  -4  -2  -3  173.98    5.00
  -4  -2  -4 1755.12   27.00
   4   2   4 1662.23   25.50
   4   2   4 1674.73   27.80
   4   2   4 1692.93   25.80
   4   2   4 1688.13   26.60
   4   2   4 1698.13   26.60
  -4  -2  -4 1658.03   27.90
  -4  -2  -4 1723.83   25.80
  -4  -2  -4 1630.14   25.80
   4   2   4 1616.24   26.50
   4   2   5  472.15   10.60
   4   2   5  496.65   12.10
   4   2   5  502.85   10.50
  -4  -2  -5  467.85   11.20
  -4  -2  -5  451.05   11.60
   4   2   5  440.26   11.10
  -4  -2  -5  442.06   11.90
  -4  -2  -5  475.35   11.00
   4   2   5  439.86   11.90
  -4  -2  -5  467.35   10.60
   4   2   6   10.60    1.50
   4   2   6   11.20    1.60
   4   2   6    8.30    1.70
   4   2   6    9.90    1.70
  -4  -2  -6    9.10    1.50
  -4  -2  -6    9.30    1.80
   4   2   6    9.10    1.60
  -4  -2  -6    5.80    1.50
  -4  -2  -6    9.70    1.60
  -4  -2  -6    8.80    1.40
   4   2   7    2.10    1.00
   4   2   7    3.80    1.20
   4   2   7    5.30    1.40
   4   2   7    2.00    1.20
  -4  -2  -7    2.00    0.80
  -4  -2  -7    2.20    1.00
   4   2   7    3.60    1.30
  -4  -2  -7    2.30    1.10
  -4  -2  -7    3.60    1.20
  -4  -2  -7    4.40    1.10
   4   2   8    7.50    1.60
   4   2   8    9.00    1.70
   4   2   8    7.40    1.60
  -4  -2  -8    8.40    1.60
  -4  -2  -8    9.30    1.70
   4   2   8   10.30    1.90
  -4  -2  -8    6.20    1.60
  -4  -2  -8    6.30    1.30
   4   2   9   45.60    3.10
  -4  -2  -9   44.40    3.10
  -4  -2  -9   38.80    2.90
   4   2   9   45.90    3.60
  -4  -2  -9   42.80    2.90
  -4  -2  -9   42.10    3.10
   4   2  10    1.30    0.80
  -4  -2 -10    0.70    0.60
  -4  -2 -10    2.60    1.00
  -4  -2 -10    1.20    0.60
   4   2  10    0.10    0.70
  -4  -2 -10    1.30    0.70
   4   2  11    2.90    0.80
  -4  -2 -11    4.40    1.00
   4   2  11    3.10    0.90
  -4  -2 -11    3.50    0.80
   4   2  11    4.10    1.00
  -4  -2 -11    3.10    0.80
  -4  -2 -12    2.40    0.80
   4   2  12    4.70    0.90
   4   2  12    4.60    0.80
  -4  -2 -12    3.20    0.80
   4   2  13    2.90    0.60
  -4  -3  10    5.20    1.00
   4   3 -10    5.70    1.00
   4   3  -9    9.40    1.30
  -4  -3   9    9.60    1.40
   4   3  -8   43.00    2.90
  -4  -3   8   43.40    3.20
   4   3  -7   43.80    3.00
  -4  -3   7   44.40    3.00
  -4  -3   7   40.10    3.30
  -4  -3   7   43.70    2.90
   4   3  -7   40.50    3.60
   4   3  -7   40.50    2.90
  -4  -3   6  246.68    7.20
  -4  -3   6  224.68    8.00
  -4  -3   6  240.98    7.20
  -4  -3   6  237.38    7.10
   4   3  -6  217.18    8.40
   4   3  -6  208.58    6.90
  -4  -3   5  125.79    6.50
  -4  -3   5  133.99    5.70
  -4  -3   5  144.49    5.20
  -4  -3   5  134.19    5.90
  -4  -3   5  140.39    6.00
  -4  -3   5  130.99    5.00
   4   3  -5  126.09    6.10
  -4  -3   4    0.30    0.70
  -4  -3   4    0.10    0.60
  -4  -3   4    0.00    0.80
   4   3  -4   -0.40    1.00
   4   3  -4    0.70    0.50
  -4  -3   4   -0.10    0.70
  -4  -3   4   -0.30    0.60
   4   3  -4    0.40    0.70
  -4  -3   3    2.70    0.90
  -4  -3   3    3.10    1.00
  -4  -3   3    3.40    1.00
   4   3  -3    1.60    0.80
   4   3  -3    1.90    0.80
  -4  -3   3    2.10    0.70
  -4  -3   3    3.70    0.90
   4   3  -3    1.30    0.80
  -4  -3   2   35.80    2.80
  -4  -3   2   34.50    2.60
   4   3  -2   28.20    2.40
   4   3  -2   33.60    2.60
   4   3  -2   31.80    2.70
  -4  -3   2   33.30    2.30
  -4  -3   2   33.80    2.20
   4   3  -2   29.80    2.50
  -4  -3   2   32.40    2.10
  -4  -3   2   32.40    2.70
   4   3  -1   98.09    4.70
  -4  -3   1  105.19    4.80
   4   3  -1  101.19    3.90
  -4  -3   1  106.39    4.80
  -4  -3   1  105.89    4.40
   4   3  -1  104.09    4.50
  -4  -3   1  114.19    4.20
  -4  -3   1  107.89    3.80
   4   3  -1  105.09    4.40
  -4  -3   1  100.49    4.00
  -4  -3   0   59.59    3.50
   4   3   0   60.29    2.80
  -4  -3   0   62.79    3.10
   4   3   0   54.29    2.80
  -4  -3   0   61.09    3.50
   4   3   0   56.89    3.10
  -4  -3   0   61.89    3.00
  -4  -3   0   58.59    3.10
   4   3   0   63.29    3.90
   4   3   1  119.29    3.90
  -4  -3  -1  130.89    5.00
  -4  -3  -1  130.29    5.00
   4   3   1  121.49    4.20
   4   3   1  117.29    3.80
   4   3   1  132.39    5.80
   4   3   1  119.89    4.30
  -4  -3  -1  129.69    4.20
  -4  -3  -1  126.59    4.20
  -4  -3  -1  120.19    4.70
   4   3   2    9.30    1.10
  -4  -3  -2    8.90    1.20
   4   3   2    9.50    1.20
   4   3   2    9.10    1.10
   4   3   2   10.40    1.70
   4   3   2    8.50    1.10
  -4  -3  -2    9.00    1.20
  -4  -3  -2    9.70    1.40
  -4  -3  -2    9.50    1.20
   4   3   3    4.70    0.80
   4   3   3    4.10    0.80
   4   3   3    5.10    0.90
   4   3   3    4.20    0.80
   4   3   3    4.30    1.20
   4   3   3    3.80    0.80
  -4  -3  -3    4.10    0.90
  -4  -3  -3    4.70    1.00
  -4  -3  -3    5.30    0.80
  -4  -3  -3    4.30    0.90
   4   3   4  194.98    5.30
   4   3   4  183.68    5.60
   4   3   4  185.18    5.40
   4   3   4  195.28    6.60
  -4  -3  -4  188.68    6.00
  -4  -3  -4  200.68    6.70
  -4  -3  -4  210.98    6.20
  -4  -3  -4  192.08    5.80
  -4  -3  -4  182.58    5.50
   4   3   5  125.89    4.40
   4   3   5  125.49    4.80
   4   3   5  122.29    4.60
   4   3   5  123.69    5.70
   4   3   5  135.19    6.00
  -4  -3  -5  127.39    5.00
  -4  -3  -5  124.59    5.40
  -4  -3  -5  121.69    5.70
  -4  -3  -5  127.19    5.10
  -4  -3  -5  122.59    4.80
  -4  -3  -5  113.19    4.60
   4   3   6   66.29    3.70
   4   3   6   63.89    4.40
   4   3   6   73.19    3.80
   4   3   6   68.19    4.60
  -4  -3  -6   65.19    3.70
  -4  -3  -6   64.79    4.30
  -4  -3  -6   57.19    4.20
  -4  -3  -6   69.09    4.10
  -4  -3  -6   69.29    3.70
   4   3   7   88.19    5.60
   4   3   7   88.09    4.60
   4   3   7   89.89    4.70
   4   3   7   89.39    5.40
  -4  -3  -7   88.79    4.50
  -4  -3  -7   84.29    5.30
  -4  -3  -7   86.29    4.90
  -4  -3  -7   89.09    5.50
  -4  -3  -7   91.09    4.50
   4   3   8    9.60    1.70
   4   3   8    9.20    1.70
   4   3   8    7.60    1.80
   4   3   8    9.80    1.80
  -4  -3  -8    9.10    1.90
  -4  -3  -8   10.70    2.00
  -4  -3  -8   10.10    1.60
  -4  -3  -9   30.30    2.70
   4   3   9   33.40    3.10
   4   3   9   34.40    3.60
   4   3   9   32.30    3.40
   4   3   9   35.50    3.10
  -4  -3  -9   26.60    3.10
  -4  -3  -9   31.80    3.40
  -4  -3  -9   32.20    2.70
   4   3  10   24.40    2.30
  -4  -3 -10   29.50    2.50
  -4  -3 -10   23.70    2.30
   4   3  10   26.40    2.60
  -4  -3 -10   25.30    2.10
   4   3  11    2.50    0.90
  -4  -3 -11    3.70    0.90
  -4  -3 -11    2.80    0.70
   4   3  11    4.00    1.00
  -4  -3 -11    1.90    0.90
  -4  -3 -11    3.80    1.00
   4   3  12   30.50    2.00
  -4  -3 -12   32.70    2.20
   4   3  12   29.90    2.20
   4   3  12   34.50    2.20
  -4  -3 -12   33.50    2.20
  -4  -3 -13    2.30    0.60
   4   3  13    4.10    0.70
  -4  -3 -13    2.20    0.60
  -4  -4  10    0.60    0.50
  -4  -4  10    0.50    0.50
   4   4 -10    0.30    0.40
   4   4  -9    0.30    0.50
  -4  -4   9    0.70    0.60
   4   4  -9   -0.30    0.60
  -4  -4   9   -0.30    0.60
   4   4  -8    1.10    0.50
  -4  -4   8    2.80    0.90
  -4  -4   8    1.40    0.60
   4   4  -7    1.50    0.60
   4   4  -7    0.60    0.60
  -4  -4   7   -0.60    0.50
   4   4  -6    4.80    1.00
  -4  -4   6    4.50    1.10
  -4  -4   6    5.40    1.20
   4   4  -6    4.00    1.00
   4   4  -6    4.30    1.40
  -4  -4   5    1.80    0.80
   4   4  -5    1.00    1.00
  -4  -4   5   -0.20    0.80
  -4  -4   5    0.20    0.40
   4   4  -5    0.80    0.80
  -4  -4   4   93.29    4.70
  -4  -4   4   82.89    4.60
   4   4  -4   95.89    5.40
  -4  -4   4   94.49    4.20
   4   4  -4   85.49    4.80
  -4  -4   4   83.49    4.00
   4   4  -4   85.89    5.10
  -4  -4   3  151.28    6.10
  -4  -4   3  160.08    6.20
   4   4  -3  156.08    6.70
  -4  -4   3  152.98    5.30
   4   4  -3  143.19    6.30
  -4  -4   2   26.70    2.50
  -4  -4   2   25.20    2.40
   4   4  -2   24.70    2.40
   4   4  -2   27.70    2.70
  -4  -4   2   26.60    2.00
   4   4  -2   27.20    2.70
   4   4  -1   73.39    4.20
   4   4  -1   74.89    3.60
  -4  -4   1   78.79    4.30
  -4  -4   1   77.29    3.90
   4   4  -1   75.09    4.00
   4   4  -1   74.39    4.00
  -4  -4   1   78.69    3.60
  -4  -4   1   78.99    3.40
  -4  -4   1   72.09    3.50
   4   4   0  171.48    5.40
  -4  -4   0  178.78    6.50
   4   4   0  179.28    6.90
   4   4   0  172.88    5.70
  -4  -4   0  172.38    5.40
  -4  -4   0  171.18    5.70
   4   4   1    0.30    0.50
   4   4   1    0.70    0.60
   4   4   1    1.70    0.90
  -4  -4  -1    0.80    0.70
  -4  -4  -1    0.90    0.60
  -4  -4  -1    0.60    0.70
   4   4   2   65.29    3.00
  -4  -4  -2   75.79    3.70
   4   4   2   65.39    3.20
   4   4   2   70.99    4.50
  -4  -4  -2   67.39    3.30
  -4  -4  -2   65.39    3.70
   4   4   3   35.80    2.20
   4   4   3   35.40    2.30
   4   4   3   43.30    3.50
  -4  -4  -3   38.30    2.70
  -4  -4  -3   41.60    2.90
  -4  -4  -3   38.70    2.60
   4   4   4    3.40    0.80
   4   4   4    3.40    0.90
   4   4   4    4.00    0.90
   4   4   4    3.20    1.00
  -4  -4  -4    2.20    0.80
  -4  -4  -4    3.20    0.90
  -4  -4  -4    3.90    1.00
  -4  -4  -4    2.20    0.80
   4   4   5    0.60    0.50
   4   4   5    0.40    0.50
   4   4   5    1.00    0.70
   4   4   5    0.30    0.60
   4   4   5    0.60    0.90
   4   4   5    0.50    0.80
  -4  -4  -5    0.70    0.60
  -4  -4  -5    1.90    0.70
  -4  -4  -5    1.80    0.90
  -4  -4  -5    0.20    0.40
  -4  -4  -5    1.60    0.70
  -4  -4  -5    0.40    0.60
   4   4   6    2.30    0.80
   4   4   6    1.80    0.90
   4   4   6    1.70    0.70
   4   4   6    1.40    0.60
   4   4   6    0.70    0.90
  -4  -4  -6    1.50    0.60
  -4  -4  -6    1.30    0.80
  -4  -4  -6    2.40    1.00
  -4  -4  -6    0.50    0.50
  -4  -4  -6    2.00    0.90
   4   4   7   17.50    2.20
   4   4   7   17.40    2.10
   4   4   7   16.30    1.90
   4   4   7   21.30    2.70
   4   4   7   17.80    2.70
  -4  -4  -7   17.20    2.30
  -4  -4  -7   17.30    2.10
  -4  -4  -7   16.20    2.40
  -4  -4  -7   13.90    1.90
   4   4   8    1.20    0.80
   4   4   8    0.20    1.00
   4   4   8    0.50    0.60
   4   4   8    0.30    1.90
  -4  -4  -8   -2.00    1.00
  -4  -4  -8    0.60    0.80
  -4  -4  -8   -2.40    1.20
   4   4   9    5.70    1.40
   4   4   9    9.70    2.00
   4   4   9    5.50    1.30
   4   4   9    5.40    1.80
  -4  -4  -9    5.80    1.30
  -4  -4  -9    7.40    1.70
  -4  -4  -9    6.40    1.50
  -4  -4  -9    4.40    1.00
  -4  -4 -10   -0.80    0.80
   4   4  10    4.40    1.10
   4   4  10    0.20    0.70
  -4  -4 -10    1.20    0.80
  -4  -4 -10    4.40    1.00
   4   4  11   17.70    2.00
  -4  -4 -11   21.30    2.10
  -4  -4 -11   14.90    1.90
   4   4  12    4.20    0.90
  -4  -4 -12    2.90    0.90
   4   4  12    3.20    0.80
  -4  -4 -12    2.90    0.90
  -4  -4 -13    0.00    0.50
   4   4  13    0.60    0.50
  -4  -4 -13    0.70    0.50
  -4  -5   9   27.50    1.90
  -4  -5   9   28.90    1.90
   4   5  -9   27.50    1.90
  -4  -5   9   30.30    2.00
  -4  -5   9   28.60    2.00
   4   5  -8   20.80    1.70
  -4  -5   8   24.20    2.10
  -4  -5   8   23.80    2.20
   4   5  -7    5.40    1.00
  -4  -5   7    5.60    1.30
   4   5  -7    5.60    1.10
  -4  -5   7    4.90    1.10
  -4  -5   6    1.80    0.90
   4   5  -6    2.20    0.90
   4   5  -6    2.20    1.00
  -4  -5   6    3.30    1.00
  -4  -5   5   32.70    3.00
  -4  -5   5   33.30    2.90
   4   5  -5   30.90    3.30
  -4  -5   5   36.90    2.70
   4   5  -5   37.70    3.70
   4   5  -5   33.30    2.70
   4   5  -5   35.60    2.70
   4   5  -5   38.50    2.80
  -4  -5   5   35.00    3.10
  -4  -5   4   12.40    1.80
  -4  -5   4   11.20    1.70
   4   5  -4   11.20    2.00
  -4  -5   4   11.90    1.60
   4   5  -4   11.40    2.10
  -4  -5   3   12.60    1.90
  -4  -5   3   12.30    1.80
   4   5  -3   10.00    1.90
  -4  -5   3   13.70    1.70
   4   5  -3   12.70    2.20
  -4  -5   2    0.80    0.80
  -4  -5   2    2.30    0.70
   4   5  -2    0.60    0.80
  -4  -5   2    2.40    0.90
   4   5  -2    1.10    0.90
   4   5  -1   14.60    1.80
  -4  -5   1   14.70    1.80
   4   5  -1   14.20    2.00
   4   5  -1   13.90    1.90
  -4  -5   1   15.80    1.80
  -4  -5   1   11.30    1.50
  -4  -5   1   14.60    2.00
   4   5   0    1.90    0.70
  -4  -5   0    2.00    1.00
   4   5   0    1.40    0.80
   4   5   0    1.40    0.70
  -4  -5   0    1.70    0.70
  -4  -5   0    1.70    0.80
   4   5   1   13.20    1.60
  -4  -5  -1   14.30    2.00
   4   5   1   11.50    1.40
   4   5   1   15.70    2.20
  -4  -5  -1   15.70    1.50
  -4  -5  -1   12.80    1.50
  -4  -5  -1   15.50    1.90
   4   5   2  519.35   11.00
  -4  -5  -2  564.54   12.30
   4   5   2  489.05   10.90
   4   5   2  583.64   14.60
  -4  -5  -2  539.05   11.70
  -4  -5  -2  486.65   12.10
   4   5   3  206.18    6.20
  -4  -5  -3  210.48    6.40
   4   5   3  202.08    6.20
   4   5   3  215.88    8.40
  -4  -5  -3  203.38    6.70
  -4  -5  -3  205.08    7.20
  -4  -5  -3  199.38    6.90
   4   5   4   45.80    2.80
   4   5   4   45.30    3.20
   4   5   4   47.40    2.90
   4   5   4   49.40    3.80
  -4  -5  -4   45.70    3.20
  -4  -5  -4   47.50    2.80
  -4  -5  -4   48.80    3.30
  -4  -5  -4   49.70    3.30
   4   5   5   13.40    1.60
   4   5   5   12.30    1.80
   4   5   5   13.10    2.00
  -4  -5  -5   15.90    1.70
  -4  -5  -5   14.40    1.80
  -4  -5  -5   13.20    1.90
  -4  -5  -5   14.70    1.70
  -4  -5  -5   14.50    1.80
  -4  -5  -5   13.60    1.80
   4   5   5   13.10    1.70
   4   5   6   35.00    2.70
   4   5   6   30.60    2.90
   4   5   6   28.80    2.50
   4   5   6   26.20    2.90
  -4  -5  -6   33.50    2.90
  -4  -5  -6   29.60    2.60
  -4  -5  -6   28.60    2.90
  -4  -5  -6   30.80    2.70
   4   5   7  194.18    6.90
   4   5   7  207.08    8.00
   4   5   7  188.48    7.00
   4   5   7  183.28    8.10
  -4  -5  -7  190.08    7.80
  -4  -5  -7  186.38    8.10
  -4  -5  -7  192.08    7.30
   4   5   8   49.99    3.60
   4   5   8   46.80    3.90
   4   5   8   52.89    3.80
   4   5   8   55.29    4.60
  -4  -5  -8   49.50    4.20
  -4  -5  -8   47.40    4.20
  -4  -5  -8   48.30    3.80
   4   5   8   53.39    4.50
   4   5   9   19.20    2.30
   4   5   9   19.70    2.70
  -4  -5  -9   23.20    2.30
  -4  -5  -9   17.70    2.20
   4   5   9   23.50    2.70
   4   5   9   22.40    2.90
   4   5   9   21.10    3.30
  -4  -5  -9   27.10    3.20
  -4  -5  -9   24.80    2.90
  -4  -5  -9   17.80    2.60
  -4  -5  -9   20.60    2.30
  -4  -5 -10   33.30    2.70
   4   5  10   33.60    3.20
  -4  -5 -10   34.10    3.00
  -4  -5 -11    7.00    1.30
  -4  -5 -11    6.30    1.20
   4   5  12    0.20    0.50
  -4  -5 -12    1.40    0.60
  -4  -5 -12    1.10    0.70
  -4  -5 -13    3.00    0.70
  -4  -5 -13    2.40    0.70
  -4  -6   8   75.99    3.10
  -4  -6   8   76.19    3.10
   4   6  -8   71.49    2.90
  -4  -6   8   76.39    3.10
  -4  -6   8   80.59    3.50
  -4  -6   7   11.60    1.50
  -4  -6   7   12.90    1.40
  -4  -6   7   11.70    1.50
   4   6  -7   15.30    1.60
  -4  -6   7   12.00    1.70
  -4  -6   6   33.30    2.70
  -4  -6   6   33.30    2.50
  -4  -6   6   37.20    2.90
   4   6  -6   34.40    2.60
   4   6  -6   35.60    2.60
  -4  -6   6   36.40    3.00
  -4  -6   5   40.80    2.90
  -4  -6   5   43.40    3.30
   4   6  -5   42.80    3.00
   4   6  -5   44.40    3.00
   4   6  -5   48.70    3.20
  -4  -6   5   44.30    3.50
  -4  -6   4   12.50    1.70
  -4  -6   4   18.00    2.10
  -4  -6   4   17.50    2.10
  -4  -6   4   10.80    1.80
  -4  -6   4   12.80    1.70
   4   6  -4   12.80    1.70
   4   6  -4   13.00    1.70
   4   6  -4   13.30    2.30
   4   6  -4   14.50    1.80
  -4  -6   4   13.60    1.90
  -4  -6   4   11.20    1.90
  -4  -6   3  181.08    6.60
  -4  -6   3  193.28    7.50
  -4  -6   3  192.08    7.80
  -4  -6   3  184.68    6.90
   4   6  -3  188.18    8.30
  -4  -6   3  205.38    6.90
   4   6  -3  198.88    8.60
   4   6  -3  201.68    6.70
   4   6  -3  203.38    6.90
   4   6  -3  210.88    7.10
  -4  -6   3  188.88    7.20
  -4  -6   2  146.89    6.60
  -4  -6   2  134.39    6.30
   4   6  -2  140.49    7.00
  -4  -6   2  149.88    5.90
   4   6  -2  159.48    7.30
   4   6  -1   90.69    4.60
   4   6  -1   89.99    5.10
   4   6  -1   94.39    5.40
  -4  -6   1   90.59    4.50
  -4  -6   1   88.49    5.10
   4   6   0   39.60    2.90
  -4  -6   0   41.70    3.50
   4   6   0   42.80    3.60
   4   6   0   41.50    3.30
  -4  -6   0   37.30    2.80
   4   6   1    2.20    0.80
  -4  -6  -1    2.70    1.10
   4   6   1    2.00    1.20
  -4  -6  -1    1.60    0.70
   4   6   2  242.38    7.40
  -4  -6  -2  284.97    8.70
   4   6   2  240.28    7.10
   4   6   2  259.57    9.70
  -4  -6  -2  271.67    8.20
  -4  -6  -2  233.48    8.00
   4   6   2  268.37    7.80
   4   6   3   92.29    4.30
   4   6   3   95.39    4.50
   4   6   3   91.59    4.10
  -4  -6  -3   96.19    4.60
   4   6   3   97.79    5.90
  -4  -6  -3   91.79    4.60
  -4  -6  -3   92.09    4.80
   4   6   4    5.90    1.20
   4   6   4    8.40    1.40
   4   6   4    7.20    1.20
   4   6   4   10.30    2.00
  -4  -6  -4    7.70    1.40
  -4  -6  -4    7.00    1.40
   4   6   5    1.00    0.60
   4   6   5    1.20    0.80
   4   6   5    0.50    0.50
   4   6   5    0.40    1.20
  -4  -6  -5    1.00    0.70
  -4  -6  -5    1.10    0.70
   4   6   6    5.30    1.20
   4   6   6    4.40    1.30
   4   6   6    5.40    1.20
  -4  -6  -6    5.40    1.20
  -4  -6  -6    5.50    1.40
  -4  -6  -6    4.20    1.30
   4   6   7    6.70    1.30
   4   6   7    4.90    1.40
   4   6   7    6.40    1.30
   4   6   7    6.50    1.60
  -4  -6  -7    5.60    1.30
  -4  -6  -7    4.30    1.40
  -4  -6  -7    6.50    1.50
   4   6   8   14.20    2.00
   4   6   8   11.30    2.10
   4   6   8   13.60    2.00
   4   6   8   14.20    2.30
   4   6   8   14.30    2.40
  -4  -6  -8   13.60    1.80
  -4  -6  -8   14.90    2.20
  -4  -6  -8   13.60    1.90
  -4  -6  -8   14.80    2.30
  -4  -6  -8   11.30    2.00
  -4  -6  -8   15.60    1.90
   4   6   9    2.10    1.00
   4   6   9    3.10    1.30
  -4  -6  -9    5.30    1.10
   4   6   9    3.70    1.20
  -4  -6  -9    3.20    1.10
  -4  -6 -10    2.30    0.80
  -4  -6 -10    4.30    1.20
  -4  -6 -10    3.00    1.10
  -4  -6 -11    4.70    1.10
  -4  -6 -11    4.20    1.10
  -4  -6 -12   12.20    1.40
  -4  -6 -12    9.80    1.30
   4   6  13   32.70    1.80
  -4  -6 -13   32.50    1.80
  -4  -6 -13   32.90    1.80
  -4  -7   7   22.70    1.60
  -4  -7   7   26.70    1.70
  -4  -7   7   21.60    1.50
  -4  -7   7   27.60    2.00
   4   7  -6    0.60    0.50
   4   7  -6    0.20    0.50
  -4  -7   6    0.50    0.50
  -4  -7   6    0.00    0.50
  -4  -7   6   -0.70    0.50
  -4  -7   5    0.20    0.60
  -4  -7   5    0.40    0.50
  -4  -7   5    0.10    0.80
   4   7  -5    0.30    0.60
   4   7  -5    0.70    0.70
  -4  -7   5   -0.40    0.60
  -4  -7   5    0.60    0.70
  -4  -7   4    9.40    1.50
  -4  -7   4   11.70    1.60
  -4  -7   4   11.50    1.80
   4   7  -4    9.50    1.50
   4   7  -4   11.50    1.60
  -4  -7   4   10.40    1.60
   4   7  -4   13.70    1.80
  -4  -7   4   10.70    1.80
  -4  -7   3   23.40    2.30
   4   7  -3   23.40    2.20
  -4  -7   3   24.50    2.40
  -4  -7   3   24.50    2.60
  -4  -7   3   23.60    2.40
   4   7  -3   27.50    3.20
   4   7  -3   23.80    2.30
   4   7  -3   28.60    2.60
  -4  -7   3   22.20    2.30
   4   7  -3   24.60    2.40
  -4  -7   3   22.60    2.50
  -4  -7   3   21.40    2.20
  -4  -7   2  139.39    6.00
  -4  -7   2  138.89    5.50
   4   7  -2  153.68    6.00
  -4  -7   2  146.99    6.80
  -4  -7   2  152.88    6.10
   4   7  -2  136.89    7.20
  -4  -7   2  145.09    6.00
   4   7  -2  149.09    7.40
   4   7  -2  151.78    6.00
  -4  -7   2  139.79    5.80
   4   7  -2  142.69    6.00
  -4  -7   2  149.59    6.20
  -4  -7   2  132.39    5.70
   4   7  -1  101.29    5.20
  -4  -7   1  102.29    5.00
   4   7  -1  105.19    5.10
  -4  -7   1  111.29    6.10
   4   7  -1  109.09    6.20
  -4  -7   1  107.59    5.20
   4   7  -1  111.39    5.10
   4   7  -1  113.59    5.40
  -4  -7   1  109.99    5.10
   4   7   0  161.08    6.40
  -4  -7   0  153.78    7.30
   4   7   0  168.48    7.50
   4   7   0  171.88    7.50
  -4  -7   0  164.18    6.40
  -4  -7  -1    9.20    1.80
   4   7   1    9.10    1.50
   4   7   1    9.80    1.90
  -4  -7  -1   10.20    1.50
  -4  -7  -1   10.50    1.70
   4   7   2   47.60    3.30
   4   7   2   47.30    3.40
  -4  -7  -2   43.80    3.70
   4   7   2   47.70    4.20
  -4  -7  -2   44.60    3.50
   4   7   3   17.60    2.00
   4   7   3   17.40    2.10
  -4  -7  -3   13.60    2.00
   4   7   3   20.00    2.90
  -4  -7  -3   18.00    2.30
   4   7   4   15.20    1.90
   4   7   4   16.20    2.10
   4   7   4   14.90    1.80
   4   7   4   11.80    2.30
  -4  -7  -4   13.50    1.90
  -4  -7  -4   15.70    2.20
   4   7   5   22.50    2.30
   4   7   5   22.80    2.50
   4   7   5   22.10    2.10
   4   7   5   25.60    3.10
  -4  -7  -5   24.30    2.70
  -4  -7  -5   26.30    2.70
   4   7   6   70.69    4.10
   4   7   6   68.09    4.40
   4   7   6   64.29    3.80
   4   7   6   63.99    4.80
  -4  -7  -6   66.19    4.40
  -4  -7  -6   68.19    4.60
  -4  -7  -6   77.89    4.80
   4   7   7    7.00    1.40
   4   7   7    5.40    1.60
  -4  -7  -7    6.40    1.30
   4   7   7    3.90    1.10
   4   7   7    4.50    1.50
  -4  -7  -7    8.20    1.40
  -4  -7  -7   10.40    1.70
  -4  -7  -7    7.30    1.60
  -4  -7  -7    6.90    1.60
  -4  -7  -7    5.90    1.30
   4   7   8   27.60    2.80
   4   7   8   27.60    3.20
   4   7   8   25.00    2.60
  -4  -7  -8   26.70    2.50
  -4  -7  -8   30.30    2.70
  -4  -7  -8   27.00    2.60
   4   7   9   -0.40    0.90
  -4  -7  -9    2.50    0.90
   4   7   9    0.10    0.60
  -4  -7  -9    3.10    0.90
  -4  -7  -9    0.10    0.80
  -4  -7 -10   12.30    1.80
  -4  -7 -10    8.60    1.60
  -4  -7 -11   -0.40    0.50
  -4  -7 -11   -0.80    0.90
  -4  -7 -11    0.50    0.60
  -4  -7 -12    1.60    0.60
  -4  -7 -12    1.80    0.60
  -4  -7 -12    1.40    0.70
  -4  -8   6   14.00    1.20
   4   8  -6   12.50    1.10
  -4  -8   6   13.10    1.20
   4   8  -5   26.60    1.90
   4   8  -5   31.10    2.10
  -4  -8   5   29.80    2.10
  -4  -8   5   30.60    2.30
  -4  -8   4   22.50    2.10
   4   8  -4   21.70    1.90
   4   8  -4   23.70    2.00
   4   8  -4   26.10    2.20
  -4  -8   4   24.90    2.30
  -4  -8   3    4.60    1.10
   4   8  -3    4.50    1.00
  -4  -8   3    3.80    1.10
   4   8  -3    5.20    1.10
   4   8  -3    4.40    1.10
   4   8  -3    4.60    1.20
  -4  -8   3    3.00    1.20
  -4  -8   2    0.40    0.70
   4   8  -2    0.40    0.70
  -4  -8   2    2.00    0.80
   4   8  -2   -1.20    0.70
   4   8  -2    0.40    0.70
   4   8  -2    0.10    1.00
  -4  -8   2    1.10    0.80
  -4  -8   1    0.10    0.70
   4   8  -1   -0.70    0.70
  -4  -8   1    0.40    0.80
  -4  -8   1    1.00    0.90
   4   8  -1   -0.50    0.90
   4   8  -1    0.00    1.20
   4   8   0    1.00    0.70
  -4  -8   0    1.90    1.00
   4   8   0    0.20    0.80
  -4  -8   0    0.50    0.60
   4   8   0    1.60    1.10
  -4  -8   0    0.70    0.80
  -4  -8   0   -0.70    1.10
   4   8   0    0.70    0.80
   4   8   0    0.20    0.70
   4   8   1   35.50    3.00
  -4  -8  -1   38.60    3.10
  -4  -8  -1   36.40    2.70
   4   8   1   36.30    3.10
  -4  -8  -1   34.20    3.60
   4   8   1   35.80    3.70
  -4  -8  -1   39.20    2.90
  -4  -8  -1   40.10    3.10
   4   8   1   36.70    2.90
   4   8   1   38.10    3.30
  -4  -8  -1   37.90    3.50
   4   8   2    2.50    0.90
  -4  -8  -2    4.60    1.00
  -4  -8  -2    4.10    1.00
   4   8   2    6.30    1.40
   4   8   2    2.40    0.90
  -4  -8  -2    5.30    1.40
   4   8   2    7.50    1.60
  -4  -8  -2    3.90    1.00
   4   8   2    2.70    0.90
  -4  -8  -2    1.30    0.80
   4   8   3   -0.20    0.80
  -4  -8  -3   -0.30    0.60
   4   8   3    0.10    1.10
   4   8   3   -1.50    0.80
  -4  -8  -3    0.40    0.70
   4   8   3    0.50    0.90
  -4  -8  -3   -0.20    0.70
   4   8   3   -0.70    0.60
  -4  -8  -3   -0.20    0.90
   4   8   4   75.89    4.30
   4   8   4   86.49    5.00
   4   8   4   77.49    4.20
   4   8   4   69.39    5.40
  -4  -8  -4   79.19    4.10
  -4  -8  -4   81.89    4.90
  -4  -8  -4   80.89    4.80
   4   8   5  120.69    5.50
   4   8   5  127.79    6.20
   4   8   5  116.99    7.00
  -4  -8  -5  119.29    5.10
  -4  -8  -5  110.59    5.90
  -4  -8  -5  127.19    6.10
   4   8   6    8.70    1.60
   4   8   6   10.00    1.70
  -4  -8  -6    9.30    1.50
  -4  -8  -6    9.60    2.70
  -4  -8  -6   11.80    1.90
   4   8   7  195.88    7.20
  -4  -8  -7  178.58    6.70
  -4  -8  -7  178.98    6.50
  -4  -8  -8   27.70    2.60
  -4  -8  -8   21.30    2.30
  -4  -8  -9    2.90    1.10
  -4  -8  -9    3.80    1.00
  -4  -8 -10   79.49    4.30
  -4  -8 -10   74.59    3.90
  -4  -8 -11    8.50    1.40
  -4  -8 -11    6.10    1.20
  -4  -8 -12   28.40    1.90
  -4  -9   4   52.59    2.50
   4   9  -4   44.60    2.20
   4   9  -4   48.90    2.40
   4   9  -4   51.39    2.30
  -4  -9   3   24.70    2.00
  -4  -9   3   24.20    2.00
   4   9  -3   24.20    1.80
   4   9  -3   21.80    1.90
   4   9  -3   21.90    1.90
  -4  -9   2  185.78    6.30
  -4  -9   2  169.68    5.90
   4   9  -2  164.08    5.70
  -4  -9   2  173.88    6.10
   4   9  -2  176.58    5.90
   4   9  -2  179.68    6.10
  -4  -9   1   44.00    3.30
  -4  -9   1   48.40    3.10
   4   9  -1   46.50    3.20
  -4  -9   1   49.50    3.40
   4   9  -1   45.10    3.10
   4   9  -1   46.90    3.30
  -4  -9   0    7.00    1.50
   4   9   0    7.50    1.50
  -4  -9   0    7.10    1.30
  -4  -9   0    6.90    1.30
   4   9   0    5.80    1.20
   4   9   0    7.90    1.50
  -4  -9  -1   18.30    2.10
  -4  -9  -1   17.90    1.90
   4   9   1   15.60    2.20
  -4  -9  -1   17.30    2.00
   4   9   1   17.20    1.90
   4   9   1   16.50    2.20
  -4  -9  -2   76.39    4.30
   4   9   2   76.79    4.60
  -4  -9  -2   74.29    4.10
   4   9   2   77.29    4.60
   4   9   3   20.50    2.30
   4   9   3   30.20    2.80
  -4  -9  -3   24.90    2.30
   4   9   3   23.90    2.60
   4   9   3   23.50    2.20
   4   9   4   13.10    1.80
   4   9   4   14.70    1.90
  -4  -9  -4   15.60    1.80
   4   9   4   17.60    1.80
  -4  -9  -5  120.49    5.10
  -4  -9  -6   30.20    2.60
  -4  -9  -7    2.80    0.90
  -4  -9  -8   59.79    3.70
  -4  -9  -9   15.90    1.90
  -4  -9 -10   32.30    2.50
  -4  -9 -10   26.90    2.10
  -4  -9 -11   24.80    2.00
   4  10  -2    0.60    0.40
   4  10  -2    1.60    0.60
   4  10  -2    1.40    0.60
   4  10  -1    6.20    1.10
   4  10  -1    5.30    1.00
   4  10  -1    7.80    1.20
   4  10   0    1.40    0.70
  -4 -10   0    0.50    0.70
   4  10   0    1.00    0.60
   4  10   0    0.80    0.80
   4  10   1   11.40    1.70
   4  10   1   11.00    1.80
  -4 -10  -1   12.60    1.60
   4  10   1   11.50    1.70
   4  10   2   38.00    3.00
   4  10   2   38.60    3.10
  -4 -10  -2   38.80    2.70
   4  10   2   37.40    3.00
   4  10   3   15.70    2.00
  -4 -10  -3   17.60    1.90
  -4 -10  -3   14.20    1.60
   4  10   3   15.40    2.10
   4  10   4   21.20    2.20
  -4 -10  -4   23.90    2.20
  -4 -10  -4   22.00    1.90
  -4 -10  -5   31.30    2.50
  -4 -10  -5   29.90    2.20
  -4 -10  -6    0.30    0.60
   4  10   7   37.20    2.90
  -4 -10  -7   33.80    2.50
  -4 -10  -8    1.40    0.70
  -4 -10  -9    9.60    1.40
  -4 -10 -10   18.80    1.60
   4  11   0   32.30    1.90
   4  11   0   28.50    1.80
   4  11   1   22.40    1.80
  -4 -11  -1   21.40    1.60
   4  11   1   22.10    1.80
   4  11   2    7.50    1.20
   4  11   2    7.00    1.20
  -4 -11  -2    5.00    0.90
   4  11   2    5.90    1.10
   4  11   3   11.40    1.50
   4  11   3   13.30    1.90
  -4 -11  -3   13.20    1.30
   4  11   3   13.60    1.60
   4  11   4   22.70    1.90
   4  11   4   21.90    2.40
  -4 -11  -4   25.20    1.90
  -4 -11  -4   22.30    1.70
  -4 -11  -5    0.90    0.40
  -4 -11  -5    0.10    0.50
   4  11   6    0.50    1.00
  -4 -11  -6   -1.70    0.60
  -4 -11  -7   46.10    2.50
  -4 -11  -7   44.50    2.50
   4  11   8   45.00    2.30
  -4 -11  -8   42.20    2.30
   5  -7  -5    3.00    0.80
   5  -7  -4   28.90    1.80
   5  -7  -4   24.40    2.10
   5  -7  -3   26.80    1.70
   5  -7  -3   21.80    2.00
   5  -7  -2    3.70    0.90
   5  -7  -2    2.60    0.70
   5  -7  -1   14.70    1.30
   5  -7  -1   10.50    1.30
   5  -7   0    1.60    0.60
   5  -7   0    2.30    0.60
   5  -6  -8    1.30    0.60
   5  -6  -7    1.80    0.80
   5  -6  -7    1.90    0.50
   5  -6  -6    5.10    1.10
   5  -6  -6    3.60    0.90
   5  -6  -5    0.30    0.60
   5  -6  -5    1.20    0.80
   5  -6  -5    0.80    0.80
   5  -6  -4   21.60    1.80
   5  -6  -4   23.30    2.30
   5  -6  -4   23.50    2.50
   5  -6  -3   67.39    3.20
   5  -6  -3   82.09    4.60
   5  -6  -2    5.20    1.00
   5  -6  -2    4.10    1.30
   5  -6  -2    4.70    1.00
   5  -6  -1   -0.60    0.70
   5  -6  -1   -0.30    0.80
   5  -6  -1    0.20    0.70
  -5   6   0    2.20    0.70
   5  -6   0    0.50    0.60
   5  -6   0    0.70    0.70
  -5   6  -1   26.00    1.90
   5  -6   1   25.50    2.10
   5  -6   1   26.90    2.30
  -5   6  -2   13.60    1.30
   5  -6   2   11.20    1.30
   5  -6   2   11.30    1.30
  -5   6  -2   14.10    1.40
   5  -6   2   13.00    1.50
  -5   6  -3   19.20    1.40
   5  -6   3   15.70    1.40
   5  -6   3   18.00    1.50
  -5   6  -3   20.60    1.50
   5  -6   3   17.80    1.50
   5  -5  -9   15.00    1.30
   5  -5  -8   20.10    1.80
   5  -5  -7   36.10    2.60
   5  -5  -7   19.10    2.00
   5  -5  -6    4.10    1.20
   5  -5  -6    3.80    1.10
   5  -5  -5    8.30    1.50
   5  -5  -4    2.90    0.80
   5  -5  -4    3.70    1.10
   5  -5  -3   25.70    2.10
   5  -5  -3   26.70    2.70
   5  -5  -2   12.10    1.50
   5  -5  -2   11.80    1.90
   5  -5  -2   12.60    1.90
   5  -5  -1    1.60    0.80
   5  -5  -1    2.20    1.30
   5  -5   0   79.69    4.50
   5  -5   0   74.69    3.80
   5  -5   0   86.39    4.90
   5  -5   1   15.20    1.80
   5  -5   1   17.00    2.20
  -5   5  -2    3.50    0.90
   5  -5   2    2.20    0.90
   5  -5   2    2.20    1.00
  -5   5  -3   13.40    1.50
   5  -5   3   11.00    1.60
   5  -5   3   12.40    1.60
  -5   5  -4   17.30    1.60
   5  -5   4   15.10    1.60
  -5   5  -4   18.80    1.70
   5  -5   4   17.70    1.60
   5  -5   5   77.69    3.20
   5  -5   5   70.89    3.00
  -5   5  -5   79.89    3.00
   5  -4 -10   20.10    1.60
   5  -4  -9    3.90    0.80
   5  -4  -9    3.40    0.90
   5  -4  -8    2.30    0.90
   5  -4  -8    3.10    1.10
   5  -4  -7   26.40    2.40
   5  -4  -7   27.20    2.70
   5  -4  -6   54.29    3.50
   5  -4  -6   61.39    4.00
   5  -4  -5  202.48    7.10
   5  -4  -5  196.98    7.20
   5  -4  -4  320.97    9.30
  -5   4   4  314.17    9.70
   5  -4  -3    0.80    0.60
  -5   4   3   -1.80    2.90
   5  -4  -3    0.70    0.90
  -5   4   3   -3.20    1.20
   5  -4  -2   22.80    2.30
   5  -4  -2   27.30    2.20
   5  -4  -2   31.00    2.80
  -5   4   2   21.00    2.70
   5  -4  -1  101.69    5.10
   5  -4  -1   90.29    4.10
   5  -4  -1  109.79    5.20
  -5   4   1   79.39    5.00
   5  -4   0   43.80    3.40
  -5   4   0   30.90    6.30
   5  -4   0   38.90    2.70
  -5   4   0   28.60    3.00
   5  -4   1   65.29    3.80
   5  -4   1   62.69    4.00
   5  -4   1   54.39    3.40
   5  -4   2   13.40    1.90
   5  -4   2   17.60    2.10
   5  -4   2   11.60    1.60
   5  -4   3   11.70    1.70
  -5   4  -3   15.40    1.80
   5  -4   3   14.20    1.70
   5  -4   3   14.60    1.90
   5  -4   4    4.50    1.10
  -5   4  -4    5.20    1.10
   5  -4   4    4.10    1.10
  -5   4  -5    0.80    0.60
   5  -4   5    0.70    0.70
  -5   4  -5    0.60    0.60
   5  -4   5    1.70    0.60
   5  -4   5    1.80    0.70
   5  -4   6   18.10    1.70
  -5   4  -6   15.60    1.50
   5  -4   6   18.00    1.50
   5  -4   7    6.20    0.90
   5  -4   7    6.60    0.90
   5  -4   7    6.50    0.80
   5  -3 -10    2.50    0.70
   5  -3  -9    1.10    0.70
   5  -3  -8   50.29    3.20
   5  -3  -8   50.09    3.70
   5  -3  -7    2.10    1.00
   5  -3  -7    0.40    0.90
   5  -3  -6   43.50    3.50
   5  -3  -6   39.10    3.00
  -5   3   6   45.50    3.30
  -5   3   5  101.69    5.80
   5  -3  -5   97.79    4.70
   5  -3  -5  102.99    5.10
  -5   3   5   99.69    5.80
  -5   3   4  111.49    6.20
   5  -3  -4  106.59    5.20
   5  -3  -4  104.79    6.40
   5  -3  -4  113.29    5.00
  -5   3   4  111.49    5.80
  -5   3   4  106.69    5.40
  -5   3   4  114.89    6.30
   5  -3  -3   13.60    1.50
   5  -3  -3    9.40    1.40
   5  -3  -3    9.80    1.50
  -5   3   3   10.90    1.80
   5  -3  -3    7.60    1.80
  -5   3   3   11.10    1.90
   5  -3  -2   10.70    1.60
   5  -3  -2   13.80    1.70
  -5   3   2    9.80    1.70
   5  -3  -2   11.00    2.00
  -5   3   2   10.80    1.90
   5  -3  -1   31.90    2.60
   5  -3  -1   27.30    2.90
  -5   3   1   32.60    2.90
  -5   3   1   30.00    2.90
  -5   3   1   26.90    2.90
   5  -3   0   46.30    3.30
   5  -3   0   46.20    3.20
   5  -3   0   39.60    3.40
  -5   3   0   44.30    3.50
  -5   3   0   48.00    3.60
   5  -3   0   41.10    3.40
  -5   3   0   41.20    3.50
   5  -3   1  130.99    5.40
   5  -3   1  126.29    5.80
   5  -3   1  116.69    4.80
  -5   3  -1  136.39    6.20
   5  -3   1  115.29    5.90
  -5   3  -1  113.59    5.70
   5  -3   2   19.00    2.40
   5  -3   2   18.00    2.20
   5  -3   2   15.10    1.70
  -5   3  -2   16.80    2.10
  -5   3  -2   18.30    1.80
   5  -3   2   15.80    2.30
  -5   3  -2   14.40    1.90
  -5   3  -2   14.90    2.00
   5  -3   2   18.40    2.10
   5  -3   3    1.40    0.80
   5  -3   3    0.30    0.60
   5  -3   3    0.70    0.90
  -5   3  -3    0.20    0.60
   5  -3   3    0.40    0.70
   5  -3   4   99.19    4.80
  -5   3  -4  108.09    4.70
   5  -3   4   99.89    4.50
   5  -3   4   92.79    4.70
  -5   3  -4  108.49    4.70
   5  -3   5    6.40    1.20
  -5   3  -5    7.20    1.30
   5  -3   5    4.30    1.10
  -5   3  -5    4.50    1.10
   5  -3   5    2.30    0.80
   5  -3   6   11.90    1.40
  -5   3  -6   11.70    1.50
   5  -3   6    9.80    1.50
  -5   3  -6   12.70    1.60
  -5   3  -6   10.90    1.40
   5  -3   6   11.90    1.50
   5  -3   7    6.80    1.00
   5  -3   7    4.70    1.10
  -5   3  -7    7.50    1.00
  -5   3  -7    7.00    1.00
   5  -3   7    6.60    1.00
  -5   3  -8    2.30    0.50
   5  -3   8    1.10    0.60
  -5   3  -8    1.40    0.50
   5  -3   8    2.50    0.60
   5  -2 -11    1.00    0.50
   5  -2 -10   44.40    2.70
   5  -2  -9   91.59    4.60
   5  -2  -8   39.00    3.20
   5  -2  -7   11.30    1.70
   5  -2  -7   10.70    1.80
  -5   2   6   19.50    2.50
   5  -2  -6   24.40    2.60
  -5   2   6   24.40    2.80
   5  -2  -6   27.80    2.40
  -5   2   6   29.80    3.00
  -5   2   6   24.80    2.50
  -5   2   5    0.90    0.90
  -5   2   5    0.10    1.10
   5  -2  -5    1.10    0.90
   5  -2  -5    1.90    0.90
   5  -2  -5    0.00    1.30
  -5   2   4    6.50    1.60
  -5   2   4    5.20    1.40
  -5   2   4    6.00    1.40
   5  -2  -4    6.20    1.50
  -5   2   4    5.20    1.20
  -5   2   4    7.50    1.50
  -5   2   3    6.30    1.60
  -5   2   3    6.40    1.40
   5  -2  -3    7.20    1.60
  -5   2   3    6.40    1.40
  -5   2   3    5.90    1.40
  -5   2   3    7.90    1.50
  -5   2   3    6.90    1.50
  -5   2   2    0.80    0.60
   5  -2  -2    1.50    0.70
   5  -2  -2   -0.50    0.90
  -5   2   2    0.00    0.80
  -5   2   2    0.70    0.80
  -5   2   2    0.00    0.60
  -5   2   1    0.40    2.80
  -5   2   1    2.00    0.70
   5  -2  -1    0.60    0.70
   5  -2  -1    0.90    0.80
  -5   2   1    0.60    0.80
  -5   2   1    2.00    1.10
  -5   2   0   20.20    2.20
  -5   2   0   20.00    2.30
   5  -2   0   18.90    2.30
   5  -2   0   18.00    2.20
  -5   2   0   19.90    2.40
   5  -2   1   12.00    1.60
  -5   2  -1   15.10    1.90
   5  -2   1   11.60    1.90
  -5   2  -1   10.20    1.70
  -5   2  -2    0.30    0.30
   5  -2   2   -1.00    0.80
  -5   2  -2    0.40    0.70
  -5   2  -2   -0.90    0.60
   5  -2   2    0.00    0.60
   5  -2   3   26.40    2.60
   5  -2   3   31.20    2.70
  -5   2  -3   25.80    2.80
  -5   2  -3   26.20    2.60
  -5   2  -3   28.30    2.30
   5  -2   3   28.60    3.00
   5  -2   3   26.20    2.90
  -5   2  -3   22.50    2.40
  -5   2  -3   26.80    2.70
   5  -2   3   31.80    2.80
   5  -2   4   57.69    3.70
   5  -2   4   59.69    3.60
   5  -2   4   52.69    3.50
  -5   2  -4   54.59    4.10
  -5   2  -4   58.19    4.00
  -5   2  -4   59.99    3.40
   5  -2   4   46.00    4.30
   5  -2   4   56.49    4.40
  -5   2  -4   52.59    3.70
   5  -2   4   58.99    3.90
   5  -2   5  144.39    5.80
  -5   2  -5  144.79    5.40
   5  -2   5  119.49    5.60
  -5   2  -5  139.99    5.50
   5  -2   5  144.09    5.80
  -5   2  -5  136.29    5.90
   5  -2   5  142.89    6.30
   5  -2   6   13.50    1.70
  -5   2  -6   15.10    1.70
   5  -2   6   11.80    1.90
  -5   2  -6   14.60    1.80
   5  -2   6   15.10    1.90
   5  -2   7    1.70    0.70
   5  -2   7    1.30    0.90
  -5   2  -7    2.70    0.70
   5  -2   7    2.20    0.80
   5  -2   8   60.29    2.90
   5  -2   8   55.39    3.20
  -5   2  -8   62.89    3.00
   5  -2   8   59.49    3.00
   5  -2   9   30.20    1.90
  -5   2  -9   30.60    1.80
   5  -2   9   35.10    2.00
   5  -1 -11    0.50    0.40
   5  -1 -10    0.00    0.40
   5  -1  -9    2.50    0.90
   5  -1  -8    1.10    0.90
   5  -1  -7  386.46   11.10
  -5   1   7  408.86   10.40
  -5   1   6   14.20    2.10
  -5   1   6   11.10    2.00
  -5   1   6   15.90    2.20
  -5   1   6   18.70    2.50
   5  -1  -6   14.60    2.00
   5  -1  -6   13.30    2.00
  -5   1   6   15.70    1.90
   5  -1  -6   13.60    1.90
  -5   1   5   16.60    2.30
  -5   1   5   13.60    2.10
  -5   1   5   15.30    2.20
   5  -1  -5   16.20    2.50
   5  -1  -5   16.30    2.20
  -5   1   5   15.50    2.00
  -5   1   4  592.94   14.60
  -5   1   4  628.14   15.40
   5  -1  -4  633.94   16.10
   5  -1  -4  611.54   14.30
  -5   1   4  614.14   15.50
  -5   1   4  636.94   15.60
  -5   1   3   84.89    4.80
  -5   1   3   90.09    5.30
   5  -1  -3   86.99    5.30
   5  -1  -3   87.79    4.70
  -5   1   3   91.29    4.70
  -5   1   3   80.69    4.70
  -5   1   3   86.79    5.20
  -5   1   2   35.30    3.00
  -5   1   2   37.70    3.40
   5  -1  -2   36.10    3.30
  -5   1   2   34.00    3.00
   5  -1  -2   36.10    3.00
  -5   1   2   35.40    3.00
  -5   1   2   35.10    3.00
  -5   1   2   34.40    3.20
  -5   1   1  200.68    9.00
  -5   1   1  215.88    8.20
   5  -1  -1  199.58    7.50
  -5   1   1  209.18    7.40
   5  -1  -1  206.28    7.60
  -5   1   1  205.38    7.10
  -5   1   1  211.58    7.60
  -5   1   1  215.88    7.60
  -5   1   1  207.98    8.10
   5  -1   0   24.80    2.20
   5  -1   0   22.90    2.40
  -5   1   0   24.50    2.40
   5  -1   0   23.60    2.50
  -5   1   0   21.60    2.50
   5  -1   1    1.80    0.90
  -5   1  -1    1.80    0.80
   5  -1   1    3.00    0.80
   5  -1   1    3.00    1.00
  -5   1  -1    2.20    0.90
   5  -1   1    3.50    1.00
   5  -1   2    1.80    0.80
  -5   1  -2    3.20    0.90
  -5   1  -2    3.00    0.90
   5  -1   2    1.70    1.00
   5  -1   2    1.80    0.90
  -5   1  -2    1.50    0.80
   5  -1   2    2.10    0.90
   5  -1   3  440.86   10.60
  -5   1  -3  427.26   11.80
  -5   1  -3  432.06   11.10
   5  -1   3  425.26   12.20
   5  -1   3  439.76   12.20
  -5   1  -3  449.06   11.10
  -5   1  -3  450.75   11.30
   5  -1   3  422.56   10.70
   5  -1   4   32.10    2.80
  -5   1  -4   35.20    3.20
  -5   1  -4   36.90    3.00
   5  -1   4   33.40    3.30
   5  -1   4   31.70    3.30
  -5   1  -4   37.10    3.00
   5  -1   4   35.60    2.90
  -5   1  -5   57.19    3.20
   5  -1   5   56.49    3.30
   5  -1   5   50.99    3.70
  -5   1  -5   51.19    4.00
  -5   1  -5   50.29    3.60
  -5   1  -5   59.49    3.40
   5  -1   5   49.10    3.30
  -5   1  -5   53.59    3.70
   5  -1   5   57.89    3.90
  -5   1  -6   49.20    3.00
   5  -1   6   37.90    3.30
  -5   1  -6   46.30    3.20
   5  -1   6   45.50    3.20
  -5   1  -6   44.00    3.30
   5  -1   6   46.80    3.60
   5  -1   7    2.80    0.90
  -5   1  -7    2.90    0.80
  -5   1  -7    3.30    1.00
   5  -1   7    3.10    0.90
   5  -1   8    1.50    0.70
  -5   1  -8    1.10    0.60
   5  -1   8    2.20    0.80
   5  -1   9    2.60    0.70
   5  -1   9    2.00    0.70
  -5   1  -9    3.60    0.80
   5  -1   9    1.80    0.70
   5  -1  10   -0.50    0.60
  -5   1 -10    0.10    0.40
   5  -1  10    0.20    0.40
   5   0 -10    6.90    1.10
   5   0  -9   10.80    1.60
   5   0  -9   11.40    1.50
   5   0  -8   50.39    3.60
   5   0  -8   55.39    3.60
   5   0  -7   27.10    2.70
   5   0  -7   25.20    2.60
  -5   0   7   30.90    2.60
  -5   0   7   27.80    2.50
  -5   0   6  389.26   11.20
  -5   0   6  416.86   11.50
  -5   0   6  369.16   11.40
   5   0  -6  360.16   10.20
   5   0  -6  357.66   10.20
  -5   0   6  394.86   10.20
   5   0  -6  380.36    9.80
  -5   0   6  355.96   12.30
  -5   0   5  113.29    5.90
  -5   0   5  118.19    6.00
  -5   0   5  130.19    6.30
   5   0  -5  128.59    6.30
   5   0  -5  119.69    6.10
  -5   0   5  127.69    5.40
  -5   0   5  115.29    6.50
  -5   0   4  227.38    8.50
  -5   0   4  228.18    8.40
  -5   0   4  207.88    7.80
   5   0  -4  245.78    9.00
   5   0  -4  230.98    8.10
  -5   0   4  246.78    7.60
  -5   0   4  226.98    8.70
  -5   0   3   11.00    1.70
  -5   0   3   14.30    2.10
   5   0  -3   16.20    2.30
   5   0  -3   12.50    1.80
  -5   0   3   15.30    1.80
  -5   0   3   10.70    1.70
  -5   0   3   14.70    2.10
  -5   0   3   15.90    2.20
  -5   0   2   63.79    3.80
  -5   0   2   71.99    4.50
   5   0  -2   65.09    4.30
   5   0  -2   66.19    4.00
  -5   0   2   73.19    4.00
  -5   0   2   61.19    3.80
  -5   0   2   71.49    4.50
  -5   0   1  111.49    5.10
  -5   0   1  112.69    5.60
   5   0  -1  105.99    5.30
  -5   0   1  100.89    4.80
   5   0  -1  104.79    5.00
  -5   0   1  109.09    5.10
  -5   0   1  105.59    4.90
  -5   0   1  121.39    5.80
  -5   0   0   51.09    3.70
   5   0   0   53.39    3.20
   5   0   0   52.69    3.40
  -5   0   0   48.30    3.20
   5   0   0   51.09    3.50
  -5   0   0   51.19    3.50
  -5   0   0   49.99    3.30
  -5   0   0   49.00    3.60
  -5   0  -1  259.47    8.60
   5   0   1  276.07    7.60
   5   0   1  264.47    7.80
  -5   0  -1  281.57    8.10
  -5   0  -1  269.77    8.00
   5   0   1  265.97    8.50
  -5   0  -1  272.97    8.40
  -5   0  -1  264.47    8.70
   5   0   2    0.90    0.60
  -5   0  -2    1.70    0.80
  -5   0  -2    0.20    0.30
   5   0   2    1.40    0.80
   5   0   2    0.00    0.80
  -5   0  -2    1.30    0.90
   5   0   2    0.50    0.60
   5   0   3   90.89    4.20
  -5   0  -3   99.59    5.00
  -5   0  -3   93.39    4.30
   5   0   3   90.39    4.90
   5   0   3   88.79    4.90
  -5   0  -3   85.19    4.30
  -5   0  -3   96.09    4.50
   5   0   3   91.99    4.20
   5   0   4  166.08    6.20
  -5   0  -4  176.28    7.00
  -5   0  -4  169.88    6.20
   5   0   4  169.68    7.20
   5   0   4  168.98    7.10
  -5   0  -4  177.08    6.30
  -5   0  -4  176.18    6.40
   5   0   4  166.68    6.10
   5   0   5   44.90    3.30
  -5   0  -5   43.60    3.60
   5   0   5   47.00    4.00
   5   0   5   46.60    3.90
  -5   0  -5   44.00    3.20
   5   0   5   46.80    3.30
   5   0   6    0.60    0.90
   5   0   6    1.60    1.00
  -5   0  -6    1.90    0.90
  -5   0  -6    2.50    0.70
   5   0   6    0.00    0.80
   5   0   6    0.50    0.70
  -5   0  -6    0.30    0.70
   5   0   6    0.50    0.80
   5   0   6    0.60    0.70
   5   0   7   57.19    3.60
   5   0   7   38.60    3.50
  -5   0  -7   45.80    3.10
   5   0   7   51.29    3.30
  -5   0  -7   50.09    3.40
   5   0   7   45.70    3.50
   5   0   8   10.50    1.40
  -5   0  -8    8.80    1.40
   5   0   8    6.20    1.20
   5   0   9    0.60    0.50
   5   0   9    0.80    0.60
  -5   0  -9    0.70    0.50
   5   0   9   -0.30    0.60
  -5   0 -10   10.00    1.20
   5   0  10   11.00    1.20
   5   0  10   10.80    1.30
   5   0  11   12.60    1.10
  -5   0 -11   14.80    1.20
   5   1 -10    0.00    0.40
   5   1  -9    8.10    1.20
   5   1  -9    6.90    1.20
   5   1  -8   19.90    2.10
   5   1  -8   14.40    2.00
   5   1  -7    0.50    0.80
  -5  -1   7    0.20    0.60
  -5  -1   7    1.70    0.80
   5   1  -7    1.20    0.80
  -5  -1   6    4.10    1.30
  -5  -1   6    3.40    1.10
   5   1  -6    2.20    1.10
  -5  -1   6    2.90    0.90
  -5  -1   6    2.40    0.90
   5   1  -6    3.80    1.20
   5   1  -6    2.70    0.90
  -5  -1   5  194.38    7.60
  -5  -1   5  191.18    7.50
  -5  -1   5  178.88    7.50
   5   1  -5  196.28    7.60
  -5  -1   5  195.58    6.70
  -5  -1   5  182.48    8.30
  -5  -1   4  113.89    5.70
  -5  -1   4  120.69    5.80
  -5  -1   4  114.19    5.60
   5   1  -4  124.99    6.10
   5   1  -4  107.69    5.60
  -5  -1   4  113.99    5.00
  -5  -1   4  120.09    6.30
  -5  -1   3   12.40    1.90
  -5  -1   3   15.00    2.00
  -5  -1   3   14.40    1.90
  -5  -1   3   12.60    1.60
   5   1  -3   16.00    2.20
   5   1  -3   16.60    2.10
  -5  -1   3   16.00    1.80
  -5  -1   3   16.30    1.80
  -5  -1   3   15.90    2.20
  -5  -1   2    0.60    0.80
  -5  -1   2    2.50    0.80
   5   1  -2    1.00    0.60
   5   1  -2    1.40    0.90
  -5  -1   2    1.00    0.80
  -5  -1   2    1.10    0.60
  -5  -1   2    1.70    0.90
  -5  -1   1   10.10    1.70
  -5  -1   1   10.20    1.70
  -5  -1   1    8.10    1.30
   5   1  -1   10.90    1.90
   5   1  -1    7.60    1.50
   5   1  -1    7.30    1.40
  -5  -1   1    8.50    1.40
  -5  -1   1    9.10    1.40
  -5  -1   0   38.30    3.20
  -5  -1   0   35.90    3.00
  -5  -1   0   47.20    3.00
   5   1   0   44.90    2.80
  -5  -1   0   39.00    2.60
   5   1   0   40.00    3.00
  -5  -1   0   40.40    2.70
   5   1   0   42.00    3.10
  -5  -1   0   39.70    3.00
   5   1   0   43.10    3.60
  -5  -1   0   45.00    2.90
  -5  -1  -1   24.40    2.40
  -5  -1  -1   22.60    2.40
   5   1   1   22.10    2.00
   5   1   1   24.60    2.70
  -5  -1  -1   21.40    2.00
   5   1   1   23.60    2.10
  -5  -1  -1   23.60    2.00
   5   1   1   23.50    2.30
  -5  -1  -1   21.50    2.20
   5   1   2   70.59    3.50
   5   1   2   69.09    4.30
  -5  -1  -2   72.69    3.80
  -5  -1  -2   70.69    3.50
   5   1   2   74.29    4.20
   5   1   2   76.69    4.20
  -5  -1  -2   66.89    3.80
   5   1   2   72.69    3.40
   5   1   3   43.60    2.80
  -5  -1  -3   45.00    3.20
   5   1   3   43.00    3.20
   5   1   3   41.60    3.10
  -5  -1  -3   40.20    2.90
   5   1   3   42.50    2.60
   5   1   4   67.19    3.70
  -5  -1  -4   72.89    4.20
   5   1   4   66.49    4.20
   5   1   4   70.59    4.30
  -5  -1  -4   61.39    4.20
  -5  -1  -4   64.39    3.50
  -5  -1  -4   68.39    3.70
   5   1   4   65.09    3.40
   5   1   5   59.29    3.70
  -5  -1  -5   67.19    4.30
   5   1   5   62.39    4.30
   5   1   5   62.99    4.30
  -5  -1  -5   55.79    4.30
  -5  -1  -5   63.29    3.80
  -5  -1  -5   61.09    3.70
   5   1   5   65.19    3.60
   5   1   6  126.99    5.90
  -5  -1  -6  126.69    6.20
   5   1   6  121.49    6.30
   5   1   6  132.39    6.60
  -5  -1  -6  114.49    6.40
  -5  -1  -6  133.79    5.90
  -5  -1  -6  124.99    5.40
   5   1   6  133.69    5.60
   5   1   7   77.59    4.20
  -5  -1  -7   71.09    3.90
   5   1   7   65.19    4.70
   5   1   7   66.39    4.50
  -5  -1  -7   77.99    4.90
  -5  -1  -7   75.29    4.00
   5   1   7   62.69    4.70
   5   1   7   69.69    5.00
  -5  -1  -7   76.19    4.50
  -5  -1  -7   77.29    5.30
   5   1   7   67.89    3.80
  -5  -1  -7   80.19    4.30
   5   1   7   73.29    4.30
   5   1   7   76.39    4.00
   5   1   8    3.80    1.10
  -5  -1  -8    3.60    0.90
   5   1   8    2.20    1.10
  -5  -1  -8    4.20    1.10
   5   1   8    4.20    1.10
  -5  -1  -8    1.70    0.70
   5   1   8    3.30    0.90
   5   1   9   76.09    3.90
   5   1   9   68.29    3.60
  -5  -1  -9   60.89    3.50
  -5  -1  -9   72.79    3.80
   5   1   9   72.69    3.80
   5   1  10    0.20    0.20
  -5  -1 -10    0.30    0.60
  -5  -1 -10    0.10    0.40
   5   1  10    0.80    0.70
   5   1  11    0.10    0.40
  -5  -1 -11    0.10    0.40
   5   1  11    0.00    0.40
   5   1  11   -0.20    0.50
  -5  -2  10    2.50    0.70
   5   2 -10    2.80    0.70
   5   2  -9   13.20    1.60
   5   2  -8    4.80    1.20
  -5  -2   7    8.60    1.40
   5   2  -7    7.20    1.50
  -5  -2   7    6.80    1.30
   5   2  -7    7.70    1.50
  -5  -2   6   14.50    2.40
  -5  -2   6   15.50    2.20
   5   2  -6   11.90    1.80
  -5  -2   6   15.00    1.80
  -5  -2   6   14.60    1.80
   5   2  -6   11.30    1.80
   5   2  -6   13.20    1.60
  -5  -2   5   38.20    3.30
   5   2  -5   38.40    3.20
  -5  -2   5   38.60    3.20
  -5  -2   5   39.90    2.90
  -5  -2   5   41.20    3.00
   5   2  -5   33.40    3.10
  -5  -2   5   44.70    4.10
  -5  -2   4    4.10    1.40
  -5  -2   4    4.80    1.20
  -5  -2   4    5.60    1.30
   5   2  -4    3.80    1.10
  -5  -2   4    4.50    1.10
  -5  -2   4    4.20    1.00
  -5  -2   4    3.90    1.20
  -5  -2   3    8.70    1.70
  -5  -2   3    6.30    1.40
  -5  -2   3   11.90    1.90
  -5  -2   3    7.30    1.50
   5   2  -3    4.00    1.10
   5   2  -3    8.00    1.60
   5   2  -3    7.80    1.50
  -5  -2   3    8.20    1.40
  -5  -2   2  159.48    6.50
  -5  -2   2  164.98    6.60
  -5  -2   2  156.68    6.00
   5   2  -2  147.29    6.40
   5   2  -2  162.88    6.80
   5   2  -2  159.18    6.30
  -5  -2   2  149.88    5.50
  -5  -2   2  156.68    5.60
  -5  -2   1  458.95   11.90
  -5  -2   1  462.05   11.90
  -5  -2   1  483.65   11.10
   5   2  -1  473.65   12.40
   5   2  -1  435.46   11.80
   5   2  -1  444.96   11.10
  -5  -2   1  440.66   10.20
  -5  -2   1  451.05   10.60
  -5  -2   0  295.97    9.10
  -5  -2   0  289.07    9.00
   5   2   0  299.87    9.80
   5   2   0  306.47    9.00
   5   2   0  305.37    8.60
  -5  -2   0  314.17    7.90
  -5  -2   0  307.47    8.50
  -5  -2  -1   78.59    4.30
  -5  -2  -1   76.99    4.20
   5   2   1   74.79    3.50
   5   2   1   77.99    3.70
   5   2   1   70.09    4.50
  -5  -2  -1   74.09    3.70
   5   2   1   79.99    4.00
   5   2   1   78.19    4.00
  -5  -2  -1   76.89    3.50
  -5  -2  -1   71.19    3.90
  -5  -2  -2    0.40    0.60
  -5  -2  -2    0.90    0.60
   5   2   2    0.90    0.60
   5   2   2    0.10    0.60
   5   2   2    0.50    0.70
  -5  -2  -2    0.50    0.60
   5   2   2    0.20    0.40
  -5  -2  -2   -0.10    0.50
   5   2   3   71.29    3.40
   5   2   3   76.19    3.70
   5   2   3   74.89    4.40
  -5  -2  -3   77.59    4.00
   5   2   3   80.39    4.20
   5   2   3   72.59    3.90
  -5  -2  -3   69.89    3.90
  -5  -2  -3   76.49    3.90
   5   2   4  107.99    4.30
   5   2   4  103.29    4.50
   5   2   4  101.49    4.90
  -5  -2  -4  108.89    5.10
   5   2   4  107.49    5.10
   5   2   4  103.09    4.90
  -5  -2  -4  101.59    5.30
  -5  -2  -4  103.39    4.50
  -5  -2  -4   98.49    4.30
   5   2   5   30.50    3.00
   5   2   5   26.10    2.40
  -5  -2  -5   29.60    2.80
   5   2   5   24.40    2.50
   5   2   5   26.20    2.60
  -5  -2  -5   26.60    2.90
  -5  -2  -5   30.60    2.60
  -5  -2  -5   25.50    2.30
   5   2   6   87.69    4.60
   5   2   6   82.09    5.10
  -5  -2  -6   88.59    5.00
   5   2   6   84.89    4.90
  -5  -2  -6   77.19    5.20
  -5  -2  -6   77.59    4.50
  -5  -2  -6   81.19    4.30
   5   2   7   76.79    4.60
   5   2   7   70.19    4.90
  -5  -2  -7   75.89    4.70
   5   2   7   71.79    4.80
  -5  -2  -7   71.59    4.50
  -5  -2  -7   67.29    4.90
  -5  -2  -7   62.79    3.80
   5   2   8    0.50    0.80
   5   2   8    0.60    0.70
  -5  -2  -8    0.70    0.90
   5   2   8    2.20    0.90
  -5  -2  -8    0.30    0.60
  -5  -2  -8    0.30    0.40
   5   2   9    5.70    1.20
  -5  -2  -9    5.80    1.20
   5   2   9    2.80    0.90
  -5  -2  -9    6.30    1.20
  -5  -2  -9    5.70    1.30
   5   2   9    5.70    1.20
   5   2   9    6.10    1.10
   5   2  10    1.10    0.70
  -5  -2 -10    1.70    0.80
   5   2  10    1.50    0.70
  -5  -2 -10    1.60    0.70
  -5  -2 -10    1.40    0.70
   5   2  10    1.80    0.90
  -5  -2 -10    0.90    0.60
   5   2  11    8.60    1.20
  -5  -2 -11    9.10    1.20
   5   2  11    8.30    1.10
  -5  -2 -11    7.50    1.10
   5   2  11    8.40    1.20
  -5  -2 -11    9.50    1.20
   5   2  12   30.10    1.70
   5   2  12   31.10    1.80
  -5  -3  10   21.50    1.50
   5   3 -10   21.00    1.50
  -5  -3   9    7.90    1.20
  -5  -3   9    8.70    1.20
   5   3  -9    7.60    1.20
  -5  -3   8  213.58    6.90
   5   3  -8  227.38    7.20
   5   3  -7   -1.90    0.90
  -5  -3   6    4.00    1.10
   5   3  -6    3.10    1.00
  -5  -3   6    3.50    0.90
   5   3  -6    2.80    0.90
   5   3  -6    1.90    0.70
  -5  -3   6    3.60    1.00
  -5  -3   5   49.10    3.60
  -5  -3   5   52.59    3.80
   5   3  -5   51.89    3.70
   5   3  -5   46.30    3.40
  -5  -3   5   52.59    3.30
  -5  -3   5   51.59    3.20
   5   3  -5   48.40    3.80
   5   3  -5   49.50    3.20
   5   3  -5   50.49    3.20
  -5  -3   5   36.30    3.10
  -5  -3   5   47.40    4.20
  -5  -3   4  135.89    6.00
  -5  -3   4  134.59    6.00
   5   3  -4  126.49    6.00
  -5  -3   4  135.59    5.30
  -5  -3   4  131.69    5.20
   5   3  -4  128.49    6.00
  -5  -3   4  127.99    6.70
  -5  -3   3  150.18    6.30
  -5  -3   3  147.99    6.20
   5   3  -3  146.29    6.50
  -5  -3   3  154.68    5.60
  -5  -3   3  147.59    5.30
  -5  -3   2    0.50    0.70
  -5  -3   2    0.30    0.70
   5   3  -2    1.30    0.80
   5   3  -2    1.70    0.90
   5   3  -2    0.80    0.70
  -5  -3   2    0.90    0.70
  -5  -3   2    1.20    0.60
  -5  -3   2    0.60    0.50
  -5  -3   1  202.28    7.40
  -5  -3   1  200.28    6.80
   5   3  -1  180.88    7.20
   5   3  -1  196.88    7.60
   5   3  -1  192.68    6.90
  -5  -3   1  190.98    6.20
  -5  -3   1  197.88    7.30
  -5  -3   1  200.98    5.80
  -5  -3   1  190.28    6.30
  -5  -3   0    0.80    0.80
   5   3   0    0.80    0.50
  -5  -3   0    0.90    0.70
   5   3   0    0.80    0.90
   5   3   0    0.30    0.50
   5   3   0    1.00    0.80
  -5  -3   0    1.50    0.70
  -5  -3   0    0.00    0.70
  -5  -3  -1  193.08    6.90
  -5  -3  -1  196.18    7.00
   5   3   1  193.88    6.10
   5   3   1  186.68    5.70
   5   3   1  192.18    7.80
   5   3   1  197.78    7.00
   5   3   1  193.38    6.40
  -5  -3  -1  207.58    6.00
  -5  -3  -1  186.98    6.60
  -5  -3  -2  106.29    4.70
   5   3   2  103.99    4.30
  -5  -3  -2  109.99    4.70
   5   3   2  104.99    4.20
   5   3   2   97.99    5.50
   5   3   2  106.99    4.60
   5   3   2  105.79    4.60
  -5  -3  -2  107.29    4.90
   5   3   3    5.00    1.00
   5   3   3    3.20    1.30
   5   3   3    3.80    0.90
  -5  -3  -3    4.20    1.10
   5   3   3    5.20    1.10
  -5  -3  -3    4.20    1.10
  -5  -3  -3    6.40    1.30
   5   3   4   19.00    1.90
   5   3   4   17.80    2.20
   5   3   4   18.10    1.80
   5   3   4   19.90    2.30
  -5  -3  -4   18.40    2.10
  -5  -3  -4   20.80    2.30
  -5  -3  -4   20.40    2.00
   5   3   5   23.80    2.30
   5   3   5   28.40    2.90
   5   3   5   24.60    2.20
  -5  -3  -5   27.40    2.60
  -5  -3  -5   25.40    2.70
  -5  -3  -5   25.40    2.50
  -5  -3  -5   28.20    2.30
  -5  -3  -5   23.40    2.10
   5   3   6   53.09    3.50
   5   3   6   58.59    3.60
   5   3   6   57.39    4.30
  -5  -3  -6   56.69    3.80
  -5  -3  -6   49.10    4.00
  -5  -3  -6   59.69    3.90
  -5  -3  -6   51.89    3.40
   5   3   7   19.50    2.30
   5   3   7   27.90    2.70
   5   3   7   22.00    2.80
  -5  -3  -7   24.60    2.60
  -5  -3  -7   23.30    2.60
  -5  -3  -7   24.00    2.90
  -5  -3  -7   23.70    2.40
  -5  -3  -8   45.10    3.20
  -5  -3  -8   43.80    3.30
   5   3   8   40.50    3.40
   5   3   8   49.99    3.70
   5   3   8   47.10    4.20
  -5  -3  -8   47.40    3.60
  -5  -3  -8   47.90    3.40
   5   3   8   52.49    3.30
   5   3   9   -0.10    0.60
   5   3   9    0.40    0.70
   5   3   9    0.40    0.70
  -5  -3  -9    0.00    0.30
  -5  -3  -9    0.40    0.70
   5   3  10    3.60    1.00
  -5  -3 -10    3.20    1.10
  -5  -3 -10    3.10    0.90
  -5  -3 -10    3.40    0.80
   5   3  10    2.90    1.00
   5   3  11  113.79    4.40
  -5  -3 -11  117.49    4.40
   5   3  11  106.69    4.10
  -5  -3 -11  106.79    4.20
  -5  -3 -11  106.79    3.90
   5   3  11  112.99    4.50
  -5  -3 -11  117.39    4.30
  -5  -3 -12   35.70    2.10
   5   3  12   38.00    2.00
   5   3  12   38.40    2.10
  -5  -3 -12   37.90    2.10
  -5  -4   9    8.80    1.10
  -5  -4   9    8.40    1.10
   5   4  -9    8.50    1.10
  -5  -4   9    8.60    1.10
  -5  -4   8   16.10    1.80
  -5  -4   8   23.10    2.00
   5   4  -8   19.00    1.90
  -5  -4   8   17.80    1.90
  -5  -4   7    0.70    0.50
   5   4  -7   -0.50    0.50
  -5  -4   7   -0.40    0.70
   5   4  -6   72.69    3.80
  -5  -4   6   76.29    4.40
  -5  -4   6   85.29    4.10
   5   4  -6   84.19    4.60
   5   4  -6   79.19    4.80
   5   4  -6   78.49    3.80
  -5  -4   6   80.39    4.60
  -5  -4   5   81.59    4.70
  -5  -4   5   90.19    5.00
  -5  -4   5   80.39    4.40
  -5  -4   5   89.29    4.30
   5   4  -5   84.99    4.70
  -5  -4   5   79.59    4.00
   5   4  -5   80.29    5.00
   5   4  -5   81.09    4.30
   5   4  -5   88.49    4.30
   5   4  -5   83.69    4.20
  -5  -4   5   78.59    4.60
  -5  -4   4    1.60    0.80
  -5  -4   4    1.60    0.70
   5   4  -4    2.60    0.80
  -5  -4   4    0.70    0.50
   5   4  -4    0.70    0.80
  -5  -4   3   15.40    2.10
  -5  -4   3   14.70    2.00
   5   4  -3   14.30    2.00
  -5  -4   3   14.80    1.70
   5   4  -3   13.20    1.90
  -5  -4   2    4.60    1.30
  -5  -4   2    5.70    1.30
   5   4  -2    5.10    1.20
   5   4  -2    5.20    1.20
  -5  -4   2    7.40    1.30
  -5  -4   2    5.50    1.10
   5   4  -2    4.30    1.20
   5   4  -1   83.09    4.20
  -5  -4   1   90.19    4.90
  -5  -4   1   88.29    4.50
   5   4  -1   83.29    4.80
   5   4  -1   95.19    5.40
   5   4  -1   87.39    4.70
  -5  -4   1   86.89    4.10
  -5  -4   1   81.49    4.10
   5   4   0    1.60    0.70
  -5  -4   0    0.80    0.70
   5   4   0    1.20    1.00
   5   4   0    0.40    0.40
   5   4   0    3.00    1.10
  -5  -4   0    1.40    0.60
  -5  -4   0    1.50    0.80
   5   4   1    2.10    0.70
  -5  -4  -1    4.10    1.10
   5   4   1    3.80    1.00
   5   4   1    3.80    1.40
   5   4   1    2.90    0.80
   5   4   1    4.00    1.20
  -5  -4  -1    2.90    0.80
  -5  -4  -1    2.30    0.90
   5   4   2  296.07    7.50
  -5  -4  -2  329.77    8.90
   5   4   2  298.27    8.10
   5   4   2  293.17   10.40
   5   4   2  323.97    9.30
  -5  -4  -2  300.67    9.00
  -5  -4  -2  310.77    8.60
   5   4   3  112.59    4.20
   5   4   3  106.79    4.50
   5   4   3  102.99    4.10
   5   4   3  107.09    5.90
  -5  -4  -3  103.39    4.80
  -5  -4  -3  111.99    5.20
  -5  -4  -3  105.89    4.70
   5   4   4   48.30    3.10
   5   4   4   47.60    2.80
   5   4   4   49.40    3.80
  -5  -4  -4   47.90    3.20
  -5  -4  -4   48.70    3.40
  -5  -4  -4   51.69    3.40
  -5  -4  -4   49.60    3.20
   5   4   5   11.80    1.60
   5   4   5   11.60    1.50
  -5  -4  -5   10.60    1.60
  -5  -4  -5   13.00    2.00
  -5  -4  -5   17.60    2.00
  -5  -4  -5   14.70    1.80
   5   4   6   24.20    2.40
   5   4   6   23.60    2.20
   5   4   6   25.80    3.00
  -5  -4  -6   26.50    2.50
  -5  -4  -6   28.10    3.00
  -5  -4  -6   26.50    2.60
   5   4   7   30.20    2.90
   5   4   7   29.40    2.60
   5   4   7   32.60    3.50
  -5  -4  -7   32.90    2.90
  -5  -4  -7   34.00    3.10
  -5  -4  -7   32.80    3.40
  -5  -4  -8    9.10    1.60
  -5  -4  -8   12.90    1.80
   5   4   8    8.30    1.60
   5   4   8   14.40    2.40
   5   4   8   12.90    1.90
   5   4   8   12.20    1.60
  -5  -4  -8   10.90    1.60
   5   4   8   14.60    1.70
  -5  -4  -9   23.60    2.40
   5   4   9   17.20    2.30
   5   4   9   19.60    2.30
  -5  -4  -9   22.10    2.20
   5   4   9   23.70    2.20
   5   4  10    1.60    0.80
   5   4  10    0.50    0.80
  -5  -4 -10    1.70    0.90
  -5  -4 -10    0.50    0.70
  -5  -4 -10   -0.10    0.70
   5   4  11   44.40    2.80
  -5  -4 -11   44.50    2.80
  -5  -4 -11   40.70    2.80
   5   4  11   44.80    2.80
  -5  -4 -11   45.00    2.70
   5   4  12    1.40    0.50
  -5  -4 -12    1.30    0.70
   5   4  12    0.90    0.50
   5   4  12    0.40    0.50
  -5  -4 -12    0.90    0.60
  -5  -5   8   -0.10    0.50
  -5  -5   8   -0.20    0.60
   5   5  -8   -0.10    0.50
  -5  -5   8    0.00    0.60
  -5  -5   8    0.60    0.50
  -5  -5   7    0.70    0.60
  -5  -5   7   -0.60    0.70
   5   5  -7    0.50    0.60
  -5  -5   7    0.90    0.70
  -5  -5   6  110.39    5.10
  -5  -5   6  116.39    5.20
   5   5  -6  112.59    5.10
   5   5  -6  109.69    4.70
   5   5  -6  110.79    4.50
  -5  -5   6  118.69    5.50
  -5  -5   5   41.10    3.20
  -5  -5   5   47.30    3.40
  -5  -5   5   50.99    3.20
   5   5  -5   49.30    3.50
   5   5  -5   46.90    3.80
   5   5  -5   46.80    3.20
   5   5  -5   49.60    3.20
   5   5  -5   45.90    3.10
  -5  -5   5   44.70    3.50
  -5  -5   4  114.49    5.30
  -5  -5   4  119.19    5.70
  -5  -5   4  120.59    5.80
  -5  -5   4  115.29    5.40
  -5  -5   4  121.89    5.10
   5   5  -4  115.89    5.80
   5   5  -4  110.49    5.20
   5   5  -4  116.89    6.20
   5   5  -4  128.99    5.40
   5   5  -4  124.49    5.30
   5   5  -4  118.49    5.20
  -5  -5   4  120.99    5.80
  -5  -5   3  272.37    9.10
  -5  -5   3  290.27    9.20
  -5  -5   3  290.77    8.30
   5   5  -3  286.07    9.60
  -5  -5   3  270.47    7.70
   5   5  -3  267.77    9.50
  -5  -5   2    9.60    1.70
  -5  -5   2    7.30    1.60
  -5  -5   2    7.30    1.30
  -5  -5   2   10.10    1.30
   5   5  -2   11.00    1.80
   5   5  -1   48.30    3.40
  -5  -5   1   50.09    3.80
   5   5  -1   47.70    3.70
  -5  -5   1   52.39    3.30
   5   5  -1   46.40    3.60
  -5  -5   1   49.90    3.30
   5   5   0   92.39    4.50
  -5  -5   0   93.69    5.20
   5   5   0   99.79    5.70
  -5  -5   0   99.69    4.50
  -5  -5   0   95.39    4.70
   5   5   1   11.90    1.60
  -5  -5  -1   14.90    2.10
   5   5   1   19.50    2.70
  -5  -5  -1   17.20    1.70
  -5  -5  -1   12.80    1.90
   5   5   2   79.39    3.90
  -5  -5  -2   80.99    4.40
   5   5   2   85.69    5.70
   5   5   2   76.49    4.00
  -5  -5  -2   79.89    4.10
  -5  -5  -2   73.49    4.50
  -5  -5  -2   77.09    4.30
   5   5   3  174.98    5.90
   5   5   3  165.68    6.00
   5   5   3  189.58    8.50
  -5  -5  -3  183.58    6.60
  -5  -5  -3  180.78    7.10
  -5  -5  -3  187.68    6.90
   5   5   4   35.90    2.60
   5   5   4   37.80    2.80
   5   5   4   40.90    3.80
  -5  -5  -4   37.00    2.90
  -5  -5  -4   41.00    3.20
  -5  -5  -4   41.00    3.30
  -5  -5  -4   40.20    3.10
   5   5   5   49.10    3.10
   5   5   5   47.10    3.20
   5   5   5   48.70    3.90
  -5  -5  -5   45.80    3.30
  -5  -5  -5   50.89    3.80
  -5  -5  -5   48.10    3.30
  -5  -5  -5   50.09    3.40
  -5  -5  -5   50.09    3.50
   5   5   6   11.50    1.60
   5   5   6    8.90    1.60
  -5  -5  -6   10.80    1.70
  -5  -5  -6   11.40    1.90
  -5  -5  -6   10.30    1.60
  -5  -5  -6   11.90    1.80
   5   5   7    1.70    0.90
   5   5   7    2.40    1.00
   5   5   7    3.50    1.40
  -5  -5  -7    4.70    1.30
  -5  -5  -7    3.50    1.00
  -5  -5  -7    1.70    1.10
  -5  -5  -8    0.20    0.60
   5   5   8    1.10    0.90
   5   5   8    1.80    0.90
   5   5   8    2.00    1.10
  -5  -5  -8    1.00    0.70
  -5  -5  -8   -0.10    0.70
  -5  -5  -9   85.59    4.40
  -5  -5  -9   81.09    4.50
   5   5   9   76.69    4.70
  -5  -5  -9   81.89    4.50
  -5  -5 -10   72.59    3.90
  -5  -5 -10   77.29    4.10
   5   5  10   78.49    3.90
   5   5  11    8.70    1.40
  -5  -5 -11   11.90    1.60
  -5  -5 -11    7.90    1.30
  -5  -5 -11    7.30    1.30
   5   5  12    0.20    0.50
  -5  -5 -12    0.40    0.60
   5   5  12    1.00    0.50
  -5  -5 -12    0.10    0.50
  -5  -6   8    8.60    1.00
  -5  -6   8   10.10    1.00
  -5  -6   7   33.00    2.30
  -5  -6   7   39.00    2.50
   5   6  -7   34.50    2.20
  -5  -6   7   38.50    2.50
  -5  -6   7   41.70    2.70
  -5  -6   6   93.79    4.40
  -5  -6   6   97.59    4.60
   5   6  -6   97.99    4.30
   5   6  -6   96.19    3.90
  -5  -6   6   97.29    4.50
  -5  -6   6  110.09    5.00
  -5  -6   5   18.70    2.10
  -5  -6   5   19.90    2.20
   5   6  -5   20.30    2.10
   5   6  -5   21.60    2.00
   5   6  -5   20.80    2.10
  -5  -6   5   17.90    2.20
   5   6  -5   20.80    2.00
  -5  -6   5   17.40    2.20
  -5  -6   4   21.90    2.40
  -5  -6   4   24.50    2.40
  -5  -6   4   24.50    2.20
   5   6  -4   21.20    2.70
   5   6  -4   27.30    2.40
   5   6  -4   25.90    2.40
  -5  -6   4   24.60    2.50
   5   6  -4   28.80    2.50
  -5  -6   4   24.30    2.70
  -5  -6   3  368.46   10.20
  -5  -6   3  380.56   11.10
  -5  -6   3  380.56   11.00
  -5  -6   3  385.36   10.50
  -5  -6   3  389.96   10.00
   5   6  -3  363.96   11.70
   5   6  -3  380.26    9.90
   5   6  -3  385.46   10.30
  -5  -6   3  364.46   10.40
   5   6  -3  384.56   10.30
  -5  -6   3  396.06   11.10
  -5  -6   3  393.66   10.30
  -5  -6   2  109.89    5.10
   5   6  -2  128.19    5.50
  -5  -6   2  125.69    6.20
  -5  -6   2  130.19    5.50
  -5  -6   2  116.19    5.20
   5   6  -2  116.49    6.20
   5   6  -2  128.89    5.60
  -5  -6   2  120.09    5.30
   5   6  -2  129.09    5.60
  -5  -6   2  129.49    5.80
  -5  -6   2  116.79    5.20
  -5  -6   1    5.00    1.40
   5   6  -1    5.30    1.30
   5   6  -1    4.80    1.30
  -5  -6   1    3.30    1.00
   5   6  -1    2.90    0.80
   5   6   0   62.39    3.90
  -5  -6   0   59.39    4.40
   5   6   0   67.79    4.80
  -5  -6   0   65.29    3.80
   5   6   1   -0.10    0.50
  -5  -6  -1    0.20    0.70
   5   6   1   -0.40    1.40
  -5  -6  -1    0.00    0.80
   5   6   2    3.60    1.00
  -5  -6  -2    3.10    1.00
   5   6   2    2.90    0.90
   5   6   2    1.90    1.40
  -5  -6  -2    3.50    0.90
  -5  -6  -2    3.90    1.30
  -5  -6  -2    3.30    1.10
   5   6   3    4.50    1.10
   5   6   3    3.80    1.10
   5   6   3    4.60    1.70
  -5  -6  -3    6.30    1.30
  -5  -6  -3    5.70    1.50
  -5  -6  -3    5.90    1.40
   5   6   4   11.90    1.70
   5   6   4   10.60    1.60
   5   6   4   12.10    2.30
  -5  -6  -4   10.50    1.60
  -5  -6  -4   12.50    2.00
  -5  -6  -4   12.00    1.80
   5   6   5    1.30    0.70
   5   6   5    1.60    0.90
   5   6   5    2.80    1.40
  -5  -6  -5    1.10    0.60
  -5  -6  -5    1.20    0.70
  -5  -6  -5    0.30    0.80
   5   6   6   17.40    2.00
   5   6   6   15.90    2.00
  -5  -6  -6   20.60    2.50
  -5  -6  -6   21.80    2.50
   5   6   7   37.80    3.10
   5   6   7   36.30    3.40
  -5  -6  -7   37.40    3.00
   5   6   7   35.80    3.10
  -5  -6  -7   38.30    2.80
  -5  -6  -7   37.80    3.40
  -5  -6  -7   42.00    3.10
   5   6   8   18.80    2.30
  -5  -6  -8   21.60    2.10
  -5  -6  -8   20.10    2.30
   5   6   8   18.10    2.30
  -5  -6  -8   20.30    2.10
   5   6   8   23.50    2.90
  -5  -6  -8   21.10    2.20
  -5  -6  -9    0.30    0.60
  -5  -6  -9    1.00    0.70
   5   6   9   -0.30    0.90
  -5  -6  -9    0.60    0.80
   5   6  10    0.50    0.60
  -5  -6 -10    0.40    0.60
  -5  -6 -10    1.50    0.90
  -5  -6 -11   12.20    1.60
  -5  -6 -11    9.20    1.40
   5   6  12    4.60    0.90
  -5  -6 -12    5.10    0.90
  -5  -6 -12    4.60    0.90
  -5  -7   6   -0.10    0.50
  -5  -7   6    0.90    0.50
  -5  -7   6   -0.30    0.50
  -5  -7   5    6.10    1.10
   5   7  -5    5.70    1.00
   5   7  -5    5.50    1.00
  -5  -7   5    7.10    1.30
   5   7  -5    5.70    1.00
  -5  -7   5    6.20    1.30
  -5  -7   4    7.30    1.30
  -5  -7   4   10.90    1.80
   5   7  -4    7.40    1.30
   5   7  -4    9.40    1.50
  -5  -7   4    8.40    1.50
   5   7  -4    9.30    1.40
  -5  -7   4    8.10    1.60
  -5  -7   3    7.10    1.40
  -5  -7   3    5.60    1.30
   5   7  -3    4.40    1.00
   5   7  -3    5.70    1.30
  -5  -7   3    5.10    1.30
   5   7  -3    6.20    1.40
  -5  -7   3    4.80    1.40
  -5  -7   2    7.60    1.40
   5   7  -2    8.80    1.30
  -5  -7   2    8.50    1.50
   5   7  -2    8.90    1.60
   5   7  -2    7.30    1.60
  -5  -7   2    7.60    1.40
   5   7  -2    8.60    1.50
  -5  -7   2    7.60    1.60
  -5  -7   1   50.29    3.40
   5   7  -1   56.19    3.80
  -5  -7   1   52.19    4.10
  -5  -7   1   54.89    3.60
   5   7  -1   45.50    4.00
   5   7  -1   51.59    3.50
  -5  -7   1   52.39    3.40
   5   7  -1   51.69    3.70
  -5  -7   1   51.89    3.70
   5   7   0   70.99    4.40
   5   7   0   73.79    4.50
  -5  -7   0   61.39    4.60
   5   7   0   70.49    4.20
   5   7   0   70.49    4.90
  -5  -7   0   71.89    3.90
  -5  -7   0   66.29    4.00
   5   7   0   64.79    3.90
  -5  -7   0   74.09    4.00
   5   7   0   77.29    4.60
   5   7   1   45.30    3.40
  -5  -7  -1   44.50    3.90
   5   7   1   43.30    4.30
  -5  -7  -1   44.60    3.60
   5   7   2   55.69    3.70
  -5  -7  -2   55.29    4.20
   5   7   2   63.99    5.20
  -5  -7  -2   57.89    4.10
   5   7   3    1.50    0.80
  -5  -7  -3    1.90    0.90
   5   7   3    1.30    0.80
   5   7   3    2.80    1.30
  -5  -7  -3    1.50    0.80
  -5  -7  -3    2.20    0.90
   5   7   4  104.19    5.00
   5   7   4   99.59    4.80
   5   7   4  104.59    6.70
  -5  -7  -4  103.39    5.40
  -5  -7  -4  108.29    5.60
   5   7   5  112.59    5.20
   5   7   5  112.09    5.20
  -5  -7  -5  116.29    5.00
   5   7   5  127.19    5.90
   5   7   5  115.99    6.90
  -5  -7  -5  120.89    5.00
  -5  -7  -5  115.99    5.80
  -5  -7  -5  113.99    5.80
  -5  -7  -5  121.89    5.00
   5   7   6    3.30    1.10
  -5  -7  -6    2.10    0.80
   5   7   6    2.10    0.80
   5   7   6    2.20    0.90
   5   7   6   -0.50    1.20
  -5  -7  -6    2.50    0.80
  -5  -7  -6    1.90    0.90
  -5  -7  -6    2.10    1.10
  -5  -7  -6    2.60    0.90
   5   7   7    4.10    1.00
  -5  -7  -7    1.40    0.90
   5   7   7    2.80    0.90
  -5  -7  -7    2.20    0.90
  -5  -7  -7    3.30    1.00
   5   7   8    0.80    0.80
  -5  -7  -8    1.50    0.90
   5   7   8    1.40    0.70
  -5  -7  -8    1.90    0.80
  -5  -7  -8    2.00    0.80
  -5  -7  -9    7.90    1.50
   5   7   9    7.20    2.10
  -5  -7  -9    6.30    1.40
  -5  -7 -10   18.90    2.00
   5   7  10   17.80    1.90
  -5  -7 -10   18.20    2.20
  -5  -7 -11    0.30    0.60
  -5  -7 -11    0.10    0.60
   5   7  12    3.00    0.80
  -5  -7 -12    3.50    0.70
  -5  -7 -12    3.60    0.80
  -5  -8   5    1.00    0.40
   5   8  -5   -0.20    0.50
  -5  -8   5    0.10    0.40
   5   8  -4    6.20    1.00
   5   8  -4    6.10    1.10
  -5  -8   4    5.00    1.00
   5   8  -4    6.90    1.10
  -5  -8   4    5.40    1.20
  -5  -8   4    5.50    1.00
  -5  -8   3    1.20    0.70
   5   8  -3    2.70    0.80
   5   8  -3   -0.20    0.70
  -5  -8   3    2.50    0.90
   5   8  -3    1.70    0.70
  -5  -8   3    1.10    0.80
   5   8  -2    6.20    1.10
  -5  -8   2    6.20    1.20
   5   8  -2    6.00    1.20
  -5  -8   2    5.70    1.20
   5   8  -2    5.60    1.20
  -5  -8   2    5.60    1.40
  -5  -8   1   -0.60    0.60
   5   8  -1    0.20    0.90
   5   8  -1    0.50    0.80
  -5  -8   1   -0.20    0.90
   5   8  -1   -0.20    0.70
   5   8   0    0.00    0.60
  -5  -8   0    1.00    0.70
   5   8   0    1.00    0.90
   5   8   0    0.30    0.90
   5   8   0    0.10    0.50
  -5  -8   0   -0.20    0.90
   5   8   0    0.20    0.90
   5   8   1    3.80    1.10
  -5  -8  -1    5.40    1.20
   5   8   1    5.60    1.40
  -5  -8  -1    5.10    1.40
   5   8   1    7.20    1.80
  -5  -8  -1    6.80    1.30
   5   8   1   10.10    1.40
   5   8   1    4.70    1.30
   5   8   2    9.70    1.70
  -5  -8  -2    9.30    1.40
   5   8   2   11.80    1.90
  -5  -8  -2   14.30    2.10
   5   8   2   13.10    2.20
  -5  -8  -2   10.40    1.60
   5   8   2   13.00    1.90
   5   8   3   44.10    3.30
  -5  -8  -3   50.49    3.20
   5   8   3   43.40    3.20
  -5  -8  -3   37.90    3.40
   5   8   3   52.29    4.10
  -5  -8  -3   45.70    3.10
   5   8   4   16.50    2.00
  -5  -8  -4   18.30    2.00
   5   8   4   19.00    2.00
   5   8   4   22.10    2.70
  -5  -8  -4   19.30    2.00
  -5  -8  -4   20.70    2.00
   5   8   5   14.50    2.00
  -5  -8  -5   15.90    1.80
   5   8   5   15.80    2.20
  -5  -8  -5   12.10    1.60
  -5  -8  -5   14.30    1.70
   5   8   6    0.70    0.60
   5   8   6    0.10    0.50
   5   8   6   -0.10    1.00
  -5  -8  -6    0.60    0.60
  -5  -8  -6    0.70    0.60
  -5  -8  -6   -0.20    0.80
  -5  -8  -7  219.08    7.30
  -5  -8  -7  231.08    7.30
  -5  -8  -7  216.38    7.30
  -5  -8  -8  123.79    5.20
  -5  -8  -8  132.89    5.50
  -5  -8  -8  114.89    5.20
  -5  -8  -9    3.30    0.90
  -5  -8  -9    4.20    1.10
  -5  -8  -9    3.80    1.10
  -5  -8 -10   25.60    2.30
   5   8  10   24.60    2.30
  -5  -8 -10   23.20    2.30
  -5  -8 -11    2.80    0.70
  -5  -8 -11    4.40    1.00
  -5  -8 -11    2.80    0.90
  -5  -9   4   42.90    2.10
   5   9  -4   39.30    2.00
  -5  -9   3   13.70    1.50
   5   9  -3   10.80    1.30
   5   9  -3   13.40    1.40
  -5  -9   2   27.10    2.10
   5   9  -2   25.20    2.10
  -5  -9   2   28.70    2.40
   5   9  -2   27.70    2.20
   5   9  -2   28.50    2.30
  -5  -9   1   50.39    3.00
   5   9  -1   49.00    3.10
  -5  -9   1   48.70    3.20
   5   9  -1   44.10    2.90
   5   9  -1   50.49    3.30
  -5  -9   0   69.59    3.60
   5   9   0   70.09    4.10
  -5  -9   0   69.49    3.90
   5   9   0   65.29    3.70
   5   9   0   72.69    4.20
   5   9   1    0.70    1.00
   5   9   1    0.20    1.00
  -5  -9  -1    0.00    0.70
   5   9   1    1.50    0.60
   5   9   1    0.50    0.80
   5   9   2   20.20    2.40
   5   9   2   22.40    2.70
  -5  -9  -2   20.30    2.10
   5   9   2   25.30    2.60
   5   9   3   82.69    4.60
   5   9   3   87.19    5.20
  -5  -9  -3   77.39    4.10
   5   9   4    6.20    1.20
   5   9   4    5.30    1.70
  -5  -9  -4    6.00    1.20
   5   9   5   30.10    3.00
  -5  -9  -5   26.80    2.40
   5   9   6    8.60    1.70
  -5  -9  -6    8.20    1.40
   5   9   7   34.40    2.90
  -5  -9  -7   33.90    2.70
  -5  -9  -7   32.70    2.50
  -5  -9  -8   27.20    2.40
  -5  -9  -8   23.60    2.20
  -5  -9  -9   27.50    2.40
  -5  -9  -9   29.30    2.30
  -5  -9 -10    1.50    0.90
  -5  -9 -10    1.10    0.60
  -5  -9 -11    7.50    1.10
  -5 -10   2    0.00    0.30
   5  10  -2    0.80    0.40
   5  10  -2   -0.60    0.50
   5  10  -1    4.10    0.80
  -5 -10   1    2.40    0.80
   5  10  -1    2.50    0.70
   5  10  -1    2.90    0.80
   5  10   0   45.70    2.90
  -5 -10   0   45.30    2.80
   5  10   0   44.20    2.60
   5  10   0   46.10    2.90
   5  10   1    4.90    1.20
   5  10   1    5.10    1.10
  -5 -10  -1    6.50    1.20
   5  10   1    6.00    1.20
   5  10   2   11.00    1.70
   5  10   2   10.00    1.60
  -5 -10  -2   10.60    1.50
   5  10   2   11.20    1.60
   5  10   3    3.30    1.00
   5  10   3    4.10    1.60
  -5 -10  -3    5.10    1.00
   5  10   3    4.00    1.10
   5  10   4   17.90    2.00
   5  10   4   20.60    2.60
  -5 -10  -4   16.70    1.80
   5  10   5  106.29    5.40
  -5 -10  -5   95.59    4.20
   5  10   6   36.60    3.10
  -5 -10  -6   32.80    2.40
   5  10   7    8.40    1.40
  -5 -10  -7    7.20    1.20
  -5 -10  -8   11.70    1.40
  -5 -10  -9    2.20    0.80
   5  10   9    3.90    1.80
  -5 -10 -10   35.30    2.00
   5  10  10   35.70    2.10
   5  11   1    7.20    1.00
   5  11   1    6.40    1.00
   5  11   2   17.00    1.70
   5  11   2   18.80    1.60
  -5 -11  -2   18.60    1.50
   5  11   2   15.70    1.50
   5  11   3    0.20    0.60
   5  11   3    0.00    0.70
   5  11   3    0.30    0.50
   5  11   4   15.90    1.50
   5  11   4   18.00    1.90
  -5 -11  -4   16.60    1.50
   5  11   5   13.20    1.70
  -5 -11  -5   13.50    1.40
   5  11   6    2.30    0.90
  -5 -11  -6    2.60    0.70
   5  11   7    7.00    1.10
  -5 -11  -7    7.90    1.00
  -5 -11  -8   19.60    1.60
   5  11   8   30.90    2.30
   6  -6  -4   11.20    1.40
   6  -6  -3   37.40    2.50
   6  -6  -2   38.10    2.50
   6  -5  -7   19.00    1.40
   6  -5  -6    0.80    0.60
   6  -5  -6    1.80    0.40
   6  -5  -5    8.00    1.30
   6  -5  -5    8.90    1.40
   6  -5  -4   -0.30    0.90
   6  -5  -4   -0.10    0.70
   6  -5  -3    2.00    0.90
   6  -5  -2   19.10    2.00
   6  -5  -1   13.70    1.30
   6  -5  -1   12.90    1.70
   6  -5   0   92.59    3.60
   6  -5   0   90.89    4.40
  -6   5  -1   28.90    1.90
   6  -5   1   28.60    1.90
   6  -5   1   27.50    2.30
  -6   5  -2    9.60    1.10
   6  -5   2    8.60    1.10
   6  -5   2    8.70    1.20
  -6   5  -3   10.50    1.00
  -6   5  -3   10.80    1.10
   6  -5   3   10.50    1.20
   6  -4  -8    0.20    0.60
   6  -4  -7   22.70    1.90
   6  -4  -6   28.70    2.30
   6  -4  -6   27.00    2.20
   6  -4  -5    3.00    1.10
   6  -4  -4   14.90    1.90
   6  -4  -3   70.19    4.00
   6  -4  -2   83.19    4.40
   6  -4  -1    0.30    0.60
   6  -4  -1    1.20    0.60
   6  -4   0   10.60    1.60
   6  -4   1   16.60    2.00
   6  -4   1   14.90    1.60
  -6   4  -2   68.59    3.40
   6  -4   2   64.59    3.60
   6  -4   2   61.89    3.30
  -6   4  -3   36.30    2.40
   6  -4   3   36.90    2.40
   6  -4   3   34.40    2.40
   6  -4   3   36.00    2.60
  -6   4  -4    0.20    0.40
   6  -4   4   -0.60    0.60
   6  -4   4   -1.00    0.70
   6  -4   5   13.80    1.30
  -6   4  -5   21.20    1.50
   6  -3  -8    2.90    0.90
   6  -3  -8    4.20    1.00
   6  -3  -7    1.50    0.80
   6  -3  -7    0.00    0.70
   6  -3  -6    0.20    0.70
   6  -3  -6    0.40    0.70
   6  -3  -5   66.49    3.80
   6  -3  -4   17.60    2.00
   6  -3  -3   20.30    2.00
   6  -3  -3   20.90    2.20
   6  -3  -2    6.20    1.10
   6  -3  -2   10.50    1.60
   6  -3  -1   -0.10    0.70
   6  -3  -1    0.10    0.70
   6  -3   0   59.19    3.90
   6  -3   0   63.99    3.90
   6  -3   1   36.30    3.10
  -6   3  -1   39.70    2.60
   6  -3   2   79.19    4.10
   6  -3   2   90.29    4.70
   6  -3   2   87.49    4.00
  -6   3  -2   93.39    4.20
  -6   3  -3  160.28    5.60
   6  -3   3  158.88    5.80
   6  -3   3  149.09    5.50
   6  -3   4   19.20    2.00
  -6   3  -4   18.60    1.90
   6  -3   4   19.70    1.80
   6  -3   4   19.40    2.00
  -6   3  -4   19.70    1.90
   6  -3   5    1.60    0.70
  -6   3  -5    0.60    0.60
   6  -3   5    0.90    0.70
  -6   3  -5    0.30    0.50
   6  -3   6    1.10    0.60
  -6   3  -6   -0.20    0.60
  -6   3  -6    1.80    0.60
   6  -2  -9    0.70    0.50
   6  -2  -8   17.30    2.00
   6  -2  -7    5.50    1.20
   6  -2  -7    5.30    1.30
   6  -2  -6   20.80    2.30
   6  -2  -6   16.90    1.90
   6  -2  -5   29.00    2.50
   6  -2  -5   30.20    2.80
   6  -2  -4   66.39    3.80
   6  -2  -4   72.49    4.20
  -6   2   3    1.50    1.10
  -6   2   3    1.00    0.60
   6  -2  -3   -0.20    0.70
   6  -2  -3   -0.20    0.30
  -6   2   3   -1.20    0.90
   6  -2  -2  142.09    5.40
  -6   2   2  141.99    7.20
   6  -2  -2  146.29    5.70
   6  -2  -2  133.29    5.40
  -6   2   2  153.18    6.80
  -6   2   2  144.79    7.30
  -6   2   1    8.00    1.90
   6  -2  -1    7.30    1.30
  -6   2   1   11.00    2.00
   6  -2  -1    9.60    1.60
  -6   2   1    9.60    1.80
   6  -2   0   40.30    3.10
  -6   2   0   32.10    3.40
   6  -2   0   40.40    3.10
  -6   2   0   33.40    3.20
  -6   2   0   35.60    3.60
   6  -2   1   39.10    3.20
   6  -2   1   41.50    3.20
  -6   2  -1   35.30    3.20
   6  -2   2    0.30    0.80
   6  -2   2    0.70    0.70
   6  -2   2    1.00    0.80
  -6   2  -2    0.00    0.60
  -6   2  -2    2.00    0.80
   6  -2   3    1.70    1.00
   6  -2   3    1.40    1.00
  -6   2  -3    1.80    0.80
   6  -2   4    0.70    0.70
  -6   2  -4   -0.10    0.50
   6  -2   4    0.30    0.70
  -6   2  -4    0.30    0.60
   6  -2   5   72.19    3.80
  -6   2  -5   70.89    3.60
   6  -2   5   76.09    3.60
  -6   2  -5   77.19    3.90
   6  -2   6   35.60    2.40
  -6   2  -6   32.00    2.20
   6  -2   6   30.00    2.40
  -6   2  -6   33.40    2.40
   6  -2   6   34.80    2.30
   6  -2   7    3.40    0.90
   6  -2   7    2.30    0.80
  -6   2  -7    4.50    0.90
   6  -2   7    5.10    0.80
   6  -2   8   30.40    1.70
  -6   2  -8   32.10    1.70
   6  -2   8   31.00    1.60
   6  -1  -9   -0.50    0.60
   6  -1  -8   12.60    1.70
   6  -1  -7   65.99    4.10
   6  -1  -6  127.19    5.80
   6  -1  -6  115.19    5.30
   6  -1  -5    0.30    0.60
   6  -1  -5    0.00    1.00
   6  -1  -5   -2.20    1.00
  -6   1   5    0.60    0.70
  -6   1   4   11.50    2.00
   6  -1  -4   11.20    1.50
   6  -1  -4    8.80    1.50
  -6   1   4   12.10    2.00
   6  -1  -4   10.80    1.70
  -6   1   4   10.10    1.60
  -6   1   3   43.00    3.90
   6  -1  -3   46.50    3.10
   6  -1  -3   42.90    3.10
   6  -1  -3   44.50    4.00
  -6   1   3   41.00    3.40
   6  -1  -3   42.80    3.60
   6  -1  -3   47.60    3.20
  -6   1   3   41.80    3.30
  -6   1   3   42.90    3.80
  -6   1   2    6.50    1.70
   6  -1  -2    5.80    1.50
  -6   1   2    7.80    1.60
   6  -1  -2    6.80    1.30
   6  -1  -2    7.60    1.30
  -6   1   2    5.70    1.30
   6  -1  -2    5.20    1.30
   6  -1  -2    3.70    1.10
   6  -1  -2    5.10    1.10
  -6   1   2    7.60    1.50
  -6   1   2    3.50    1.10
   6  -1  -1   89.89    5.00
  -6   1   1   98.99    5.90
   6  -1  -1   94.09    4.40
   6  -1  -1   95.19    5.50
  -6   1   1   97.69    5.20
   6  -1  -1   93.79    5.30
   6  -1  -1   98.29    4.50
  -6   1   1   91.39    5.30
  -6   1   1   88.99    5.70
  -6   1   0    9.20    1.90
   6  -1   0   12.10    1.80
   6  -1   0   12.60    1.80
  -6   1   0   10.90    2.00
   6  -1   0   13.40    1.90
  -6   1   0   12.80    1.80
   6  -1   0   14.20    2.10
   6  -1   0   11.50    1.60
  -6   1   0   13.60    2.10
   6  -1   1    0.60    0.90
   6  -1   1    0.80    1.10
  -6   1  -1    3.70    1.00
   6  -1   1    1.30    0.60
  -6   1  -1    1.50    0.90
   6  -1   2    3.20    1.10
   6  -1   2    1.30    0.80
  -6   1  -2    1.20    0.60
  -6   1  -2    2.20    0.90
   6  -1   3   30.30    2.80
   6  -1   3   27.40    2.60
  -6   1  -3   29.50    2.40
   6  -1   3   30.90    3.20
  -6   1  -3   25.30    2.50
   6  -1   4    1.00    0.80
   6  -1   4    2.40    0.80
  -6   1  -4    1.50    0.70
   6  -1   4   -0.20    0.80
  -6   1  -5    2.80    0.80
   6  -1   5    3.70    1.10
  -6   1  -5    5.20    1.00
   6  -1   6    4.30    1.10
   6  -1   6    4.60    1.00
  -6   1  -6    4.10    1.00
   6  -1   6    3.00    0.90
   6  -1   7    0.50    0.50
   6  -1   7    0.70    0.60
  -6   1  -7   -0.40    0.70
   6  -1   7    0.20    0.50
   6  -1   8   87.29    3.50
   6  -1   8   88.29    3.70
  -6   1  -8   94.89    3.70
   6  -1   8   85.79    3.50
   6  -1   9   20.40    1.30
   6  -1   9   16.00    1.30
  -6   1  -9   18.40    1.40
   6  -1   9   20.70    1.40
   6   0  -9   47.00    2.60
   6   0  -8   17.90    1.90
   6   0  -8   16.60    1.80
   6   0  -7   -0.10    0.90
   6   0  -7    1.70    0.70
   6   0  -6    1.80    1.00
   6   0  -6    1.80    1.00
  -6   0   5   57.49    4.30
  -6   0   5   57.79    4.30
  -6   0   5   64.49    4.50
   6   0  -5   60.89    3.80
   6   0  -5   62.49    4.00
  -6   0   5   57.99    3.70
  -6   0   4   -0.20    0.60
  -6   0   4    1.40    0.90
  -6   0   4    0.60    0.80
   6   0  -4   -2.70    0.70
   6   0  -4    1.70    0.80
   6   0  -4   -3.10    1.20
   6   0  -4    0.50    0.80
   6   0  -4    0.30    0.80
  -6   0   4   -0.30    0.80
   6   0  -4    0.90    0.70
  -6   0   3    3.80    1.20
  -6   0   3    0.40    1.00
   6   0  -3    2.70    0.90
  -6   0   3    0.90    0.70
   6   0  -3    1.80    1.00
   6   0  -3    1.70    0.90
   6   0  -3    1.80    0.80
  -6   0   3    1.70    0.80
  -6   0   3    2.90    1.00
   6   0  -3    2.00    1.00
  -6   0   3    2.30    0.90
  -6   0   2   75.09    5.10
  -6   0   2   71.59    5.00
   6   0  -2   67.59    4.80
  -6   0   2   71.89    4.40
   6   0  -2   82.99    4.90
  -6   0   2   76.29    4.20
  -6   0   2   73.19    4.50
  -6   0   2   72.49    4.40
  -6   0   1   14.60    2.30
  -6   0   1   14.70    2.30
   6   0  -1   17.20    2.30
  -6   0   1   14.90    2.00
   6   0  -1   12.70    2.00
  -6   0   1   13.60    2.00
  -6   0   1   15.70    2.00
  -6   0   0   90.19    5.50
   6   0   0   95.19    5.20
  -6   0   0   99.59    5.00
   6   0   0   99.99    5.40
  -6   0   0   93.59    5.20
  -6   0   0   86.79    5.40
  -6   0  -1   64.39    4.60
  -6   0  -1   68.49    4.60
   6   0   1   72.99    4.00
   6   0   1   67.89    4.10
  -6   0  -1   78.49    4.40
   6   0   1   69.69    4.50
  -6   0  -1   66.79    4.40
   6   0   2   27.20    2.50
  -6   0  -2   31.10    2.90
  -6   0  -2   28.60    2.60
   6   0   2   28.10    2.90
  -6   0  -2   21.50    2.50
   6   0   3   -1.00    0.80
  -6   0  -3   -1.40    0.90
  -6   0  -3    1.20    0.60
  -6   0  -3    1.00    0.60
   6   0   3    0.40    0.60
   6   0   4   13.70    1.80
   6   0   4   12.10    1.80
  -6   0  -4   12.00    1.90
  -6   0  -4   13.50    1.60
   6   0   4   13.00    2.10
   6   0   4   14.40    2.10
   6   0   4   12.90    1.80
   6   0   5  201.48    7.00
   6   0   5  216.08    7.80
  -6   0  -5  205.88    6.80
   6   0   5  222.68    7.70
   6   0   6   24.30    2.20
  -6   0  -6   24.80    2.30
   6   0   6   27.00    2.40
   6   0   7    9.60    1.60
  -6   0  -7   14.30    1.80
   6   0   7   12.70    1.70
   6   0   8    8.20    1.30
   6   0   8    8.30    1.30
  -6   0  -8    7.70    1.30
   6   0   8    6.20    1.10
   6   0   9    3.90    0.80
   6   0   9    4.50    0.90
  -6   0  -9    4.30    0.80
   6   0   9    4.30    0.80
  -6   0 -10    8.30    0.90
   6   0  10    7.00    0.80
   6   1  -9   37.50    2.20
   6   1  -8    9.50    1.40
   6   1  -7  106.39    5.10
   6   1  -6   21.90    2.50
   6   1  -6   24.40    2.30
  -6  -1   5    5.90    1.40
  -6  -1   5    9.60    1.70
  -6  -1   5   11.60    1.90
   6   1  -5    8.40    1.60
  -6  -1   5    7.80    1.50
  -6  -1   5   11.70    1.60
   6   1  -5    9.00    1.50
  -6  -1   4  345.07   10.90
  -6  -1   4  339.97   10.80
  -6  -1   4  320.47   10.50
   6   1  -4  360.16   11.40
   6   1  -4  334.37   11.00
   6   1  -4  339.97    9.80
  -6  -1   4  342.57    9.70
   6   1  -4  347.47    9.90
  -6  -1   3  114.89    6.10
  -6  -1   3  109.19    5.90
  -6  -1   3  116.09    5.80
   6   1  -3  118.49    6.40
   6   1  -3  113.69    5.90
  -6  -1   3  106.19    5.00
  -6  -1   3   95.19    5.10
  -6  -1   2    1.20    0.90
  -6  -1   2   -0.30    0.90
   6   1  -2    0.00    0.70
   6   1  -2    0.40    0.70
  -6  -1   2   -0.20    0.80
  -6  -1   2    1.60    0.80
  -6  -1   1   31.50    3.20
  -6  -1   1   34.30    3.30
   6   1  -1   35.80    3.30
  -6  -1   1   31.90    2.80
   6   1  -1   35.80    3.20
  -6  -1   1   34.40    2.80
  -6  -1   1   34.80    3.00
  -6  -1   0    1.80    1.20
  -6  -1   0    0.60    0.80
  -6  -1   0    1.30    0.70
   6   1   0    0.90    0.60
   6   1   0    1.50    0.90
  -6  -1   0    0.30    0.60
  -6  -1   0    0.80    0.70
  -6  -1  -1    2.40    1.00
  -6  -1  -1    2.10    0.90
   6   1   1    2.50    0.90
  -6  -1  -1    2.90    1.00
   6   1   1    1.90    0.80
   6   1   1    2.40    0.90
  -6  -1  -1    0.90    0.70
   6   1   2    3.30    1.10
  -6  -1  -2    2.00    0.90
   6   1   2    2.20    0.90
  -6  -1  -2    3.10    1.00
   6   1   3    6.50    1.30
  -6  -1  -3    6.30    1.30
   6   1   3    4.80    1.30
  -6  -1  -3    6.20    1.30
   6   1   4    8.40    1.60
  -6  -1  -4    8.40    1.60
   6   1   4    7.50    1.50
   6   1   4    9.80    1.80
  -6  -1  -4    7.20    1.30
   6   1   4    9.60    1.50
   6   1   5   44.90    3.40
  -6  -1  -5   43.50    2.90
   6   1   5   47.60    3.50
  -6  -1  -5   46.10    3.70
  -6  -1  -5   41.10    2.80
   6   1   5   43.30    3.80
   6   1   5   44.60    3.90
  -6  -1  -5   46.10    3.40
   6   1   5   43.40    3.20
   6   1   5   44.70    3.20
   6   1   6    7.00    1.60
  -6  -1  -6    6.60    1.30
   6   1   6    6.30    1.50
  -6  -1  -6    7.60    1.30
   6   1   6    7.60    1.50
  -6  -1  -6    6.10    1.30
   6   1   6    5.30    1.30
   6   1   7   22.90    2.50
   6   1   7   26.10    2.20
  -6  -1  -7   22.00    2.10
  -6  -1  -7   23.60    2.20
   6   1   7   21.90    2.20
  -6  -1  -8   11.70    1.50
  -6  -1  -8   12.40    1.60
   6   1   8   13.20    1.70
  -6  -1  -9   22.90    2.00
   6   1   9   18.60    1.80
   6   1  10    0.80    0.40
   6   1  10    1.50    0.50
  -6  -1 -10    0.90    0.50
   6   1  10    0.60    0.40
   6   2  -9    6.00    0.90
   6   2  -8    1.60    0.70
   6   2  -7    0.50    0.80
   6   2  -6   14.10    2.00
   6   2  -6   15.60    1.80
  -6  -2   5   40.70    3.40
  -6  -2   5   39.00    3.50
   6   2  -5   35.50    3.10
  -6  -2   5   42.00    3.10
  -6  -2   5   38.50    2.90
   6   2  -5   36.50    2.80
  -6  -2   4   16.40    2.20
  -6  -2   4   15.40    2.20
  -6  -2   4   17.30    2.40
   6   2  -4   21.30    2.50
   6   2  -4   16.40    2.00
  -6  -2   4   16.50    2.00
  -6  -2   4   15.30    1.90
   6   2  -4   17.10    2.00
  -6  -2   3  219.18    8.50
  -6  -2   3  233.88    8.60
  -6  -2   3  216.28    8.20
   6   2  -3  234.68    9.00
  -6  -2   3  230.68    7.50
  -6  -2   2    4.20    1.30
  -6  -2   2    5.70    1.40
  -6  -2   2    5.90    1.40
   6   2  -2    5.50    1.30
   6   2  -2    5.70    1.50
  -6  -2   2    5.00    1.20
  -6  -2   2    6.10    1.20
  -6  -2   1   22.00    2.70
  -6  -2   1   21.70    2.60
  -6  -2   1   24.70    2.50
   6   2  -1   23.40    2.90
   6   2  -1   23.40    2.70
   6   2  -1   23.40    2.60
  -6  -2   1   23.40    2.20
  -6  -2   1   24.40    2.50
  -6  -2   0   43.90    3.70
  -6  -2   0   42.20    3.60
   6   2   0   50.29    4.30
  -6  -2   0   46.90    3.30
   6   2   0   48.30    3.70
   6   2   0   49.20    3.60
  -6  -2   0   42.40    3.00
  -6  -2   0   47.60    3.50
  -6  -2  -1  154.58    6.70
  -6  -2  -1  156.58    6.80
   6   2   1  164.38    6.10
   6   2   1  148.69    7.40
  -6  -2  -1  155.48    6.10
   6   2   1  154.38    6.40
   6   2   1  162.88    6.60
  -6  -2  -1  143.19    6.20
   6   2   2    8.70    1.40
   6   2   2    8.50    1.70
  -6  -2  -2    7.50    1.40
   6   2   2    9.40    1.60
  -6  -2  -2    6.50    1.40
   6   2   3   11.90    1.70
  -6  -2  -3   15.10    2.00
   6   2   3   14.90    2.00
  -6  -2  -3   13.80    1.90
   6   2   4  580.14   13.20
  -6  -2  -4  608.64   14.40
   6   2   4  592.34   14.60
   6   2   4  598.24   14.40
  -6  -2  -4  564.64   13.10
   6   2   5  118.79    5.50
  -6  -2  -5  133.49    6.30
   6   2   5  119.39    6.10
   6   2   5  118.99    6.00
  -6  -2  -5  120.39    6.20
  -6  -2  -5  123.69    5.70
   6   2   6  462.85   11.70
  -6  -2  -6  487.15   11.20
   6   2   6  492.25   12.40
  -6  -2  -6  492.45   13.20
  -6  -2  -6  488.85   11.10
  -6  -2  -6  470.45   12.40
  -6  -2  -6  452.45   11.30
   6   2   6  459.85   11.50
   6   2   7    6.30    1.30
   6   2   7    8.10    1.50
  -6  -2  -7    8.70    1.40
   6   2   7    9.10    1.60
  -6  -2  -7    9.50    1.40
   6   2   7    6.00    1.30
  -6  -2  -7    6.10    1.30
   6   2   8   -0.10    0.90
  -6  -2  -8    1.90    0.70
  -6  -2  -8    0.60    0.70
   6   2   8   -0.70    0.80
   6   2   8    0.10    0.60
   6   2   9    0.00    0.70
  -6  -2  -9    0.50    0.60
  -6  -2  -9   -0.30    0.80
   6   2   9    0.20    0.70
  -6  -2 -10    7.40    1.10
  -6  -2 -10    8.40    1.10
   6   2  10    9.20    1.20
  -6  -2 -11    5.10    0.70
   6   2  11    6.30    0.90
   6   3  -9   20.80    1.60
  -6  -3   8   70.89    3.20
   6   3  -8   72.69    3.50
  -6  -3   7    0.40    0.60
   6   3  -7    2.70    1.00
  -6  -3   7    1.20    0.70
  -6  -3   6    1.20    0.70
   6   3  -6    2.60    0.90
  -6  -3   6    0.70    0.80
   6   3  -6    1.20    0.70
   6   3  -5   80.69    4.70
  -6  -3   5   93.89    4.50
  -6  -3   5   82.09    4.10
   6   3  -5   87.29    4.30
  -6  -3   4   14.90    2.00
  -6  -3   4   11.10    1.80
   6   3  -4   10.80    1.80
   6   3  -4   13.10    1.80
  -6  -3   4   13.30    1.80
  -6  -3   4   13.40    1.70
   6   3  -4   13.80    1.80
  -6  -3   3  196.38    7.80
  -6  -3   3  201.58    7.70
   6   3  -3  203.38    8.20
  -6  -3   3  200.68    6.90
  -6  -3   3  207.68    6.70
  -6  -3   2   34.70    3.20
  -6  -3   2   31.40    2.90
   6   3  -2   25.90    2.80
   6   3  -2   29.70    3.10
   6   3  -2   33.10    3.20
  -6  -3   2   31.90    2.70
  -6  -3   2   33.70    2.50
  -6  -3   2   31.60    2.60
  -6  -3   1  143.79    6.70
  -6  -3   1  145.89    6.70
   6   3  -1  130.99    6.60
   6   3  -1  134.19    6.80
   6   3  -1  140.89    6.40
  -6  -3   1  147.89    5.70
  -6  -3   1  139.39    5.80
  -6  -3   0    6.40    1.60
  -6  -3   0    7.70    1.50
   6   3   0    6.90    1.80
   6   3   0    6.30    1.40
   6   3   0    7.50    1.50
  -6  -3   0    4.90    1.10
  -6  -3   0    7.50    1.50
  -6  -3  -1   95.49    5.20
  -6  -3  -1   90.29    5.00
   6   3   1   88.39    5.80
  -6  -3  -1   92.39    4.70
   6   3   1  103.09    5.30
   6   3   1  102.79    5.10
  -6  -3  -1   96.29    5.10
   6   3   2    4.50    1.00
   6   3   2    3.20    1.20
  -6  -3  -2    4.20    1.10
   6   3   2    3.00    1.00
  -6  -3  -2    4.30    1.20
   6   3   3   46.90    3.10
   6   3   3   47.70    3.10
   6   3   3   47.50    4.00
  -6  -3  -3   48.60    3.50
   6   3   3   47.50    3.40
  -6  -3  -3   48.00    3.50
   6   3   4  141.09    5.60
   6   3   4  137.59    5.60
   6   3   4  134.09    6.40
  -6  -3  -4  143.39    6.20
  -6  -3  -4  139.39    5.80
   6   3   5    2.70    0.90
   6   3   5    5.20    1.20
  -6  -3  -5    4.50    1.20
  -6  -3  -5    3.60    1.10
  -6  -3  -5    3.50    1.10
  -6  -3  -5    4.10    1.00
   6   3   6  121.99    5.40
  -6  -3  -6  133.89    5.30
   6   3   6  127.09    5.70
  -6  -3  -6  131.29    6.40
  -6  -3  -6  114.79    6.30
  -6  -3  -6  132.09    6.10
   6   3   6  131.39    5.60
   6   3   6  120.79    5.40
   6   3   7  374.86   10.20
  -6  -3  -7  399.36   10.10
  -6  -3  -7  386.66   10.10
   6   3   7  377.66   10.70
  -6  -3  -7  375.56   10.00
   6   3   7  361.06   10.00
   6   3   8   21.10    2.20
  -6  -3  -8   21.40    2.20
  -6  -3  -8   22.10    2.00
   6   3   8   23.50    2.30
   6   3   9    0.20    0.70
  -6  -3  -9   -0.10    0.60
  -6  -3  -9    0.10    0.70
  -6  -3  -9   -1.10    0.60
   6   3   9    0.20    0.70
   6   3   9    0.20    0.50
   6   3  10    1.30    0.70
  -6  -3 -10    1.30    0.80
  -6  -3 -10    1.90    0.70
  -6  -3 -10    0.50    0.40
   6   3  10    1.70    0.80
  -6  -3 -10    2.00    0.80
  -6  -3 -11    5.50    0.90
   6   3  11    6.10    0.90
  -6  -4   8   -0.40    0.70
  -6  -4   8    0.90    0.50
   6   4  -8    1.00    0.60
  -6  -4   8    0.30    0.50
  -6  -4   8    1.50    0.70
  -6  -4   7   29.30    2.30
  -6  -4   7   35.40    2.50
   6   4  -7   35.80    2.60
  -6  -4   7   30.20    2.40
  -6  -4   6   56.39    3.50
  -6  -4   6   59.69    3.50
   6   4  -6   65.19    3.90
  -6  -4   6   59.99    3.70
   6   4  -6   58.89    3.30
  -6  -4   6   63.99    3.90
  -6  -4   5   30.80    2.70
  -6  -4   5   39.10    2.90
   6   4  -5   39.90    3.20
  -6  -4   5   31.30    2.80
   6   4  -5   34.60    2.70
  -6  -4   5   34.60    3.00
  -6  -4   4  222.18    7.50
  -6  -4   4  249.78    8.60
  -6  -4   4  245.18    8.40
   6   4  -4  239.38    8.00
  -6  -4   4  248.28    7.30
  -6  -4   4  229.18    7.70
   6   4  -4  244.58    7.70
  -6  -4   4  236.58    8.20
  -6  -4   3    5.10    1.20
  -6  -4   3    7.70    1.50
  -6  -4   3    4.90    1.40
   6   4  -3    5.40    1.30
   6   4  -3    5.60    1.20
  -6  -4   3    6.10    1.00
  -6  -4   3    6.20    1.30
   6   4  -3    6.50    1.40
  -6  -4   3    4.80    1.30
  -6  -4   2   -0.10    0.90
   6   4  -2    0.10    1.00
   6   4  -2    0.70    0.60
  -6  -4   2    0.30    0.60
  -6  -4   1   44.00    3.70
   6   4  -1   38.10    3.50
   6   4  -1   48.50    4.10
   6   4  -1   47.40    3.80
  -6  -4   1   45.10    3.10
  -6  -4   1   42.30    3.20
  -6  -4   0    9.90    1.70
   6   4   0    7.60    1.70
   6   4   0   10.90    1.70
   6   4   0    9.70    1.80
  -6  -4   0    7.50    1.30
  -6  -4   0    7.90    1.50
  -6  -4  -1   27.80    2.80
   6   4   1   31.80    3.50
   6   4   1   29.80    3.00
   6   4   1   30.50    2.80
  -6  -4  -1   29.10    2.80
  -6  -4  -2    1.40    0.90
   6   4   2    1.70    0.90
   6   4   2    2.40    0.90
   6   4   2    2.80    1.40
  -6  -4  -2    1.20    0.80
   6   4   2    1.20    0.70
  -6  -4  -2    1.50    0.80
   6   4   3   44.80    3.20
   6   4   3   48.90    3.10
   6   4   3   45.50    4.10
  -6  -4  -3   39.70    3.10
  -6  -4  -3   43.10    3.40
   6   4   4    8.20    1.40
   6   4   4    9.90    1.50
   6   4   4    8.80    1.80
  -6  -4  -4   10.20    1.70
  -6  -4  -4   10.60    1.70
   6   4   5    1.10    0.80
   6   4   5    1.20    0.70
  -6  -4  -5    1.40    0.70
  -6  -4  -5    1.50    0.70
  -6  -4  -5    1.40    0.90
  -6  -4  -5    1.20    0.70
  -6  -4  -6  157.38    5.90
  -6  -4  -6  152.78    5.90
   6   4   6  144.99    6.30
   6   4   6  155.88    6.10
  -6  -4  -6  162.48    6.90
  -6  -4  -6  146.69    7.10
  -6  -4  -6  161.08    6.80
   6   4   6  147.79    6.10
  -6  -4  -6  164.38    5.90
   6   4   7    1.90    0.80
  -6  -4  -7    2.30    0.90
  -6  -4  -7    1.90    1.00
   6   4   7    0.20    1.20
   6   4   7    1.20    0.70
   6   4   7    3.20    1.00
  -6  -4  -7    3.50    0.80
   6   4   8   36.30    2.90
  -6  -4  -8   38.40    3.00
  -6  -4  -8   36.20    3.00
   6   4   8   37.20    2.80
   6   4   8   38.20    3.00
   6   4   9   18.30    2.00
  -6  -4  -9   15.80    2.00
   6   4   9   21.90    2.20
   6   4  10    3.90    1.00
  -6  -4 -10    4.50    1.10
  -6  -4 -10    2.70    0.90
   6   4  10    5.00    1.00
   6   4  10    3.50    1.00
   6   4  11    2.70    0.80
  -6  -4 -11    3.30    0.90
  -6  -4 -11    2.90    0.70
   6   4  11    3.40    0.80
  -6  -4 -11    3.20    0.80
   6   4  12   13.10    1.10
  -6  -5   8    1.10    0.50
   6   5  -8    0.50    0.40
  -6  -5   8    1.10    0.50
  -6  -5   7    1.20    0.60
  -6  -5   7    1.20    0.60
   6   5  -7    0.90    0.60
  -6  -5   7    1.50    0.60
  -6  -5   7    1.90    0.70
  -6  -5   6    1.90    0.80
  -6  -5   6    1.90    0.90
   6   5  -6    3.70    1.00
  -6  -5   6    2.70    0.80
   6   5  -6    3.70    0.90
  -6  -5   6    3.10    1.00
  -6  -5   6    2.10    0.80
  -6  -5   5    0.00    0.80
  -6  -5   5    0.20    0.60
   6   5  -5    3.10    1.00
  -6  -5   5    1.00    0.80
   6   5  -5    0.90    0.70
  -6  -5   5    0.90    0.90
  -6  -5   4    0.90    0.70
  -6  -5   4    1.70    0.70
   6   5  -4    1.10    0.70
   6   5  -4    1.80    1.00
  -6  -5   4    1.20    1.00
   6   5  -4    0.60    0.70
  -6  -5   4    2.20    1.00
  -6  -5   3   12.60    1.80
  -6  -5   3   14.80    2.10
  -6  -5   3   14.50    1.90
  -6  -5   3   14.00    1.80
   6   5  -3   15.80    1.90
   6   5  -3   15.30    2.00
  -6  -5   3   15.40    2.10
   6   5  -3   15.90    2.00
  -6  -5   3   16.40    2.10
  -6  -5   3   16.00    2.00
   6   5  -2   25.40    2.50
  -6  -5   2   25.40    2.80
  -6  -5   2   23.40    2.20
  -6  -5   2   25.40    2.40
   6   5  -2   24.30    2.80
  -6  -5   2   23.40    2.30
   6   5  -2   18.80    2.10
  -6  -5   2   21.50    2.30
   6   5  -2   27.60    2.70
  -6  -5   2   22.20    2.30
  -6  -5   1  246.88    9.10
  -6  -5   1  241.08    7.90
   6   5   0   25.50    2.50
  -6  -5   0   30.10    3.10
   6   5   0   30.20    3.30
   6   5   0   30.60    3.40
  -6  -5   0   27.80    2.70
   6   5   1   42.60    3.10
  -6  -5  -1   45.60    3.70
   6   5   1   45.20    4.30
   6   5   1   41.50    3.90
  -6  -5  -1   47.20    3.60
  -6  -5  -1   44.30    3.50
   6   5   2   23.60    2.20
  -6  -5  -2   22.50    2.40
   6   5   2   24.10    3.40
   6   5   2   25.40    2.80
  -6  -5  -2   24.50    2.70
  -6  -5  -2   29.90    2.80
   6   5   3    1.50    0.90
   6   5   3    3.90    1.50
  -6  -5  -3    1.50    0.70
  -6  -5  -3    3.80    1.20
   6   5   4    0.20    0.70
   6   5   4   -0.90    1.30
  -6  -5  -4    1.30    0.80
  -6  -5  -4    1.40    0.90
   6   5   5    2.80    1.00
[truncated: 68,742 more chars]
