# Supplementary material for: 1-{(E)-[4-(4-Hy­droxy­phen­yl)butan-2-yl­idene]amino}-3-phenyl­thio­urea: crystal structure, Hirshfeld surface analysis and computational study
Source: Acta Crystallogr E Crystallogr Commun. 2021 Jul 13;77(Pt 8):788–94. doi: 10.1107/S2056989021006666 (PMC8340978; doi:10.1107/S2056989021006666)
Supplement: Supplementary file 2 [file e-77-00788-Isup2.hkl]

data_I                                                                          
_shelx_title ' 1374'                                                            
_shelx_refln_list_code          4                                               
_shelx_F_calc_maximum      158.58                                               
_exptl_crystal_F_000       332.00                                               
_reflns_d_resolution_high  0.8112                                               
                                                                                
loop_                                                                           
 _space_group_symop_operation_xyz                                               
 'x, y, z'                                                                      
 '-x, -y, -z'                                                                   
                                                                                
_cell_length_a     8.0605                                                       
_cell_length_b     9.5635                                                       
_cell_length_c    11.4397                                                       
_cell_angle_alpha  70.578                                                       
_cell_angle_beta   82.671                                                       
_cell_angle_gamma  68.723                                                       
                                                                                
_shelx_F_squared_multiplier     1.000                                           
                                                                                
loop_                                                                           
 _refln_index_h                                                                 
 _refln_index_k                                                                 
 _refln_index_l                                                                 
 _refln_F_squared_calc                                                          
 _refln_F_squared_meas                                                          
 _refln_F_squared_sigma                                                         
 _refln_observed_status                                                         
   1   0   0        248.78        263.79         2.42 o                         
   2   0   0       4776.59       5250.44        29.12 o                         
   3   0   0        524.06        590.53         4.07 o                         
   4   0   0        687.74        771.74         6.89 o                         
   5   0   0        128.22        129.00         3.06 o                         
   6   0   0        267.08        239.80         5.46 o                         
   7   0   0         21.07         24.37         1.78 o                         
   8   0   0         22.44         18.04         1.74 o                         
   9   0   0         28.81         26.27         2.05 o                         
  -8   1   0         58.11         61.84         2.94 o                         
  -7   1   0         13.82          9.58         1.88 o                         
  -6   1   0         37.95         31.27         1.58 o                         
  -5   1   0         68.19         59.84         2.71 o                         
  -4   1   0        680.22        719.46         6.52 o                         
  -3   1   0         13.86         27.92         1.01 o                         
  -2   1   0        319.49        343.40         3.75 o                         
  -1   1   0        103.62        101.05         2.80 o                         
   0   1   0        260.52        255.24         3.16 o                         
   1   1   0        262.66        266.75         3.00 o                         
   2   1   0         13.05         14.73         0.73 o                         
   3   1   0        564.32        636.06        10.53 o                         
   4   1   0        211.92        267.92         3.55 o                         
   5   1   0        101.82        105.47         2.26 o                         
   6   1   0          3.11          2.41         0.70 o                         
   7   1   0        186.88        149.98         3.82 o                         
   8   1   0        130.24        113.84         4.48 o                         
   9   1   0         33.87         35.55         1.99 o                         
  -8   2   0         14.17         14.32         1.45 o                         
  -7   2   0         26.45         25.86         2.87 o                         
  -6   2   0        100.70         93.61         4.19 o                         
  -5   2   0         52.60         49.21         2.58 o                         
  -4   2   0         16.58         13.04         1.05 o                         
  -3   2   0         16.04         22.44         1.02 o                         
  -2   2   0        299.61        327.68         3.15 o                         
  -1   2   0          7.95         16.84         0.78 o                         
   0   2   0       1990.43       1995.02        13.74 o                         
   1   2   0       5038.69       5369.55        49.79 o                         
   2   2   0        340.50        350.90         3.46 o                         
   3   2   0         21.59         25.84         0.89 o                         
   4   2   0         50.34         75.61         1.80 o                         
   5   2   0        773.10        769.09         8.42 o                         
   6   2   0        138.48        117.08         3.17 o                         
   7   2   0         57.26         42.79         1.82 o                         
   8   2   0          1.95          0.65         0.81 o                         
   9   2   0         15.82         16.45         1.41 o                         
  -7   3   0         28.03         31.00         2.20 o                         
  -6   3   0        147.00        156.31         6.99 o                         
  -5   3   0        117.08        111.58         3.26 o                         
  -4   3   0          7.47          5.63         1.02 o                         
  -3   3   0         35.50         38.86         1.45 o                         
  -2   3   0          6.44          5.85         0.52 o                         
  -1   3   0        773.15        795.76         4.42 o                         
   0   3   0        346.92        336.34         2.47 o                         
   1   3   0       3276.66       3406.53        13.75 o                         
   2   3   0        200.49        225.79         2.46 o                         
   3   3   0        218.64        237.47         3.90 o                         
   4   3   0        141.22        151.30         2.66 o                         
   5   3   0          2.20          1.87         0.59 o                         
   6   3   0         18.26         16.96         1.38 o                         
   7   3   0         96.48         86.99         2.54 o                         
   8   3   0         25.76         29.54         1.92 o                         
   9   3   0         79.07         85.06         3.38 o                         
  -7   4   0          8.15          6.34         2.03 o                         
  -6   4   0         24.80         26.86         4.05 o                         
  -5   4   0        109.62         94.63         8.49 o                         
  -4   4   0        516.68        499.66        14.10 o                         
  -3   4   0        190.91        175.03         4.37 o                         
  -2   4   0         34.67         28.53         1.16 o                         
  -1   4   0         14.00         16.63         0.76 o                         
   0   4   0        160.51        172.67         2.31 o                         
   1   4   0        286.58        322.05         2.99 o                         
   2   4   0       2396.05       2630.76        22.77 o                         
   3   4   0         52.79         50.98         1.28 o                         
   4   4   0        411.15        440.51         6.06 o                         
   5   4   0          3.84          3.13         0.62 o                         
   6   4   0         23.94         22.58         1.64 o                         
   7   4   0         18.46         18.47         1.13 o                         
   8   4   0         33.92         29.77         1.67 o                         
   9   4   0         88.67         93.56         3.84 o                         
  -6   5   0        219.02        232.93         7.06 o                         
  -5   5   0        203.34        201.59         7.07 o                         
  -4   5   0        509.28        486.64        12.05 o                         
  -3   5   0         20.47         19.51         1.76 o                         
  -2   5   0         44.47         43.99         2.52 o                         
  -1   5   0        218.50        210.95         3.77 o                         
   0   5   0        465.43        479.21         4.77 o                         
   1   5   0        729.35        712.77         6.21 o                         
   2   5   0       1145.77       1232.78         9.83 o                         
   3   5   0         31.72         39.41         1.47 o                         
   4   5   0          5.96          4.24         0.79 o                         
   5   5   0        241.88        243.61         5.51 o                         
   6   5   0         74.58         72.28         3.33 o                         
   7   5   0         21.04         22.36         1.35 o                         
   8   5   0          4.82          5.52         0.91 o                         
   9   5   0         59.57         65.46         2.61 o                         
  -5   6   0          2.17          2.83         1.26 o                         
  -4   6   0          8.31          8.52         1.95 o                         
  -3   6   0         57.72         49.59         6.13 o                         
  -2   6   0          2.18          2.11         1.36 o                         
  -1   6   0         33.34         31.56         1.84 o                         
   0   6   0        631.67        616.40         7.28 o                         
   1   6   0         17.22         15.92         1.06 o                         
   2   6   0         67.29         55.98         1.93 o                         
   3   6   0        199.70        198.77         4.23 o                         
   4   6   0        107.14        102.13         3.59 o                         
   5   6   0        174.37        161.53         5.28 o                         
   6   6   0         15.39         16.19         0.95 o                         
   7   6   0          3.95          4.67         0.94 o                         
   8   6   0          7.91          8.96         1.17 o                         
   9   6   0          6.64          5.37         0.92 o                         
  -5   7   0          5.24          5.05         1.08 o                         
  -4   7   0        216.11        236.11         6.40 o                         
  -3   7   0         11.57         13.98         2.79 o                         
  -2   7   0         21.00         20.25         1.55 o                         
  -1   7   0         96.23         86.38         2.92 o                         
   0   7   0         98.64         83.41         3.29 o                         
   1   7   0         14.07         11.91         1.15 o                         
   2   7   0          3.29          2.75         0.73 o                         
   3   7   0         14.57         12.86         1.28 o                         
   4   7   0        426.57        415.18         7.89 o                         
   5   7   0        174.13        178.23         3.42 o                         
   6   7   0        485.68        471.63         7.99 o                         
   7   7   0        437.17        455.16         6.81 o                         
   8   7   0          0.13         -0.31         0.89 o                         
   9   7   0         35.04         34.33         1.58 o                         
  -3   8   0        144.18        155.82         5.91 o                         
  -2   8   0        233.50        259.19         5.87 o                         
  -1   8   0         20.71         22.03         1.88 o                         
   0   8   0          9.26          9.58         1.01 o                         
   1   8   0        813.14        827.59        12.94 o                         
   2   8   0         61.65         49.63         2.08 o                         
   3   8   0        218.21        188.62         4.04 o                         
   4   8   0          0.70          1.66         0.67 o                         
   5   8   0          0.05          0.82         0.68 o                         
   6   8   0         71.89         70.64         2.63 o                         
   7   8   0          6.11          6.05         0.85 o                         
   8   8   0         68.62         68.94         2.31 o                         
  -2   9   0          2.73          5.93         1.16 o                         
  -1   9   0          6.36          7.40         1.41 o                         
   0   9   0          6.44          6.47         1.21 o                         
   1   9   0        181.79        175.59         4.51 o                         
   2   9   0          5.08          6.43         1.12 o                         
   3   9   0        105.39        109.63         3.62 o                         
   4   9   0         19.03         17.74         1.41 o                         
   5   9   0        184.18        175.68         4.40 o                         
   6   9   0         48.50         44.09         1.89 o                         
   7   9   0         25.46         29.19         2.24 o                         
   8   9   0         63.14         62.57         3.29 o                         
   0  10   0        102.36        100.81         2.82 o                         
   1  10   0          1.06          1.34         0.95 o                         
   2  10   0         32.29         28.54         1.95 o                         
   3  10   0          0.54          0.62         0.82 o                         
   4  10   0          1.24          2.36         0.87 o                         
   5  10   0         96.96        114.73         3.54 o                         
   6  10   0        132.14        141.29         3.50 o                         
   7  10   0         60.35         74.34         3.13 o                         
   3  11   0         19.89         23.03         1.51 o                         
   4  11   0         65.22         77.08         4.81 o                         
  -6 -10   1         32.50         31.78         1.80 o                         
  -5 -10   1          6.11          7.83         0.98 o                         
  -4 -10   1         14.31         16.33         1.64 o                         
  -3 -10   1         31.17         26.92         1.60 o                         
  -2 -10   1          8.52         12.03         1.06 o                         
  -1 -10   1         62.08         58.09         2.30 o                         
   0 -10   1        253.10        299.38         6.72 o                         
  -7  -9   1          0.60          0.63         0.66 o                         
  -6  -9   1          0.54         -0.07         0.77 o                         
  -5  -9   1        133.13        122.93         3.50 o                         
  -4  -9   1        117.67        118.54         3.34 o                         
  -3  -9   1         71.50         72.30         2.62 o                         
  -2  -9   1         29.69         27.42         1.83 o                         
  -1  -9   1          4.72          2.98         0.73 o                         
   0  -9   1          2.25          1.87         0.76 o                         
   1  -9   1          5.06          7.13         1.06 o                         
   2  -9   1        153.68        166.00         6.28 o                         
  -8  -8   1          9.22          8.60         1.01 o                         
  -7  -8   1         62.39         64.21         2.47 o                         
  -6  -8   1         57.68         57.65         2.58 o                         
  -5  -8   1          0.06         -0.25         0.85 o                         
  -4  -8   1          0.39          0.07         0.85 o                         
  -3  -8   1         45.04         43.10         1.86 o                         
  -2  -8   1         18.18         19.68         1.17 o                         
  -1  -8   1          0.57          0.32         0.62 o                         
   0  -8   1         45.63         50.84         2.49 o                         
   1  -8   1         61.31         53.84         2.82 o                         
   2  -8   1         95.91         97.13         3.13 o                         
   3  -8   1          0.40         -0.21         0.69 o                         
  -9  -7   1         92.61         99.59         5.07 o                         
  -8  -7   1          1.09          1.17         0.69 o                         
  -7  -7   1       1024.13       1091.06        11.02 o                         
  -6  -7   1        411.71        407.33        10.53 o                         
  -5  -7   1        131.49        131.90         3.10 o                         
  -4  -7   1        305.13        273.40         4.50 o                         
  -3  -7   1          2.42          2.71         0.73 o                         
  -2  -7   1          5.42          3.24         0.88 o                         
  -1  -7   1        506.63        476.51        11.55 o                         
   0  -7   1         35.18         31.12         1.61 o                         
   1  -7   1        847.70        848.31        14.26 o                         
   2  -7   1          9.15          8.83         1.13 o                         
   3  -7   1         44.34         47.00         2.92 o                         
   4  -7   1         15.33         14.95         1.68 o                         
  -9  -6   1        104.36        103.79         4.54 o                         
  -8  -6   1         76.22         81.70         2.90 o                         
  -7  -6   1         43.25         42.45         2.14 o                         
  -6  -6   1         47.44         50.14         1.74 o                         
  -5  -6   1         12.17         10.39         1.23 o                         
  -4  -6   1        237.23        230.04         5.56 o                         
  -3  -6   1          4.82          1.91         0.56 o                         
  -2  -6   1        132.86        112.87         3.31 o                         
  -1  -6   1         11.52          7.68         1.00 o                         
   0  -6   1         86.03         97.99         3.10 o                         
   1  -6   1         74.21         82.80         3.67 o                         
   2  -6   1        440.42        428.20         9.07 o                         
   3  -6   1          9.71         12.16         1.69 o                         
   4  -6   1        237.18        262.72         6.87 o                         
   5  -6   1         62.68         66.12         3.04 o                         
  -9  -5   1          8.58         10.88         1.00 o                         
  -8  -5   1        261.01        271.13         6.12 o                         
  -7  -5   1        456.04        448.91         5.98 o                         
  -6  -5   1        637.11        617.33        15.12 o                         
  -5  -5   1        127.80        124.96         3.62 o                         
  -4  -5   1         43.28         35.78         1.73 o                         
  -3  -5   1        598.47        647.01         7.11 o                         
  -2  -5   1         81.44         74.86         2.19 o                         
  -1  -5   1          4.66          2.24         0.51 o                         
   0  -5   1        382.25        344.48         4.15 o                         
   1  -5   1          1.99          4.53         0.64 o                         
   2  -5   1        104.87         95.05         3.34 o                         
   3  -5   1          4.95          4.30         1.44 o                         
   4  -5   1        492.33        479.60        14.89 o                         
   5  -5   1         43.98         40.47         3.53 o                         
   6  -5   1         62.99         72.08         2.94 o                         
  -9  -4   1          8.69         10.98         1.36 o                         
  -8  -4   1         44.00         38.69         1.95 o                         
  -7  -4   1         44.07         39.56         1.79 o                         
  -6  -4   1        121.63        111.97         3.64 o                         
  -5  -4   1        243.31        219.47         4.06 o                         
  -4  -4   1        199.70        192.76         3.21 o                         
  -3  -4   1        351.47        341.55         4.52 o                         
  -2  -4   1         33.88         40.24         1.27 o                         
  -1  -4   1        219.70        232.75         2.82 o                         
   0  -4   1       1885.95       2029.44        20.22 o                         
   1  -4   1        318.64        323.42         3.49 o                         
   2  -4   1        654.89        695.65         6.99 o                         
   3  -4   1        369.55        346.12         6.41 o                         
   4  -4   1        112.66        107.95         5.70 o                         
   5  -4   1        163.91        153.60         7.75 o                         
   6  -4   1         42.54         39.55         3.17 o                         
   7  -4   1          3.54          3.87         0.97 o                         
  -9  -3   1         13.90         14.45         1.56 o                         
  -8  -3   1         41.90         35.67         2.10 o                         
  -7  -3   1         24.12         21.56         1.24 o                         
  -6  -3   1        344.35        357.24         6.07 o                         
  -5  -3   1        428.53        494.24         5.71 o                         
  -4  -3   1        238.64        266.29         3.45 o                         
  -3  -3   1        605.21        667.58         9.13 o                         
  -2  -3   1        204.86        240.11         2.38 o                         
  -1  -3   1          4.88          7.05         0.44 o                         
   0  -3   1        110.70        112.28         1.37 o                         
   1  -3   1        215.24        223.39         2.22 o                         
   2  -3   1         75.15         73.91         1.52 o                         
   3  -3   1         49.53         47.18         1.80 o                         
   4  -3   1        362.83        352.48         6.46 o                         
   5  -3   1        334.94        312.27         9.09 o                         
   6  -3   1         94.99         97.23         5.05 o                         
   7  -3   1         54.48         58.01         6.59 o                         
  -9  -2   1          7.74          6.26         1.10 o                         
  -8  -2   1         41.55         38.47         2.32 o                         
  -7  -2   1         72.82         71.62         2.25 o                         
  -6  -2   1         66.74         59.24         2.30 o                         
  -5  -2   1       1112.85       1155.85        12.71 o                         
  -4  -2   1        727.93        782.16         6.68 o                         
  -3  -2   1        650.66        680.94         6.57 o                         
  -2  -2   1         17.66         15.05         0.57 o                         
  -1  -2   1        226.27        214.08         3.32 o                         
   0  -2   1        958.01       1043.14         5.24 o                         
   1  -2   1       1555.25       1636.91        11.93 o                         
   2  -2   1        693.04        720.27         6.04 o                         
   3  -2   1        939.81       1000.22         7.48 o                         
   4  -2   1         53.29         53.95         1.86 o                         
   5  -2   1         36.57         31.27         2.23 o                         
   6  -2   1        114.16         98.33         4.68 o                         
   7  -2   1         27.12         28.60         2.75 o                         
   8  -2   1         36.85         43.22         3.08 o                         
  -9  -1   1          8.03          9.77         1.43 o                         
  -8  -1   1         11.13         11.91         1.37 o                         
  -7  -1   1          8.62          8.27         1.03 o                         
  -6  -1   1         86.38         86.34         2.94 o                         
  -5  -1   1         21.18         22.54         1.35 o                         
  -4  -1   1       1222.12       1355.24        18.92 o                         
  -3  -1   1        417.43        431.05         4.30 o                         
  -2  -1   1       1208.60       1281.61        18.22 o                         
  -1  -1   1       1755.20       1896.93        14.25 o                         
   0  -1   1       1336.03       1334.23         8.82 o                         
   1  -1   1         52.96         51.25         1.23 o                         
   2  -1   1        263.09        285.56         3.12 o                         
   3  -1   1         75.12         80.05         1.69 o                         
   4  -1   1         64.74         53.14         1.62 o                         
   5  -1   1          4.88          6.50         0.92 o                         
   6  -1   1          3.40          4.11         1.11 o                         
   7  -1   1         21.25         18.50         2.59 o                         
   8  -1   1          9.28          8.43         1.38 o                         
  -9   0   1         10.38         12.13         1.40 o                         
  -8   0   1         41.77         40.98         2.95 o                         
  -7   0   1         56.89         51.04         2.56 o                         
  -6   0   1         38.62         37.52         2.02 o                         
  -5   0   1        256.63        275.40         4.63 o                         
  -4   0   1          8.65          8.28         0.83 o                         
  -3   0   1        505.16        535.18         6.47 o                         
  -2   0   1        349.26        381.84         3.16 o                         
  -1   0   1         34.98         41.47         0.76 o                         
   0   0   1       1231.16       1246.19        19.51 o                         
   1   0   1        255.71        287.19         3.15 o                         
   2   0   1       1057.71       1151.55        17.78 o                         
   3   0   1        180.79        199.55         1.99 o                         
   4   0   1         77.11         84.09         2.06 o                         
   5   0   1        628.87        683.74         7.33 o                         
   6   0   1        181.52        177.92         4.17 o                         
   7   0   1        511.31        460.38        12.03 o                         
   8   0   1         70.66         70.60         3.42 o                         
   9   0   1          5.07          4.36         0.82 o                         
  -8   1   1         11.26         11.91         1.77 o                         
  -7   1   1          0.14         -1.16         1.65 o                         
  -6   1   1        274.30        239.37         4.33 o                         
  -5   1   1        521.55        527.70         6.54 o                         
  -4   1   1        971.72       1038.82        10.08 o                         
  -3   1   1       1046.16       1129.16        10.69 o                         
  -2   1   1        651.84        735.40         5.79 o                         
  -1   1   1        237.97        244.84         2.13 o                         
   0   1   1       1421.82       1414.25         9.91 o                         
   1   1   1        146.52        156.43         1.94 o                         
   2   1   1       1219.06       1328.03        17.20 o                         
   3   1   1         99.71         93.54         1.28 o                         
   4   1   1        112.53        114.93         1.81 o                         
   5   1   1         61.56         58.20         1.86 o                         
   6   1   1          6.73          5.29         0.83 o                         
   7   1   1         37.88         37.72         1.84 o                         
   8   1   1         11.25         11.18         1.51 o                         
   9   1   1         24.32         23.40         2.19 o                         
  -8   2   1          3.65          4.71         0.94 o                         
  -7   2   1         21.84         18.33         2.41 o                         
  -6   2   1         26.70         22.80         1.88 o                         
  -5   2   1          2.65          2.89         0.89 o                         
  -4   2   1        233.14        232.40         4.79 o                         
  -3   2   1         81.82        116.57         2.61 o                         
  -2   2   1       1019.84       1083.58         7.65 o                         
  -1   2   1          7.24          6.81         0.34 o                         
   0   2   1       1617.27       1683.39        13.37 o                         
   1   2   1       1060.09       1153.08        12.38 o                         
   2   2   1          2.26          1.39         0.21 o                         
   3   2   1         37.33         45.08         1.48 o                         
   4   2   1        215.24        216.79         3.09 o                         
   5   2   1        191.52        192.70         3.12 o                         
   6   2   1        390.77        393.94         5.82 o                         
   7   2   1          1.52         -0.88         0.88 o                         
   8   2   1         55.05         56.01         2.86 o                         
   9   2   1          0.58          0.74         0.66 o                         
  -7   3   1         35.11         31.69         2.67 o                         
  -6   3   1          0.77          0.00         1.25 o                         
  -5   3   1         88.92         76.07         3.21 o                         
  -4   3   1         48.06         41.28         2.15 o                         
  -3   3   1        176.71        182.57         4.17 o                         
  -2   3   1        288.45        326.59         4.17 o                         
  -1   3   1        571.15        612.56         6.66 o                         
   0   3   1          4.23          4.04         0.26 o                         
   1   3   1       6639.26       6992.42        26.85 o                         
   2   3   1         82.16         88.87         1.34 o                         
   3   3   1        114.06        132.43         2.73 o                         
   4   3   1        264.60        314.48         4.37 o                         
   5   3   1        455.39        492.67         5.52 o                         
   6   3   1        265.75        242.92         4.93 o                         
   7   3   1        643.69        618.42         6.76 o                         
   8   3   1        105.28        105.05         3.96 o                         
   9   3   1         56.86         59.92         2.88 o                         
  -7   4   1          1.59         -0.86         1.27 o                         
  -6   4   1          1.30          1.90         1.14 o                         
  -5   4   1        254.04        242.48        15.29 o                         
  -4   4   1        183.75        177.65         9.77 o                         
  -3   4   1        772.30        815.94        10.44 o                         
  -2   4   1        307.78        359.02         5.26 o                         
  -1   4   1        175.72        205.13         2.94 o                         
   0   4   1         26.23         24.87         0.80 o                         
   1   4   1       1944.37       2071.59        10.87 o                         
   2   4   1         21.84         18.04         0.73 o                         
   3   4   1        200.15        188.56         2.81 o                         
   4   4   1          3.98          1.95         0.66 o                         
   5   4   1          7.83          7.97         0.83 o                         
   6   4   1         78.31         75.25         3.34 o                         
   7   4   1         48.68         47.02         1.82 o                         
   8   4   1        189.47        184.64         4.51 o                         
   9   4   1         20.66         18.60         2.06 o                         
  -6   5   1         35.39         34.00         2.62 o                         
  -5   5   1          6.22          4.63         1.73 o                         
  -4   5   1        143.05        141.24         8.36 o                         
  -3   5   1        239.54        221.70         5.04 o                         
  -2   5   1        497.34        492.85         7.12 o                         
  -1   5   1        707.19        688.08         7.20 o                         
   0   5   1        380.77        403.46         5.01 o                         
   1   5   1         48.43         52.16         1.41 o                         
   2   5   1       2285.00       2518.03        14.28 o                         
   3   5   1        155.39        158.30         2.99 o                         
   4   5   1         29.61         35.42         1.60 o                         
   5   5   1         32.46         38.34         3.10 o                         
   6   5   1        121.52        112.50         3.75 o                         
   7   5   1        144.79        135.30         4.56 o                         
   8   5   1          9.22          8.56         1.13 o                         
   9   5   1        107.06        117.34         3.59 o                         
  -5   6   1          0.31         -0.58         1.07 o                         
  -4   6   1         22.10         18.87         2.56 o                         
  -3   6   1        235.55        213.83         9.56 o                         
  -2   6   1        246.09        231.45         8.87 o                         
  -1   6   1         96.37         82.79         3.43 o                         
   0   6   1        113.92         89.38         2.45 o                         
   1   6   1         14.63         19.97         1.22 o                         
   2   6   1        564.05        518.25         5.58 o                         
   3   6   1         96.40         94.60         2.78 o                         
   4   6   1          7.08          5.25         1.12 o                         
   5   6   1          0.21         -0.09         0.89 o                         
   6   6   1        169.43        166.76         3.23 o                         
   7   6   1        238.38        230.06         4.98 o                         
   8   6   1        216.85        230.16         7.43 o                         
   9   6   1         78.88         77.25         3.15 o                         
  -5   7   1         34.68         32.82         5.32 o                         
  -4   7   1         69.30         69.45         4.19 o                         
  -3   7   1        299.46        316.21         9.89 o                         
  -2   7   1        185.34        176.59         6.08 o                         
  -1   7   1          5.99          5.19         0.73 o                         
   0   7   1        833.23        802.62        10.60 o                         
   1   7   1        346.99        358.94         7.38 o                         
   2   7   1         56.09         62.65         2.49 o                         
   3   7   1        214.36        194.20         3.90 o                         
   4   7   1         25.36         24.81         1.88 o                         
   5   7   1        125.42        112.90         4.76 o                         
   6   7   1         10.01          8.94         0.92 o                         
   7   7   1          8.88          8.57         1.27 o                         
   8   7   1          0.52          0.75         0.73 o                         
   9   7   1        155.94        167.69         3.85 o                         
  -4   8   1         15.94         14.10         1.61 o                         
  -3   8   1         16.58         16.74         2.28 o                         
  -2   8   1          3.11          2.40         1.45 o                         
  -1   8   1        120.27        113.65         3.98 o                         
   0   8   1         13.02         11.24         1.16 o                         
   1   8   1        621.01        621.76        10.88 o                         
   2   8   1         73.09         65.53         2.38 o                         
   3   8   1        302.62        278.12         3.98 o                         
   4   8   1        102.81         94.54         2.39 o                         
   5   8   1         18.17         16.23         1.47 o                         
   6   8   1         33.36         34.76         1.74 o                         
   7   8   1          7.25          7.55         1.02 o                         
   8   8   1        538.53        598.83        15.54 o                         
   9   8   1        158.21        170.60         4.83 o                         
  -2   9   1         47.57         50.61         4.05 o                         
  -1   9   1          0.40          0.68         1.15 o                         
   0   9   1        123.72        120.84         4.76 o                         
   1   9   1         28.44         23.84         1.99 o                         
   2   9   1         72.65         77.75         3.45 o                         
   3   9   1          1.06          1.10         0.82 o                         
   4   9   1         39.77         43.68         2.11 o                         
   5   9   1          0.78          1.61         0.88 o                         
   6   9   1          1.75          1.47         0.84 o                         
   7   9   1          0.02          0.31         0.63 o                         
   8   9   1          1.42          2.17         0.55 o                         
  -1  10   1        120.16        129.22        25.08 o                         
   0  10   1         68.31         71.78         2.68 o                         
   1  10   1         14.00         17.52         2.01 o                         
   2  10   1          1.79          2.49         0.91 o                         
   3  10   1          0.45          0.80         0.70 o                         
   4  10   1         29.23         29.66         2.15 o                         
   5  10   1         10.89         14.38         1.49 o                         
   6  10   1         81.33         82.85         2.93 o                         
   7  10   1         87.51         86.05         2.98 o                         
   2  11   1        480.36        598.32         8.92 o                         
   3  11   1         41.72         47.16         2.45 o                         
   4  11   1         43.65         55.57         2.52 o                         
   5  11   1         17.61         17.29         1.79 o                         
  -5 -10   2          0.20          0.26         0.90 o                         
  -4 -10   2          5.55          2.82         0.77 o                         
  -3 -10   2         26.37         25.76         1.35 o                         
  -2 -10   2         75.73         78.79         2.24 o                         
  -1 -10   2         43.49         41.66         4.43 o                         
  -7  -9   2          7.37          8.02         0.92 o                         
  -6  -9   2         91.32         93.29         2.64 o                         
  -5  -9   2         65.78         69.41         2.51 o                         
  -4  -9   2        415.69        443.02         6.50 o                         
  -3  -9   2         85.69        102.31         3.26 o                         
  -2  -9   2         37.24         43.40         2.43 o                         
  -1  -9   2         15.52         13.85         1.31 o                         
   0  -9   2          0.19         -0.18         0.69 o                         
   1  -9   2         60.05         60.91         2.30 o                         
  -8  -8   2        168.27        181.37         5.10 o                         
  -7  -8   2          1.42          1.39         0.76 o                         
  -6  -8   2          2.65          2.63         0.77 o                         
  -5  -8   2         13.14         15.00         1.25 o                         
  -4  -8   2          0.27          1.09         0.72 o                         
  -3  -8   2        121.38        104.66         3.55 o                         
  -2  -8   2         17.81         20.26         1.47 o                         
  -1  -8   2          1.36          1.74         0.76 o                         
   0  -8   2        124.63        135.54         3.48 o                         
   1  -8   2          0.04         -0.79         0.79 o                         
   2  -8   2          2.39          1.60         0.61 o                         
   3  -8   2         46.09         36.95         2.38 o                         
  -8  -7   2         85.79         88.08         2.84 o                         
  -7  -7   2         19.89         19.70         1.46 o                         
  -6  -7   2          0.90          0.83         0.84 o                         
  -5  -7   2         23.76         20.71         1.32 o                         
  -4  -7   2        383.09        366.44         4.32 o                         
  -3  -7   2         11.60          7.03         0.74 o                         
  -2  -7   2         43.14         32.01         1.36 o                         
  -1  -7   2         26.19         17.75         1.09 o                         
   0  -7   2        191.76        176.64         3.48 o                         
   1  -7   2        314.61        307.26         6.48 o                         
   2  -7   2          8.17          8.75         1.10 o                         
   3  -7   2        260.78        271.21         4.33 o                         
   4  -7   2          7.81          8.44         0.78 o                         
  -9  -6   2        121.76        128.14         4.80 o                         
  -8  -6   2          1.21          1.46         0.85 o                         
  -7  -6   2        367.59        384.08         6.81 o                         
  -6  -6   2         23.14         27.60         1.61 o                         
  -5  -6   2        324.71        311.26         5.05 o                         
  -4  -6   2        396.86        370.72         8.89 o                         
  -3  -6   2        681.81        713.36        10.98 o                         
  -2  -6   2        387.75        370.19         9.32 o                         
  -1  -6   2        272.28        250.80         5.77 o                         
   0  -6   2         78.79         70.56         2.46 o                         
   1  -6   2         27.70         29.13         2.81 o                         
   2  -6   2        232.71        217.90         5.08 o                         
   3  -6   2        337.09        355.75         7.24 o                         
   4  -6   2         51.41         51.00         2.80 o                         
   5  -6   2         34.71         32.16         1.53 o                         
  -9  -5   2          0.17          1.68         0.81 o                         
  -8  -5   2        246.54        257.02         4.24 o                         
  -7  -5   2          0.61         -0.31         0.75 o                         
  -6  -5   2         63.97         59.91         1.93 o                         
  -5  -5   2         23.26         23.21         1.76 o                         
  -4  -5   2          6.06          3.72         0.93 o                         
  -3  -5   2        673.57        675.97        11.14 o                         
  -2  -5   2         98.99         82.67         2.29 o                         
  -1  -5   2        607.40        652.62         8.17 o                         
   0  -5   2         11.05         15.55         1.11 o                         
   1  -5   2         60.76         57.22         2.13 o                         
   2  -5   2        178.72        171.92         5.28 o                         
   3  -5   2         17.39         17.60         1.39 o                         
   4  -5   2        133.76        129.72         6.26 o                         
   5  -5   2          6.61          6.91         1.36 o                         
   6  -5   2         26.13         22.82         1.65 o                         
  -9  -4   2          0.10         -0.04         0.66 o                         
  -8  -4   2         37.05         33.90         1.96 o                         
  -7  -4   2        123.39        122.09         3.47 o                         
  -6  -4   2          1.29          0.77         0.91 o                         
  -5  -4   2         14.46         13.98         1.17 o                         
  -4  -4   2         68.29         66.71         2.50 o                         
  -3  -4   2        299.38        287.93         4.37 o                         
  -2  -4   2         13.48          6.45         0.62 o                         
  -1  -4   2         67.45         74.00         1.69 o                         
   0  -4   2        867.41        960.33         8.22 o                         
   1  -4   2        672.34        720.11         8.85 o                         
   2  -4   2        462.21        486.03         5.97 o                         
   3  -4   2        156.19        143.29         5.40 o                         
   4  -4   2        296.04        281.78         7.00 o                         
   5  -4   2         40.34         35.74         4.00 o                         
   6  -4   2        155.52        164.96         5.01 o                         
   7  -4   2         91.55         79.05         8.74 o                         
  -9  -3   2          6.82          8.63         1.17 o                         
  -8  -3   2          0.61         -0.31         0.83 o                         
  -7  -3   2        184.18        181.22         4.01 o                         
  -6  -3   2         84.79         80.28         2.55 o                         
  -5  -3   2          2.03          2.22         0.60 o                         
  -4  -3   2         86.62         82.67         1.97 o                         
  -3  -3   2        110.57        113.83         2.22 o                         
  -2  -3   2        460.02        458.73         3.85 o                         
  -1  -3   2        234.23        217.47         3.12 o                         
   0  -3   2       2265.25       2481.65        25.40 o                         
   1  -3   2         44.24         51.77         1.39 o                         
   2  -3   2         52.29         64.15         1.55 o                         
   3  -3   2         50.87         47.36         2.06 o                         
   4  -3   2         48.34         38.51         2.24 o                         
   5  -3   2         48.68         42.46         1.71 o                         
   6  -3   2        213.01        222.17         6.22 o                         
   7  -3   2         48.95         56.80         2.72 o                         
  -9  -2   2        222.52        216.14         8.62 o                         
  -8  -2   2        204.04        214.73         8.11 o                         
  -7  -2   2        319.00        319.28         5.22 o                         
  -6  -2   2         15.91         13.92         1.26 o                         
  -5  -2   2        399.77        397.54         5.52 o                         
  -4  -2   2          8.98          9.00         0.75 o                         
  -3  -2   2        344.03        379.61         4.41 o                         
  -2  -2   2          3.84          7.57         0.57 o                         
  -1  -2   2        215.86        237.14         2.55 o                         
   0  -2   2         55.56         54.40         0.90 o                         
   1  -2   2        668.15        663.94         5.00 o                         
   2  -2   2        321.49        307.15         2.75 o                         
   3  -2   2        397.22        398.84         5.01 o                         
   4  -2   2          5.01          4.09         0.79 o                         
   5  -2   2          1.00         -0.32         0.69 o                         
   6  -2   2          1.31          1.90         0.82 o                         
   7  -2   2         43.98         45.14         3.41 o                         
   8  -2   2         72.96         80.03         2.75 o                         
  -9  -1   2        303.87        332.96         7.17 o                         
  -8  -1   2         36.23         36.22         2.17 o                         
  -7  -1   2        113.05         97.46         2.71 o                         
  -6  -1   2          1.25          1.11         0.81 o                         
  -5  -1   2          6.17          3.30         0.71 o                         
  -4  -1   2        458.35        465.88         5.48 o                         
  -3  -1   2        573.82        567.56         5.07 o                         
  -2  -1   2        639.07        672.47         3.85 o                         
  -1  -1   2        176.13        173.93         2.86 o                         
   0  -1   2        691.68        706.01         4.86 o                         
   1  -1   2       2970.95       3242.38        20.48 o                         
   2  -1   2         98.31        108.31         1.63 o                         
   3  -1   2        283.63        301.72         3.67 o                         
   4  -1   2        192.60        183.05         3.76 o                         
   5  -1   2          3.39          5.54         0.84 o                         
   6  -1   2          3.94          4.61         1.06 o                         
   7  -1   2          9.89          9.25         1.60 o                         
   8  -1   2         12.26         10.34         1.41 o                         
  -9   0   2         24.16         28.14         1.97 o                         
  -8   0   2         55.78         55.39         2.91 o                         
  -7   0   2        363.11        338.09         6.45 o                         
  -6   0   2        186.56        187.71         4.15 o                         
  -5   0   2        174.13        170.97         4.12 o                         
  -4   0   2        107.04        110.27         3.20 o                         
  -3   0   2         75.61         80.61         2.51 o                         
  -2   0   2        614.36        677.26         8.83 o                         
  -1   0   2        974.14       1034.02        10.26 o                         
   0   0   2       2622.93       2745.56        45.58 o                         
   1   0   2       1101.69       1202.67        11.45 o                         
   2   0   2       6277.39       6801.82        33.09 o                         
   3   0   2         13.80         13.52         0.63 o                         
   4   0   2        107.60        100.17         2.10 o                         
   5   0   2          2.45          1.83         0.57 o                         
   6   0   2         73.62         69.43         3.02 o                         
   7   0   2         28.96         24.55         2.38 o                         
   8   0   2          0.54          0.11         1.03 o                         
   9   0   2          0.24          1.05         0.67 o                         
  -8   1   2         24.42         27.62         3.55 o                         
  -7   1   2          3.50          4.12         1.33 o                         
  -6   1   2         11.84         15.23         1.00 o                         
  -5   1   2         92.79         89.92         2.78 o                         
  -4   1   2         36.77         24.12         1.67 o                         
  -3   1   2        811.81        884.14        10.62 o                         
  -2   1   2         24.11         27.79         0.72 o                         
  -1   1   2          0.10          1.87         0.40 o                         
   0   1   2         43.68         38.72         0.90 o                         
   1   1   2       4089.85       4082.59        27.97 o                         
   2   1   2      25146.52      24687.06       175.69 o                         
   3   1   2       1215.64       1234.21         9.35 o                         
   4   1   2       3431.76       3679.23        20.17 o                         
   5   1   2        182.69        181.67         3.40 o                         
   6   1   2          9.39          6.61         1.22 o                         
   7   1   2        119.14        112.65         3.81 o                         
   8   1   2         25.26         31.32         2.02 o                         
   9   1   2         96.30        113.05         2.98 o                         
  -8   2   2         91.68         97.79         5.70 o                         
  -7   2   2        125.42        111.39        12.04 o                         
  -6   2   2        386.66        362.58         6.35 o                         
  -5   2   2          0.13          1.15         0.73 o                         
  -4   2   2         73.94         85.35         3.17 o                         
  -3   2   2        517.93        544.77         7.33 o                         
  -2   2   2        234.45        220.24         2.55 o                         
  -1   2   2        254.60        264.54         2.16 o                         
   0   2   2       3362.07       3485.36        42.26 o                         
   1   2   2       2313.48       2494.06        25.00 o                         
   2   2   2       3078.20       3251.16        15.79 o                         
   3   2   2        246.04        267.52         4.00 o                         
   4   2   2        387.69        423.62         3.78 o                         
   5   2   2          1.25          1.01         0.50 o                         
   6   2   2         20.96         20.67         1.68 o                         
   7   2   2         31.20         27.22         1.73 o                         
   8   2   2         12.05          9.08         1.27 o                         
   9   2   2          0.80          0.39         0.66 o                         
  -7   3   2        454.34        547.32        17.49 o                         
  -6   3   2         23.39         20.56         5.45 o                         
  -5   3   2         28.09         28.92         2.00 o                         
  -4   3   2         51.45         52.53         2.72 o                         
  -3   3   2        678.45        759.25         8.60 o                         
  -2   3   2          0.59          2.79         0.59 o                         
  -1   3   2        277.69        302.59         2.96 o                         
   0   3   2       1686.98       1855.29         8.19 o                         
   1   3   2       3264.12       3416.40        18.58 o                         
   2   3   2        213.35        233.08         3.45 o                         
   3   3   2          2.95          5.76         0.54 o                         
   4   3   2         25.26         23.44         1.02 o                         
   5   3   2        239.39        267.82         4.16 o                         
   6   3   2         13.91          9.96         1.23 o                         
   7   3   2         34.28         30.09         1.61 o                         
   8   3   2        158.42        147.11         4.63 o                         
   9   3   2          0.36          1.82         1.01 o                         
  -7   4   2          4.78          6.34         2.28 o                         
  -6   4   2        179.06        210.81        11.15 o                         
  -5   4   2         73.54         65.72         5.30 o                         
  -4   4   2        226.91        208.78         6.20 o                         
  -3   4   2        109.45        100.33         3.37 o                         
  -2   4   2         24.79         15.82         1.10 o                         
  -1   4   2         19.99         14.57         0.85 o                         
   0   4   2         79.54         83.41         1.49 o                         
   1   4   2         49.48         56.54         1.27 o                         
   2   4   2       1564.42       1625.02        12.35 o                         
   3   4   2        684.04        715.82         9.33 o                         
   4   4   2        139.99        172.40         3.66 o                         
   5   4   2        716.79        779.41        12.40 o                         
   6   4   2          4.01          4.19         0.83 o                         
   7   4   2         66.10         64.92         2.49 o                         
   8   4   2         61.24         62.04         2.93 o                         
   9   4   2          0.87          2.96         1.11 o                         
  -6   5   2         48.16         48.40         5.07 o                         
  -5   5   2         29.89         30.82         2.54 o                         
  -4   5   2         43.38         38.66         2.96 o                         
  -3   5   2        175.57        161.05         5.48 o                         
  -2   5   2       1033.60       1042.48        11.01 o                         
  -1   5   2        339.62        333.58         5.36 o                         
   0   5   2         80.28         76.90         2.20 o                         
   1   5   2        120.54        129.06         2.33 o                         
   2   5   2        544.31        566.97         4.91 o                         
   3   5   2         97.46         97.56         1.99 o                         
   4   5   2       1216.21       1337.71        36.30 o                         
   5   5   2        203.12        199.53         4.15 o                         
   6   5   2         74.92         63.33         2.73 o                         
   7   5   2         26.90         26.43         1.53 o                         
   8   5   2          2.43          2.61         1.19 o                         
   9   5   2         32.80         32.79         1.98 o                         
  -6   6   2        110.68         96.55         6.34 o                         
  -5   6   2         11.72         12.15         1.57 o                         
  -4   6   2        374.37        365.79        29.64 o                         
  -3   6   2        246.40        239.81         6.94 o                         
  -2   6   2        544.17        523.21        11.05 o                         
  -1   6   2        114.64        105.31         3.41 o                         
   0   6   2          4.82          3.91         0.77 o                         
   1   6   2        122.93        121.67         4.54 o                         
   2   6   2        131.39        125.82         2.68 o                         
   3   6   2        586.31        573.51         6.08 o                         
   4   6   2        624.94        650.50        16.51 o                         
   5   6   2          6.92          8.16         1.00 o                         
   6   6   2          3.21          3.21         0.93 o                         
   7   6   2        145.91        143.06         4.29 o                         
   8   6   2         52.11         53.52         2.39 o                         
   9   6   2         14.76         18.10         1.44 o                         
  -5   7   2         12.68          7.88         1.40 o                         
  -4   7   2          6.75          3.98         1.20 o                         
  -3   7   2         27.61         30.88         3.10 o                         
  -2   7   2          1.62          2.50         0.91 o                         
  -1   7   2         10.04         10.44         1.33 o                         
   0   7   2         40.63         33.84         2.17 o                         
   1   7   2         51.72         53.37         2.61 o                         
   2   7   2        611.28        601.54         7.77 o                         
   3   7   2         40.00         31.85         1.57 o                         
   4   7   2        134.02        117.24         4.06 o                         
   5   7   2        151.82        146.18         5.33 o                         
   6   7   2         22.59         21.91         1.46 o                         
   7   7   2         53.63         54.94         2.95 o                         
   8   7   2          4.40          5.27         1.12 o                         
   9   7   2         11.92         14.08         1.25 o                         
  -4   8   2         28.62         26.01         3.29 o                         
  -3   8   2         75.28         86.62         4.65 o                         
  -2   8   2        136.70        141.84         6.24 o                         
  -1   8   2         73.12         74.96         3.19 o                         
   0   8   2          3.78          2.40         0.95 o                         
   1   8   2         43.02         37.01         1.88 o                         
   2   8   2         29.77         29.52         1.64 o                         
   3   8   2          0.06          1.78         0.69 o                         
   4   8   2         10.08         10.08         1.27 o                         
   5   8   2         28.11         29.03         1.70 o                         
   6   8   2         62.47         60.37         2.48 o                         
   7   8   2         43.32         45.24         2.23 o                         
   8   8   2        299.60        337.59         8.96 o                         
   9   8   2        173.79        201.13         5.82 o                         
  -3   9   2          0.44          0.51         0.90 o                         
  -2   9   2        211.98        261.54        12.67 o                         
  -1   9   2          3.52          3.11         0.82 o                         
   0   9   2         73.22         67.41         6.59 o                         
   1   9   2          9.04          6.14         1.64 o                         
   2   9   2         37.17         35.87         2.34 o                         
   3   9   2        327.04        316.30         5.67 o                         
   4   9   2        202.21        192.85         5.56 o                         
   5   9   2         60.12         55.66         3.06 o                         
   6   9   2        101.20         93.30         3.16 o                         
   7   9   2          7.59          7.10         1.00 o                         
   8   9   2          3.56          4.31         0.72 o                         
  -1  10   2        249.26        314.21        11.15 o                         
   0  10   2        113.45        133.21        11.14 o                         
   1  10   2         80.93         80.98         4.56 o                         
   2  10   2         66.73         59.23         3.41 o                         
   3  10   2         82.68         78.19         3.45 o                         
   4  10   2         96.08         96.89         3.72 o                         
   5  10   2         24.34         27.13         2.02 o                         
   6  10   2         22.03         19.09         1.58 o                         
   7  10   2         31.57         31.07         1.66 o                         
   1  11   2         40.76         38.69         1.90 o                         
   2  11   2          7.42          9.26         1.36 o                         
   3  11   2         29.20         29.45         1.95 o                         
   4  11   2         14.54         15.93         1.36 o                         
   5  11   2         43.21         44.63         1.99 o                         
   6  11   2         52.98         57.01         2.77 o                         
  -3 -10   3        139.07        155.57         6.08 o                         
  -6  -9   3         13.19         13.84         1.28 o                         
  -5  -9   3         26.18         32.02         2.19 o                         
  -4  -9   3         61.14         59.30         2.17 o                         
  -3  -9   3         11.26          7.72         0.87 o                         
  -2  -9   3         27.27         26.98         1.57 o                         
  -1  -9   3          8.06          9.31         1.26 o                         
   0  -9   3          7.76          9.95         2.66 o                         
   1  -9   3          5.08          5.45         1.08 o                         
  -7  -8   3         12.43         14.63         1.36 o                         
  -6  -8   3         20.99         23.04         1.64 o                         
  -5  -8   3          5.45          3.72         0.91 o                         
  -4  -8   3         14.05         11.14         1.06 o                         
  -3  -8   3        108.74         98.12         3.28 o                         
  -2  -8   3        157.80        157.20         4.19 o                         
  -1  -8   3         90.92         86.35         2.80 o                         
   0  -8   3         28.20         26.56         1.74 o                         
   1  -8   3         43.45         39.23         2.16 o                         
   2  -8   3          8.60          9.24         0.89 o                         
  -8  -7   3         40.43         39.82         2.05 o                         
  -7  -7   3         47.32         53.62         2.55 o                         
  -6  -7   3         66.58         59.68         2.83 o                         
  -5  -7   3         16.75         14.07         1.22 o                         
  -4  -7   3         72.25         60.98         1.77 o                         
  -3  -7   3          0.52          1.16         0.62 o                         
  -2  -7   3         35.21         28.46         1.34 o                         
  -1  -7   3         41.42         36.95         1.46 o                         
   0  -7   3         44.34         43.93         2.05 o                         
   1  -7   3          3.97          2.88         0.77 o                         
   2  -7   3         33.28         33.58         1.74 o                         
   3  -7   3        121.26        112.04         2.81 o                         
   4  -7   3         61.91         63.81         2.77 o                         
  -8  -6   3         32.59         32.12         2.14 o                         
  -7  -6   3         15.90         12.70         1.55 o                         
  -6  -6   3        151.58        146.54         3.64 o                         
  -5  -6   3        986.35        966.95         7.70 o                         
  -4  -6   3        538.20        496.23         6.40 o                         
  -3  -6   3        411.73        404.56         9.23 o                         
  -2  -6   3        202.23        176.75         4.87 o                         
  -1  -6   3         32.37         31.31         2.00 o                         
   0  -6   3         13.18         12.35         1.20 o                         
   1  -6   3        114.55        101.44         2.43 o                         
   2  -6   3         65.32         62.30         2.43 o                         
   3  -6   3        501.37        532.94         7.85 o                         
   4  -6   3         13.10         10.31         0.94 o                         
   5  -6   3         46.94         46.53         1.69 o                         
  -9  -5   3         11.89         11.40         2.03 o                         
  -8  -5   3          4.89          5.64         0.97 o                         
  -7  -5   3        658.02        679.33         9.29 o                         
  -6  -5   3         43.96         38.17         1.57 o                         
  -5  -5   3        698.57        708.93        10.67 o                         
  -4  -5   3         31.64         31.51         2.13 o                         
  -3  -5   3        186.99        197.43         5.04 o                         
  -2  -5   3         87.32         73.08         2.71 o                         
  -1  -5   3        350.72        347.66         5.41 o                         
   0  -5   3          8.92          4.41         0.78 o                         
   1  -5   3        135.52        132.04         3.71 o                         
   2  -5   3          2.47          4.14         1.04 o                         
   3  -5   3          4.32          5.23         1.01 o                         
   4  -5   3         73.97         71.75         3.68 o                         
   5  -5   3         31.02         31.41         2.29 o                         
   6  -5   3         29.33         26.86         1.60 o                         
  -9  -4   3          4.01          4.09         0.82 o                         
  -8  -4   3         12.59         11.25         1.61 o                         
  -7  -4   3        424.08        427.72        10.28 o                         
  -6  -4   3         17.40         14.89         1.07 o                         
  -5  -4   3         31.88         36.74         2.18 o                         
  -4  -4   3        397.77        387.44         6.87 o                         
  -3  -4   3         18.15         20.68         1.57 o                         
  -2  -4   3        259.45        259.61         4.22 o                         
  -1  -4   3        101.02        111.72         2.59 o                         
   0  -4   3         28.99         30.96         1.36 o                         
   1  -4   3        138.77        144.18         3.36 o                         
   2  -4   3          1.28          2.35         0.68 o                         
   3  -4   3          1.73          0.53         1.62 o                         
   4  -4   3        215.46        208.30         4.56 o                         
   5  -4   3         37.61         35.59         2.24 o                         
   6  -4   3         85.61         91.03         3.10 o                         
  -9  -3   3          3.93          6.55         1.39 o                         
  -8  -3   3          8.94          9.25         1.60 o                         
  -7  -3   3         22.54         19.75         1.80 o                         
  -6  -3   3        511.21        512.62         8.38 o                         
  -5  -3   3        385.93        378.99         6.72 o                         
  -4  -3   3          8.70          6.27         0.76 o                         
  -3  -3   3          2.37         15.70         1.06 o                         
  -2  -3   3       1133.63       1237.50        11.14 o                         
  -1  -3   3         16.53         13.60         0.77 o                         
   0  -3   3       1272.06       1382.38        15.15 o                         
   1  -3   3        395.71        461.45         6.28 o                         
   2  -3   3        249.12        260.67         3.93 o                         
   3  -3   3        243.37        245.49         4.94 o                         
   4  -3   3       1212.46       1268.71        14.47 o                         
   5  -3   3          1.47          1.40         0.79 o                         
   6  -3   3        387.16        395.57         8.35 o                         
   7  -3   3         24.77         27.84         1.80 o                         
  -9  -2   3        113.46        130.15         4.73 o                         
  -8  -2   3         53.38         59.81         5.83 o                         
  -7  -2   3         18.20         19.94         1.45 o                         
  -6  -2   3        582.74        575.38         9.42 o                         
  -5  -2   3         16.69         19.72         1.37 o                         
  -4  -2   3         35.65         45.21         1.63 o                         
  -3  -2   3        542.61        608.47         7.89 o                         
  -2  -2   3       2409.96       2806.53        22.37 o                         
  -1  -2   3        537.93        580.86         6.95 o                         
   0  -2   3        154.95        156.46         3.60 o                         
   1  -2   3         94.59        114.35         1.97 o                         
   2  -2   3        249.65        281.96         4.07 o                         
   3  -2   3          7.47          7.13         0.81 o                         
   4  -2   3        110.07        101.29         2.83 o                         
   5  -2   3         78.83         69.69         2.13 o                         
   6  -2   3          3.89          4.17         1.34 o                         
   7  -2   3         34.28         31.54         2.22 o                         
   8  -2   3          1.49          0.76         0.79 o                         
  -9  -1   3        139.49        131.50         5.83 o                         
  -8  -1   3          3.70          3.18         1.15 o                         
  -7  -1   3         23.92         24.93         1.98 o                         
  -6  -1   3        295.51        278.73         6.30 o                         
  -5  -1   3         40.80         38.06         1.62 o                         
  -4  -1   3        123.93         97.65         2.68 o                         
  -3  -1   3       2204.95       2436.25        28.88 o                         
  -2  -1   3         21.16         13.98         0.73 o                         
  -1  -1   3       1611.14       1652.97         9.96 o                         
   0  -1   3          0.15          0.53         0.19 o                         
   1  -1   3        373.78        395.10         3.27 o                         
   2  -1   3        168.46        191.26         2.64 o                         
   3  -1   3        185.69        166.37         2.71 o                         
   4  -1   3        196.97        197.27         3.76 o                         
   5  -1   3       1098.91       1105.71        10.15 o                         
   6  -1   3         79.45         72.46         3.01 o                         
   7  -1   3          3.28          3.02         1.15 o                         
   8  -1   3          7.28          4.21         1.00 o                         
  -8   0   3          0.71          0.10         0.85 o                         
  -7   0   3          1.52          1.13         1.15 o                         
  -6   0   3          5.82          4.91         0.69 o                         
  -5   0   3         33.41         34.87         1.76 o                         
  -4   0   3        109.34        110.91         3.16 o                         
  -3   0   3        165.73        210.83         3.12 o                         
  -2   0   3        576.34        587.28         4.64 o                         
  -1   0   3       1131.16       1098.09        12.65 o                         
   0   0   3       1167.26       1259.64        20.16 o                         
   1   0   3       2176.57       2418.26        13.22 o                         
   2   0   3        512.03        544.41         4.03 o                         
   3   0   3         10.24          9.36         0.68 o                         
   4   0   3         82.57         77.04         2.18 o                         
   5   0   3        246.71        233.25         4.04 o                         
   6   0   3          0.78          0.53         1.21 o                         
   7   0   3          0.91          2.99         1.33 o                         
   8   0   3          7.55          9.56         1.54 o                         
   9   0   3         16.83         19.77         1.70 o                         
  -8   1   3         26.36         29.65         3.55 o                         
  -7   1   3          7.69          8.22         1.70 o                         
  -6   1   3        118.20        111.21         2.91 o                         
  -5   1   3        226.77        220.39         4.73 o                         
  -4   1   3         79.85         81.54         2.97 o                         
  -3   1   3        306.36        348.09         4.62 o                         
  -2   1   3        122.70        123.99         1.70 o                         
  -1   1   3       1244.18       1330.98        10.21 o                         
   0   1   3       1061.42       1173.40        15.73 o                         
   1   1   3         21.96         22.45         1.02 o                         
   2   1   3       1941.98       2043.59        26.07 o                         
   3   1   3         39.91         34.82         0.96 o                         
   4   1   3        213.55        236.55         2.93 o                         
   5   1   3        115.06        108.07         3.04 o                         
   6   1   3         14.44         15.27         1.65 o                         
   7   1   3        216.44        207.02         4.47 o                         
   8   1   3         81.26         92.71         4.39 o                         
   9   1   3        112.35         97.83         4.39 o                         
  -8   2   3         48.60         56.51         4.56 o                         
  -7   2   3        114.85        109.98         7.35 o                         
  -6   2   3          0.02          0.22         1.06 o                         
  -5   2   3         19.51         17.08         1.42 o                         
  -4   2   3        261.53        250.27         5.02 o                         
  -3   2   3       1033.04       1041.22        11.16 o                         
  -2   2   3       1358.10       1447.57        18.91 o                         
  -1   2   3       2694.85       2877.01        21.36 o                         
   0   2   3        671.78        701.07         6.81 o                         
   1   2   3        270.46        290.80         2.86 o                         
   2   2   3        983.34       1087.10        11.08 o                         
   3   2   3        310.52        300.11         3.77 o                         
   4   2   3        464.69        444.23         4.58 o                         
   5   2   3        199.04        189.61         3.49 o                         
   6   2   3         41.02         35.16         2.39 o                         
   7   2   3         29.44         26.16         1.52 o                         
   8   2   3         41.86         34.92         2.19 o                         
   9   2   3         25.60         26.58         1.80 o                         
  -7   3   3        331.49        380.32        13.94 o                         
  -6   3   3         61.66         52.14         3.75 o                         
  -5   3   3         28.56         27.33         1.67 o                         
  -4   3   3          0.23          0.98         0.62 o                         
  -3   3   3         92.24         83.83         3.07 o                         
  -2   3   3        136.27        114.24         2.57 o                         
  -1   3   3         88.82         67.58         1.77 o                         
   0   3   3       2167.40       2325.72        13.05 o                         
   1   3   3        222.09        253.48         2.53 o                         
   2   3   3         78.94         80.50         1.38 o                         
   3   3   3         38.26         37.34         1.27 o                         
   4   3   3         10.75         11.42         0.70 o                         
   5   3   3         10.34         11.81         1.04 o                         
   6   3   3        127.24        120.82         3.51 o                         
   7   3   3         44.35         42.25         1.97 o                         
   8   3   3         83.35         88.88         4.06 o                         
   9   3   3          0.31          1.09         0.88 o                         
  -7   4   3         67.69         64.62         5.32 o                         
  -6   4   3        155.88        177.87        10.14 o                         
  -5   4   3          0.58         -0.75         2.38 o                         
  -4   4   3         62.25         57.65         2.72 o                         
  -3   4   3         36.19         40.11         2.10 o                         
  -2   4   3        194.32        206.80         4.11 o                         
  -1   4   3         64.26         73.10         1.63 o                         
   0   4   3        523.89        637.14         5.34 o                         
   1   4   3         48.76         51.74         1.45 o                         
   2   4   3        543.44        574.57         4.51 o                         
   3   4   3        608.51        629.16         6.11 o                         
   4   4   3        103.05         96.94         2.70 o                         
   5   4   3        260.30        271.85         4.48 o                         
   6   4   3        118.89        112.94         3.77 o                         
   7   4   3         25.58         24.52         1.50 o                         
   8   4   3        100.67         98.63         4.41 o                         
   9   4   3        176.02        202.97         4.71 o                         
  -6   5   3          0.34          5.07         2.28 o                         
  -5   5   3         64.44         66.10         4.20 o                         
  -4   5   3         24.36         21.18         2.59 o                         
  -3   5   3         39.23         32.15         1.90 o                         
  -2   5   3        693.74        708.25         8.92 o                         
  -1   5   3        322.42        321.36         5.05 o                         
   0   5   3         26.02         39.84         1.67 o                         
   1   5   3       1301.64       1443.99        10.10 o                         
   2   5   3        958.82       1042.39         7.62 o                         
   3   5   3         22.90         20.50         1.05 o                         
   4   5   3        519.34        521.25         6.47 o                         
   5   5   3        451.72        454.26         8.02 o                         
   6   5   3          6.17          6.05         1.72 o                         
   7   5   3         11.02         13.63         1.13 o                         
   8   5   3          0.91          1.11         0.71 o                         
   9   5   3          7.67          6.72         1.15 o                         
  -6   6   3         87.02         94.78         6.34 o                         
  -5   6   3        163.73        184.59        18.63 o                         
  -4   6   3         27.86         24.48         2.59 o                         
  -3   6   3         39.79         34.54         2.87 o                         
  -2   6   3        452.25        442.06         9.36 o                         
  -1   6   3        231.48        213.72         5.38 o                         
   0   6   3       1094.54       1175.59        13.71 o                         
   1   6   3       2325.97       2376.67        18.58 o                         
   2   6   3        274.63        261.25         5.15 o                         
   3   6   3        811.51        862.58         7.82 o                         
   4   6   3        223.49        237.24         4.41 o                         
   5   6   3         12.54         13.09         1.35 o                         
   6   6   3         65.59         63.98         3.06 o                         
   7   6   3          0.80          2.62         1.06 o                         
   8   6   3          6.73          8.62         1.09 o                         
   9   6   3         55.58         63.90         2.48 o                         
  -5   7   3         64.76         63.22         6.34 o                         
  -4   7   3         22.08         22.05         2.07 o                         
  -3   7   3          7.03          7.94         2.25 o                         
  -2   7   3          8.04          8.19         1.22 o                         
  -1   7   3        252.08        237.28         6.35 o                         
   0   7   3         46.74         40.40         2.41 o                         
   1   7   3         57.43         51.37         3.74 o                         
   2   7   3         59.84         66.49         2.56 o                         
   3   7   3         71.47         64.61         2.51 o                         
   4   7   3         49.89         43.54         2.49 o                         
   5   7   3          5.10          4.54         0.91 o                         
   6   7   3        229.83        217.84         4.19 o                         
   7   7   3          8.68          9.07         1.41 o                         
   8   7   3          9.01          6.81         1.18 o                         
   9   7   3        161.91        177.34         4.73 o                         
  -4   8   3          2.24         -1.12         1.22 o                         
  -3   8   3         31.62         32.98         2.86 o                         
  -2   8   3         85.41         81.78         3.97 o                         
  -1   8   3        328.48        310.29         6.02 o                         
   0   8   3        207.83        199.98         5.05 o                         
   1   8   3         16.18         15.29         1.30 o                         
   2   8   3       1724.50       1709.50        20.55 o                         
   3   8   3        719.97        721.99        10.43 o                         
   4   8   3          1.71         -0.63         0.63 o                         
   5   8   3        119.61        116.05         4.40 o                         
   6   8   3        289.84        279.80         5.85 o                         
   7   8   3         11.24         10.63         1.34 o                         
   8   8   3         14.36         15.16         1.65 o                         
   9   8   3          5.72          6.24         0.82 o                         
  -3   9   3         31.14         37.25         3.29 o                         
  -2   9   3         14.55         19.78         2.31 o                         
  -1   9   3         22.78         20.80         1.93 o                         
   0   9   3         17.52         14.99         2.19 o                         
   1   9   3        143.06        130.74         9.12 o                         
   2   9   3          0.99         -0.06         0.72 o                         
   3   9   3        195.76        193.28         4.82 o                         
   4   9   3         69.80         62.25         2.98 o                         
   5   9   3        212.72        207.41         6.68 o                         
   6   9   3          0.24          0.30         0.92 o                         
   7   9   3          7.36          6.19         0.92 o                         
   8   9   3          2.72          3.43         0.75 o                         
  -1  10   3         70.21         66.39         5.32 o                         
   0  10   3         59.35         59.80         4.69 o                         
   1  10   3          2.11          4.59         1.65 o                         
   2  10   3         84.60         92.92         4.24 o                         
   3  10   3          8.36          4.46         0.98 o                         
   4  10   3         37.46         39.77         2.37 o                         
   5  10   3          7.84         10.79         1.41 o                         
   6  10   3          1.17          2.71         0.94 o                         
   7  10   3         14.97         16.88         1.33 o                         
   1  11   3        106.79        121.31         3.89 o                         
   2  11   3         33.46         37.09         2.33 o                         
   3  11   3         30.80         33.95         2.29 o                         
   4  11   3         29.37         32.68         1.94 o                         
   5  11   3          0.56          0.46         0.85 o                         
   6  11   3          9.40         15.17         1.70 o                         
  -5  -9   4         91.63        104.13         4.56 o                         
  -4  -9   4        108.43        125.02         3.83 o                         
  -3  -9   4         22.76         24.86         1.48 o                         
  -2  -9   4          8.66         10.57         1.04 o                         
  -1  -9   4          1.03          1.14         0.90 o                         
   0  -9   4         72.42         81.60         4.56 o                         
  -6  -8   4         36.48         34.49         2.45 o                         
  -5  -8   4         13.10         14.95         1.10 o                         
  -4  -8   4         60.58         60.10         2.36 o                         
  -3  -8   4          5.18          5.63         0.93 o                         
  -2  -8   4        795.36        876.82        14.07 o                         
  -1  -8   4         10.65         15.08         1.51 o                         
   0  -8   4         40.73         44.82         2.24 o                         
   1  -8   4         16.94         17.60         1.46 o                         
   2  -8   4         27.07         26.77         1.60 o                         
  -7  -7   4        185.86        209.09         5.01 o                         
  -6  -7   4        152.64        155.45         4.32 o                         
  -5  -7   4         20.11         21.90         1.40 o                         
  -4  -7   4         33.43         28.05         1.47 o                         
  -3  -7   4         58.20         54.17         2.30 o                         
  -2  -7   4         35.78         38.84         2.83 o                         
  -1  -7   4         44.97         43.24         2.26 o                         
   0  -7   4         39.73         40.06         1.96 o                         
   1  -7   4         57.34         62.93         2.87 o                         
   2  -7   4         20.72         21.67         1.42 o                         
   3  -7   4          4.44          3.22         0.63 o                         
  -8  -6   4         10.63         11.43         1.21 o                         
  -7  -6   4        125.29        121.56         3.86 o                         
  -6  -6   4         35.26         37.64         1.81 o                         
  -5  -6   4         67.04         63.43         2.07 o                         
  -4  -6   4         33.91         34.78         1.42 o                         
  -3  -6   4         63.26         55.33         2.13 o                         
  -2  -6   4        547.63        521.08         8.70 o                         
  -1  -6   4          4.69          5.69         0.61 o                         
   0  -6   4         56.97         50.09         1.59 o                         
   1  -6   4        182.14        166.41         3.81 o                         
   2  -6   4          1.98          2.37         0.67 o                         
   3  -6   4        191.69        201.26         3.75 o                         
   4  -6   4         12.72         13.02         0.95 o                         
  -8  -5   4         90.15         90.81         3.46 o                         
  -7  -5   4        111.78        100.92         3.33 o                         
  -6  -5   4          4.74          3.30         0.76 o                         
  -5  -5   4        335.13        302.01         4.02 o                         
  -4  -5   4         32.87         29.58         2.05 o                         
  -3  -5   4        100.00         83.09         3.33 o                         
  -2  -5   4        327.09        306.10         5.41 o                         
  -1  -5   4        400.14        394.84         5.83 o                         
   0  -5   4        520.90        533.58         7.30 o                         
   1  -5   4         36.93         25.75         1.75 o                         
   2  -5   4         19.29         14.81         1.12 o                         
   3  -5   4         25.66         24.53         1.98 o                         
   4  -5   4        337.25        335.68         5.90 o                         
   5  -5   4         40.96         43.80         2.06 o                         
  -8  -4   4          0.50          0.98         0.92 o                         
  -7  -4   4         11.44         10.84         1.18 o                         
  -6  -4   4        621.21        606.70         7.24 o                         
  -5  -4   4          3.89          3.51         0.77 o                         
  -4  -4   4        250.86        225.03         5.13 o                         
  -3  -4   4        142.97        141.88         3.62 o                         
  -2  -4   4         21.90         20.99         1.26 o                         
  -1  -4   4        565.06        549.76         7.42 o                         
   0  -4   4        363.98        359.70         5.25 o                         
   1  -4   4        370.46        371.73         4.90 o                         
   2  -4   4         40.53         32.06         1.76 o                         
   3  -4   4         23.84         22.84         1.34 o                         
   4  -4   4          6.10          4.51         0.85 o                         
   5  -4   4         12.74         11.77         1.61 o                         
   6  -4   4          0.15         -0.87         0.87 o                         
  -9  -3   4         48.72         49.33         2.67 o                         
  -8  -3   4         14.24         13.50         1.65 o                         
  -7  -3   4          3.27          2.62         1.02 o                         
  -6  -3   4         40.99         32.96         1.73 o                         
  -5  -3   4        323.77        334.21         5.58 o                         
  -4  -3   4          0.66          0.33         0.59 o                         
  -3  -3   4         90.91         86.53         2.29 o                         
  -2  -3   4         14.47          9.84         0.72 o                         
  -1  -3   4        185.76        175.08         2.80 o                         
   0  -3   4          8.48         11.51         0.83 o                         
   1  -3   4        135.27        154.08         3.10 o                         
   2  -3   4        689.33        752.57        12.96 o                         
   3  -3   4        207.84        192.85         4.35 o                         
   4  -3   4         87.38         87.32         2.33 o                         
   5  -3   4        257.74        258.53         6.77 o                         
   6  -3   4         46.95         49.01         2.17 o                         
   7  -3   4          0.42          0.09         0.50 o                         
  -9  -2   4         28.42         33.72         2.79 o                         
  -8  -2   4         47.90         51.19         5.32 o                         
  -7  -2   4         34.04         30.90         4.18 o                         
  -6  -2   4         50.88         42.84         1.90 o                         
  -5  -2   4         12.05         11.26         1.12 o                         
  -4  -2   4          0.01         -0.36         0.55 o                         
  -3  -2   4         10.09         14.41         1.01 o                         
  -2  -2   4        104.06        108.07         2.14 o                         
  -1  -2   4         37.41         28.24         0.94 o                         
   0  -2   4        393.44        353.38         4.45 o                         
   1  -2   4        248.86        233.96         3.24 o                         
   2  -2   4        930.64        975.71        12.54 o                         
   3  -2   4         44.31         43.89         1.58 o                         
   4  -2   4         80.42         74.32         3.18 o                         
   5  -2   4        146.04        142.51         3.06 o                         
   6  -2   4          0.22          0.67         0.77 o                         
   7  -2   4         42.34         44.61         2.11 o                         
  -8  -1   4         20.70         25.85         3.80 o                         
  -7  -1   4        387.70        407.69        16.47 o                         
  -6  -1   4        860.12        865.04         9.36 o                         
  -5  -1   4        292.95        294.74         5.45 o                         
  -4  -1   4        309.73        275.09         4.47 o                         
  -3  -1   4        718.47        811.15        13.84 o                         
  -2  -1   4         88.67        107.04         1.84 o                         
  -1  -1   4        130.24        139.74         2.93 o                         
   0  -1   4        296.71        322.56         4.62 o                         
   1  -1   4         14.82         18.44         1.18 o                         
   2  -1   4         19.84         19.64         0.90 o                         
   3  -1   4          3.20          1.31         0.53 o                         
   4  -1   4        137.16        136.03         3.36 o                         
   5  -1   4         90.35         88.04         2.93 o                         
   6  -1   4          0.77          3.01         1.13 o                         
   7  -1   4          1.76          1.74         0.82 o                         
   8  -1   4          1.16          0.58         0.97 o                         
  -8   0   4        113.76        133.11         5.27 o                         
  -7   0   4        341.30        355.95        10.09 o                         
  -6   0   4          0.18         -0.09         0.99 o                         
  -5   0   4        595.12        585.45         9.49 o                         
  -4   0   4        166.17        170.36         3.97 o                         
  -3   0   4         87.15        113.13         2.57 o                         
  -2   0   4         59.55         44.22         1.20 o                         
  -1   0   4       1257.37       1250.65        17.34 o                         
   0   0   4        183.60        186.06         2.67 o                         
   1   0   4         33.54         30.76         0.80 o                         
   2   0   4         57.72         69.91         1.51 o                         
   3   0   4        954.08       1033.29         9.01 o                         
   4   0   4         53.92         57.38         1.83 o                         
   5   0   4        425.60        434.26         5.84 o                         
   6   0   4         34.69         33.24         1.77 o                         
   7   0   4         17.03         20.43         2.49 o                         
   8   0   4          2.89          1.38         0.79 o                         
  -8   1   4         26.35         30.92         3.29 o                         
  -7   1   4         28.92         33.18         3.05 o                         
  -6   1   4         27.27         27.07         1.74 o                         
  -5   1   4       1512.44       1568.70        15.74 o                         
  -4   1   4        117.67        131.87         3.68 o                         
  -3   1   4          5.42         11.25         1.16 o                         
  -2   1   4         28.37         40.10         1.78 o                         
  -1   1   4       1737.15       1857.63        23.19 o                         
   0   1   4        375.83        387.45         6.10 o                         
   1   1   4       1559.79       1579.51        12.05 o                         
   2   1   4        554.18        633.76         4.98 o                         
   3   1   4        434.38        472.31         4.70 o                         
   4   1   4       2537.73       2694.79        24.96 o                         
   5   1   4        186.55        169.79         3.45 o                         
   6   1   4         23.83         21.43         1.58 o                         
   7   1   4         54.87         56.53         2.49 o                         
   8   1   4          5.10          7.53         1.36 o                         
   9   1   4          0.83          1.16         0.62 o                         
  -8   2   4          5.71          7.86         1.77 o                         
  -7   2   4          0.04          1.27         1.52 o                         
  -6   2   4        180.12        175.54         7.73 o                         
  -5   2   4         19.27         15.46         1.46 o                         
  -4   2   4         55.65         48.26         2.50 o                         
  -3   2   4        112.29         96.71         3.21 o                         
  -2   2   4        242.66        229.60         4.23 o                         
  -1   2   4         37.04         45.99         1.24 o                         
   0   2   4         17.18         17.75         0.68 o                         
   1   2   4          0.08          1.04         0.28 o                         
   2   2   4         23.60         23.20         0.71 o                         
   3   2   4        317.88        350.53         6.66 o                         
   4   2   4       4089.61       4259.20        26.76 o                         
   5   2   4        263.29        263.48         3.99 o                         
   6   2   4       1457.12       1489.92        16.85 o                         
   7   2   4         70.37         68.65         2.57 o                         
   8   2   4          2.83          1.16         0.88 o                         
   9   2   4          0.05          0.85         0.72 o                         
  -7   3   4         22.70         25.34         3.55 o                         
  -6   3   4         39.33         44.60         5.07 o                         
  -5   3   4        294.50        278.69         5.44 o                         
  -4   3   4        473.53        494.68         7.84 o                         
  -3   3   4          8.77         13.52         1.31 o                         
  -2   3   4         81.70         90.08         2.85 o                         
  -1   3   4        161.50        198.00         3.28 o                         
   0   3   4        407.92        398.81         4.33 o                         
   1   3   4        706.85        753.08        11.97 o                         
   2   3   4        352.92        352.55         4.52 o                         
   3   3   4         20.97         19.12         0.88 o                         
   4   3   4        449.20        487.18         6.17 o                         
   5   3   4         42.19         48.60         1.97 o                         
   6   3   4        361.18        352.89         6.68 o                         
   7   3   4         11.61         11.03         1.14 o                         
   8   3   4         25.00         27.09         2.24 o                         
   9   3   4          0.08          1.14         1.03 o                         
  -7   4   4         16.75         17.04         1.97 o                         
  -6   4   4         28.46         37.76         4.81 o                         
  -5   4   4        802.33        805.22        17.01 o                         
  -4   4   4        115.40        107.96         5.30 o                         
  -3   4   4        222.63        208.86         4.79 o                         
  -2   4   4         73.74         74.35         2.21 o                         
  -1   4   4        205.42        219.88         3.51 o                         
   0   4   4         78.60         64.35         1.50 o                         
   1   4   4       1407.23       1503.89        10.48 o                         
   2   4   4        114.47        105.70         1.95 o                         
   3   4   4         17.81         19.63         0.98 o                         
   4   4   4          8.02          8.19         0.79 o                         
   5   4   4        133.18        124.01         3.10 o                         
   6   4   4         23.95         24.20         1.81 o                         
   7   4   4          5.57          4.15         0.72 o                         
   8   4   4          8.32          6.79         1.45 o                         
   9   4   4         45.53         51.41         2.63 o                         
  -6   5   4          0.02         -0.48         1.40 o                         
  -5   5   4         11.32          8.17         1.64 o                         
  -4   5   4        193.21        192.90         6.67 o                         
  -3   5   4        313.99        277.75         7.30 o                         
  -2   5   4        119.21        105.53         3.06 o                         
  -1   5   4        379.70        382.95         5.34 o                         
   0   5   4         28.40         42.71         1.71 o                         
   1   5   4         63.31         68.79         2.06 o                         
   2   5   4        198.76        207.46         3.07 o                         
   3   5   4        124.14        125.29         2.92 o                         
   4   5   4        124.31        119.99         2.79 o                         
   5   5   4        104.49         98.39         2.91 o                         
   6   5   4          3.26          1.54         1.24 o                         
   7   5   4        143.55        134.48         3.17 o                         
   8   5   4         20.46         22.75         1.57 o                         
   9   5   4          1.21          2.50         0.82 o                         
  -6   6   4         32.36         28.38         3.55 o                         
  -5   6   4         46.84         57.24         3.12 o                         
  -4   6   4         32.03         30.85         2.63 o                         
  -3   6   4         84.60         76.32         4.62 o                         
  -2   6   4         22.35         18.81         1.91 o                         
  -1   6   4        197.80        195.27         6.72 o                         
   0   6   4        886.43        920.07        15.77 o                         
   1   6   4        289.98        273.67         4.43 o                         
   2   6   4        611.50        603.74         6.96 o                         
   3   6   4          2.49          3.02         0.66 o                         
   4   6   4         19.47         19.22         1.42 o                         
   5   6   4         29.73         29.16         1.85 o                         
   6   6   4        842.99        861.19         9.69 o                         
   7   6   4         48.80         46.87         2.00 o                         
   8   6   4        155.04        154.50         3.92 o                         
   9   6   4          0.53          1.12         0.77 o                         
  -5   7   4         67.72         68.87         5.70 o                         
  -4   7   4        129.78        146.75         6.08 o                         
  -3   7   4         43.48         53.22         3.96 o                         
  -2   7   4        387.47        334.38         8.35 o                         
  -1   7   4        267.04        265.13         5.33 o                         
   0   7   4        395.38        375.69        10.14 o                         
   1   7   4        213.20        209.13         5.73 o                         
   2   7   4         37.23         34.64         1.92 o                         
   3   7   4          9.29          7.05         0.89 o                         
   4   7   4         43.17         37.35         2.08 o                         
   5   7   4        282.17        262.95         6.11 o                         
   6   7   4        106.83         98.55         2.69 o                         
   7   7   4          7.35          7.59         1.02 o                         
   8   7   4          2.54          2.98         1.02 o                         
   9   7   4         16.19         15.83         1.30 o                         
  -4   8   4          4.23          3.53         3.55 o                         
  -3   8   4         65.19         62.47         6.08 o                         
  -2   8   4         22.58         20.54         2.07 o                         
  -1   8   4         49.74         41.92         2.24 o                         
   0   8   4          1.87          1.51         0.62 o                         
   1   8   4          7.44          8.52         1.04 o                         
   2   8   4        152.32        140.11         5.67 o                         
   3   8   4         73.96         72.85         3.08 o                         
   4   8   4        208.12        200.30         4.41 o                         
   5   8   4         56.77         48.73         2.15 o                         
   6   8   4        118.19        112.91         3.27 o                         
   7   8   4         99.65        104.59         3.00 o                         
   8   8   4          4.22          4.35         1.24 o                         
   9   8   4         36.49         38.75         1.79 o                         
  -3   9   4         27.66         31.68         3.04 o                         
  -2   9   4          2.20          1.53         0.88 o                         
  -1   9   4         92.30         93.63         6.11 o                         
   0   9   4        161.84        159.93         5.55 o                         
   1   9   4        192.49        186.88         6.13 o                         
   2   9   4         39.26         35.41         2.37 o                         
   3   9   4          2.54          5.04         1.18 o                         
   4   9   4         45.13         39.13         2.31 o                         
   5   9   4         12.68         15.10         1.92 o                         
   6   9   4          9.85          8.95         1.10 o                         
   7   9   4          4.14          4.79         0.86 o                         
   8   9   4         34.22         41.70         2.05 o                         
  -1  10   4          2.32          1.01         2.28 o                         
   0  10   4        154.28        167.13         6.18 o                         
   1  10   4          6.16          8.35         1.70 o                         
   2  10   4         71.71         67.86         3.59 o                         
   3  10   4         87.75         71.46         3.70 o                         
   4  10   4         61.06         56.72         3.05 o                         
   5  10   4         47.75         45.77         3.01 o                         
   6  10   4         40.72         45.89         2.81 o                         
   7  10   4         95.52         94.44         2.93 o                         
   1  11   4        258.62        339.04         8.14 o                         
   2  11   4        136.25        163.50         4.67 o                         
   3  11   4        215.14        228.69         5.55 o                         
   4  11   4         64.01         58.68         2.45 o                         
   5  11   4         36.88         42.33         2.35 o                         
   6  11   4         11.83         14.67         2.28 o                         
  -6  -8   5        148.94        178.63         7.10 o                         
  -5  -8   5          3.13          0.85         0.86 o                         
  -4  -8   5         73.64         74.60         2.64 o                         
  -3  -8   5        123.42        134.03         4.09 o                         
  -2  -8   5          8.34          7.04         0.98 o                         
  -1  -8   5          3.34          4.41         0.95 o                         
   0  -8   5          1.07          1.64         0.53 o                         
   1  -8   5         10.86          9.71         1.33 o                         
  -7  -7   5         39.39         41.13         2.41 o                         
  -6  -7   5         20.90         24.00         1.85 o                         
  -5  -7   5         14.75         15.18         1.13 o                         
  -4  -7   5          0.41          0.67         0.60 o                         
  -3  -7   5         34.79         31.98         1.93 o                         
  -2  -7   5         73.43         72.06         3.65 o                         
  -1  -7   5        140.93        141.57         4.23 o                         
   0  -7   5         59.08         58.73         2.69 o                         
   1  -7   5         32.35         29.37         1.46 o                         
   2  -7   5         56.55         59.45         2.06 o                         
   3  -7   5         25.40         25.85         2.53 o                         
  -7  -6   5          4.51          4.99         0.79 o                         
  -6  -6   5         30.92         30.76         1.54 o                         
  -5  -6   5         51.01         50.32         1.89 o                         
  -4  -6   5        121.89        111.67         3.24 o                         
  -3  -6   5          6.04          6.51         1.22 o                         
  -2  -6   5         34.33         30.95         1.94 o                         
  -1  -6   5          0.01          0.71         0.84 o                         
   0  -6   5         38.45         37.34         1.65 o                         
   1  -6   5         38.34         40.59         2.13 o                         
   2  -6   5         53.69         53.26         2.33 o                         
   3  -6   5          0.71          0.34         0.67 o                         
   4  -6   5         20.58         21.48         1.29 o                         
  -8  -5   5          9.87          9.94         1.11 o                         
  -7  -5   5          0.11         -0.81         0.89 o                         
  -6  -5   5          4.25          2.32         0.79 o                         
  -5  -5   5        129.55        119.39         2.81 o                         
  -4  -5   5         96.71         88.88         2.49 o                         
  -3  -5   5       1278.05       1241.97        11.86 o                         
  -2  -5   5        541.95        528.20         8.86 o                         
  -1  -5   5        463.18        452.91         6.43 o                         
   0  -5   5        171.18        167.13         2.86 o                         
   1  -5   5         15.51         12.98         1.11 o                         
   2  -5   5          0.42         -0.38         0.69 o                         
   3  -5   5         50.34         49.33         2.28 o                         
   4  -5   5         34.84         34.82         2.02 o                         
   5  -5   5        170.36        193.33         6.21 o                         
  -8  -4   5          9.15          8.31         1.66 o                         
  -7  -4   5          2.28          2.24         0.80 o                         
  -6  -4   5        107.18         88.91         3.38 o                         
  -5  -4   5        231.13        211.82         3.41 o                         
  -4  -4   5          0.67          1.57         0.75 o                         
  -3  -4   5       1013.80       1054.21        19.90 o                         
  -2  -4   5         33.12         32.14         2.04 o                         
  -1  -4   5         99.22         92.51         2.50 o                         
   0  -4   5         69.23         61.67         2.29 o                         
   1  -4   5        245.51        242.53         4.71 o                         
   2  -4   5        100.56         91.29         2.03 o                         
   3  -4   5         27.86         24.59         1.63 o                         
   4  -4   5          6.51          6.02         1.20 o                         
   5  -4   5          2.52          2.82         0.72 o                         
   6  -4   5         44.39         45.02         9.38 o                         
  -8  -3   5          0.08          0.74         0.97 o                         
  -7  -3   5          5.57          4.94         1.61 o                         
  -6  -3   5        234.40        218.53         6.73 o                         
  -5  -3   5        141.48        124.14         2.64 o                         
  -4  -3   5        362.63        340.86         5.52 o                         
  -3  -3   5          4.53          4.14         0.73 o                         
  -2  -3   5        149.84        124.09         2.72 o                         
  -1  -3   5          2.64          2.36         0.52 o                         
   0  -3   5          9.58          5.25         0.82 o                         
   1  -3   5        149.08        152.72         3.96 o                         
   2  -3   5        110.60        109.81         2.73 o                         
   3  -3   5          0.50          1.82         0.83 o                         
   4  -3   5         17.34         16.91         1.27 o                         
   5  -3   5         13.92         12.81         1.92 o                         
   6  -3   5          1.18          2.01         0.77 o                         
  -8  -2   5        113.17        113.53         7.60 o                         
  -7  -2   5         10.61          9.42         2.05 o                         
  -6  -2   5        105.70         98.01         3.21 o                         
  -5  -2   5        106.45         99.16         3.07 o                         
  -4  -2   5          6.47          5.40         0.84 o                         
  -3  -2   5        324.96        342.21         6.54 o                         
  -2  -2   5         40.76         56.93         1.92 o                         
  -1  -2   5          5.01          2.77         0.47 o                         
   0  -2   5        178.27        158.65         2.85 o                         
   1  -2   5        247.08        247.07         3.63 o                         
   2  -2   5        223.57        215.57         3.59 o                         
   3  -2   5          8.37          8.08         0.90 o                         
   4  -2   5         18.85         19.25         1.60 o                         
   5  -2   5        361.72        352.87         6.30 o                         
   6  -2   5        182.24        187.81         4.71 o                         
   7  -2   5         36.35         37.86         1.77 o                         
  -8  -1   5          8.22          6.34         2.03 o                         
  -7  -1   5        164.72        158.36        10.14 o                         
  -6  -1   5         26.67         23.54         1.64 o                         
  -5  -1   5        477.28        482.62         7.75 o                         
  -4  -1   5        133.52        135.88         3.45 o                         
  -3  -1   5         20.41         13.40         0.90 o                         
  -2  -1   5        337.39        384.78         5.05 o                         
  -1  -1   5       1484.06       1720.43        10.19 o                         
   0  -1   5        690.10        745.67         8.15 o                         
   1  -1   5       2007.73       2209.85        14.47 o                         
   2  -1   5          8.98          4.59         0.69 o                         
   3  -1   5        253.60        254.74         4.48 o                         
   4  -1   5        146.99        144.17         3.51 o                         
   5  -1   5        145.01        137.85         3.02 o                         
   6  -1   5          9.58         10.15         1.62 o                         
   7  -1   5         33.85         38.87         2.43 o                         
   8  -1   5          2.51          2.03         0.72 o                         
  -8   0   5        102.10        118.09         6.84 o                         
  -7   0   5        402.02        406.17        15.96 o                         
  -6   0   5        150.33        152.58         4.21 o                         
  -5   0   5        309.78        309.87         6.25 o                         
  -4   0   5        100.63         93.12         2.71 o                         
  -3   0   5        356.92        331.77         4.72 o                         
  -2   0   5        629.98        621.44         7.99 o                         
  -1   0   5        986.99       1016.34         9.44 o                         
   0   0   5        174.57        164.43         1.98 o                         
   1   0   5          1.41          4.36         0.50 o                         
   2   0   5        252.55        295.12         3.37 o                         
   3   0   5        109.71        136.50         2.93 o                         
   4   0   5          0.49          0.43         0.52 o                         
   5   0   5        121.58        115.08         3.63 o                         
   6   0   5        516.91        534.69        11.49 o                         
   7   0   5         31.46         31.68         2.85 o                         
   8   0   5          1.13          1.93         0.82 o                         
  -8   1   5          0.23         -1.27         1.27 o                         
  -7   1   5         32.45         26.44         2.69 o                         
  -6   1   5          0.95         -0.42         1.25 o                         
  -5   1   5         42.94         39.47         2.28 o                         
  -4   1   5         25.73         22.72         1.65 o                         
  -3   1   5         27.29         24.78         1.48 o                         
  -2   1   5        267.89        308.12         4.94 o                         
  -1   1   5        744.44        850.66         7.27 o                         
   0   1   5        573.99        587.30         8.37 o                         
   1   1   5         74.35         65.90         1.69 o                         
   2   1   5       1003.10       1107.61         9.39 o                         
   3   1   5        448.51        486.97         5.17 o                         
   4   1   5         78.64         71.12         2.11 o                         
   5   1   5        163.35        157.97         3.55 o                         
   6   1   5        110.47        112.47         2.66 o                         
   7   1   5          2.11          1.67         1.16 o                         
   8   1   5         13.07         13.47         1.31 o                         
  -7   2   5          1.92          4.81         2.28 o                         
  -6   2   5         73.01         74.87         4.73 o                         
  -5   2   5          4.01          2.24         1.12 o                         
  -4   2   5        290.95        301.14        11.11 o                         
  -3   2   5        349.40        359.93         7.54 o                         
  -2   2   5        133.42        132.99         4.13 o                         
  -1   2   5         23.39         24.71         1.39 o                         
   0   2   5        375.10        378.14         5.24 o                         
   1   2   5        639.86        673.23         7.95 o                         
   2   2   5       1413.87       1509.00        11.56 o                         
   3   2   5         31.63         21.41         0.98 o                         
   4   2   5       1141.19       1184.25        14.73 o                         
   5   2   5         76.22         69.38         2.34 o                         
   6   2   5        320.66        310.28         6.15 o                         
   7   2   5          0.07          1.01         1.01 o                         
   8   2   5         49.55         48.88         2.81 o                         
   9   2   5        135.89        157.27         4.69 o                         
  -7   3   5         33.65         33.51         3.93 o                         
  -6   3   5        160.37        168.49         9.63 o                         
  -5   3   5        257.46        254.51         6.70 o                         
  -4   3   5         12.72         15.10         3.67 o                         
  -3   3   5         86.23         77.16         3.56 o                         
  -2   3   5        273.21        271.55         6.26 o                         
  -1   3   5        880.92        939.80        15.09 o                         
   0   3   5        919.54        981.98         9.18 o                         
   1   3   5       1650.05       1755.49        20.88 o                         
   2   3   5        140.70        138.83         2.27 o                         
   3   3   5        342.55        361.51         4.60 o                         
   4   3   5        292.95        314.83         3.84 o                         
   5   3   5         75.81         65.18         2.16 o                         
   6   3   5         10.55         10.05         1.10 o                         
   7   3   5        161.89        169.56         5.84 o                         
   8   3   5          1.18          0.47         1.15 o                         
   9   3   5          3.18          2.77         2.28 o                         
  -7   4   5         53.12         55.50         4.31 o                         
  -6   4   5         13.24          7.60         2.79 o                         
  -5   4   5        517.28        506.33        12.81 o                         
  -4   4   5        106.00         91.87         3.97 o                         
  -3   4   5         70.45         61.38         2.93 o                         
  -2   4   5          0.63          0.64         0.64 o                         
  -1   4   5          2.52          5.20         0.80 o                         
   0   4   5        329.06        313.11         4.61 o                         
   1   4   5         79.50         54.58         1.65 o                         
   2   4   5       1315.04       1350.78        15.27 o                         
   3   4   5          0.71          0.73         0.43 o                         
   4   4   5          1.47          1.92         0.44 o                         
   5   4   5         35.60         33.46         2.21 o                         
   6   4   5          3.76          3.30         0.77 o                         
   7   4   5         28.77         30.20         1.86 o                         
   8   4   5         64.56         61.34         4.12 o                         
   9   4   5          9.49          7.67         1.40 o                         
  -6   5   5         23.52         21.39         2.41 o                         
  -5   5   5         24.33         21.03         3.80 o                         
  -4   5   5        190.90        187.95         5.74 o                         
  -3   5   5         32.38         32.06         2.05 o                         
  -2   5   5         56.26         56.29         2.87 o                         
  -1   5   5          3.25          2.32         0.57 o                         
   0   5   5         20.36         19.99         1.30 o                         
   1   5   5        201.94        222.10         3.70 o                         
   2   5   5        242.22        269.77         4.43 o                         
   3   5   5         98.70        101.25         2.75 o                         
   4   5   5         35.57         35.29         1.42 o                         
   5   5   5        128.59        123.36         3.05 o                         
   6   5   5         10.38          9.91         1.11 o                         
   7   5   5         84.53         80.97         2.64 o                         
   8   5   5         57.39         57.32         2.38 o                         
   9   5   5          0.01         -2.09         2.53 o                         
  -5   6   5          1.55          1.82         1.04 o                         
  -4   6   5          3.46          2.60         1.13 o                         
  -3   6   5         12.72          9.81         1.37 o                         
  -2   6   5          0.33          1.58         0.87 o                         
  -1   6   5        200.19        190.59         5.83 o                         
   0   6   5         62.98         57.09         2.80 o                         
   1   6   5        108.95        105.52         2.84 o                         
   2   6   5        122.16        110.34         2.91 o                         
   3   6   5         26.23         24.26         1.47 o                         
   4   6   5          0.95          2.21         0.70 o                         
   5   6   5          4.52          3.19         0.79 o                         
   6   6   5        282.77        272.17         4.07 o                         
   7   6   5        109.39        110.24         3.07 o                         
   8   6   5          5.11          5.61         0.92 o                         
   9   6   5          1.14          1.82         0.91 o                         
  -5   7   5          4.82          7.60         2.03 o                         
  -4   7   5        319.72        401.23         8.45 o                         
  -3   7   5         81.16         92.54         6.04 o                         
  -2   7   5        340.01        321.36         7.13 o                         
  -1   7   5          0.38          0.75         0.61 o                         
   0   7   5         15.35         12.96         1.65 o                         
   1   7   5        306.56        291.78         6.17 o                         
   2   7   5       1831.05       1868.23        14.93 o                         
   3   7   5        562.46        543.77         7.69 o                         
   4   7   5         64.35         60.06         2.59 o                         
   5   7   5        292.08        298.04         4.60 o                         
   6   7   5          2.48          1.67         0.66 o                         
   7   7   5          1.32          3.77         1.03 o                         
   8   7   5          0.07          0.78         1.24 o                         
   9   7   5          5.72          4.63         0.92 o                         
  -4   8   5          2.54          2.79         1.77 o                         
  -3   8   5         30.56         27.43         2.74 o                         
  -2   8   5         14.59         17.83         2.49 o                         
  -1   8   5         17.57         15.18         1.81 o                         
   0   8   5         18.28         16.93         1.63 o                         
   1   8   5         39.87         36.19         2.13 o                         
   2   8   5        172.23        161.70         3.71 o                         
   3   8   5        681.59        661.93         7.23 o                         
   4   8   5        320.75        305.66         6.08 o                         
   5   8   5         33.00         36.60         2.07 o                         
   6   8   5          2.45          2.42         1.13 o                         
   7   8   5         35.54         38.34         2.07 o                         
   8   8   5         11.41         13.39         1.19 o                         
   9   8   5         17.37         18.38         2.15 o                         
  -3   9   5          8.55          6.08         2.03 o                         
  -2   9   5         35.71         31.80         4.69 o                         
  -1   9   5          1.78         -0.16         1.29 o                         
   0   9   5        194.86        190.70         6.77 o                         
   1   9   5        105.52        102.82         4.52 o                         
   2   9   5          7.76         10.57         1.40 o                         
   3   9   5        441.98        408.28         7.54 o                         
   4   9   5        314.39        305.34        12.92 o                         
   5   9   5         66.27         71.41         4.75 o                         
   6   9   5         65.46         60.26         2.80 o                         
   7   9   5        202.59        215.43         4.42 o                         
   8   9   5         40.19         43.61         2.33 o                         
  -1  10   5         88.71         81.35         5.83 o                         
   0  10   5          3.84          4.31         1.10 o                         
   1  10   5          3.32          2.87         1.10 o                         
   2  10   5          1.22          1.99         1.07 o                         
   3  10   5        428.66        429.27         8.79 o                         
   4  10   5         91.13         77.36         4.19 o                         
   5  10   5        240.06        253.14        13.56 o                         
   6  10   5         71.80         70.22         3.51 o                         
   7  10   5          3.89          5.60         1.19 o                         
   1  11   5         87.19         93.53        14.82 o                         
   2  11   5         56.23         62.85         4.81 o                         
   3  11   5         68.29         66.65         5.07 o                         
   4  11   5          0.85          1.38         1.01 o                         
   5  11   5         29.74         33.91         2.74 o                         
   6  11   5         13.10         15.07         1.70 o                         
  -4  -8   6         30.34         33.42         1.70 o                         
  -3  -8   6        182.72        209.52         4.43 o                         
  -2  -8   6          1.66          2.62         0.70 o                         
  -1  -8   6         33.34         33.51         2.05 o                         
  -6  -7   6         31.28         37.34         2.41 o                         
  -5  -7   6          1.46          0.42         0.88 o                         
  -4  -7   6          1.92          0.30         0.57 o                         
  -3  -7   6         74.82         80.48         3.00 o                         
  -2  -7   6         33.33         26.59         1.80 o                         
  -1  -7   6        192.01        206.64         6.60 o                         
   0  -7   6        223.15        249.14         4.23 o                         
   1  -7   6          5.51          6.97         1.00 o                         
   2  -7   6         70.57         74.05         3.67 o                         
  -7  -6   6         31.09         32.30         2.41 o                         
  -6  -6   6          9.28          6.61         0.77 o                         
  -5  -6   6        236.88        249.69         4.57 o                         
  -4  -6   6         89.05         88.58         2.79 o                         
  -3  -6   6          4.90          4.61         1.03 o                         
  -2  -6   6        358.40        373.38        14.05 o                         
  -1  -6   6         25.51         25.10         1.85 o                         
   0  -6   6         51.31         50.96         2.05 o                         
   1  -6   6         21.52         20.33         1.42 o                         
   2  -6   6        128.76        127.12         3.57 o                         
   3  -6   6          0.44          0.81         0.51 o                         
  -7  -5   6          2.15          1.72         0.60 o                         
  -6  -5   6          4.80          6.99         0.84 o                         
  -5  -5   6        304.49        285.94         5.16 o                         
  -4  -5   6          6.09          6.02         1.20 o                         
  -3  -5   6        253.77        233.50         4.74 o                         
  -2  -5   6        377.84        363.57         6.10 o                         
  -1  -5   6        333.63        331.43         6.33 o                         
   0  -5   6         80.36         77.18         2.17 o                         
   1  -5   6         65.90         61.73         2.36 o                         
   2  -5   6        271.07        279.56         4.92 o                         
   3  -5   6         30.26         27.71         1.92 o                         
   4  -5   6         23.16         24.74         1.55 o                         
  -8  -4   6        268.00        317.71         6.90 o                         
  -7  -4   6        205.78        190.47         5.28 o                         
  -6  -4   6        167.89        153.40         3.74 o                         
  -5  -4   6        218.83        201.29         4.07 o                         
  -4  -4   6         10.14         11.73         1.26 o                         
  -3  -4   6        265.04        249.44         4.58 o                         
  -2  -4   6        180.92        165.69         5.55 o                         
  -1  -4   6         14.65         13.99         1.37 o                         
   0  -4   6        401.05        387.00         6.35 o                         
   1  -4   6         77.63         71.56         1.87 o                         
   2  -4   6         64.98         65.52         2.51 o                         
   3  -4   6         80.01         77.26         2.84 o                         
   4  -4   6          3.18          1.69         0.74 o                         
   5  -4   6         41.04         43.70         2.28 o                         
  -8  -3   6          4.55          4.93         1.15 o                         
  -7  -3   6          7.08          7.01         1.58 o                         
  -6  -3   6          4.32          3.49         0.97 o                         
  -5  -3   6         10.91          7.89         0.94 o                         
  -4  -3   6        596.81        584.18        14.09 o                         
  -3  -3   6         20.40         21.18         1.46 o                         
  -2  -3   6        322.11        303.86         5.97 o                         
  -1  -3   6        354.59        343.68         5.50 o                         
   0  -3   6         14.94         14.06         1.12 o                         
   1  -3   6        212.83        205.35         3.98 o                         
   2  -3   6        124.11        114.87         3.29 o                         
   3  -3   6        654.91        619.49         7.22 o                         
   4  -3   6         26.59         24.43         1.67 o                         
   5  -3   6         28.16         29.21         1.53 o                         
   6  -3   6          2.68          2.28         1.31 o                         
  -8  -2   6         32.11         34.94         2.49 o                         
  -7  -2   6         68.83         72.98         6.59 o                         
  -6  -2   6         34.57         37.93         3.39 o                         
  -5  -2   6         39.39         34.74         1.79 o                         
  -4  -2   6         15.25         12.51         1.26 o                         
  -3  -2   6        282.70        298.34         8.28 o                         
  -2  -2   6         62.72         63.99         2.37 o                         
  -1  -2   6        220.44        198.38         3.45 o                         
   0  -2   6          5.66          5.96         0.64 o                         
   1  -2   6         55.67         51.59         1.98 o                         
   2  -2   6          0.03         -0.39         0.68 o                         
   3  -2   6          0.20          1.08         0.62 o                         
   4  -2   6        302.33        276.09         5.28 o                         
   5  -2   6         40.80         35.89         2.03 o                         
   6  -2   6         82.78         84.29         2.65 o                         
   7  -2   6         40.82         46.02         3.67 o                         
  -8  -1   6         53.32         58.79         4.56 o                         
  -7  -1   6         55.51         55.24         5.83 o                         
  -6  -1   6         69.53         59.10         4.29 o                         
  -5  -1   6          8.80          7.65         0.98 o                         
  -4  -1   6          0.36          0.25         0.74 o                         
  -3  -1   6          1.31          1.93         0.78 o                         
  -2  -1   6          0.91          1.86         0.70 o                         
  -1  -1   6         42.35         46.30         1.51 o                         
   0  -1   6          4.19          3.65         0.50 o                         
   1  -1   6          0.60          0.99         0.49 o                         
   2  -1   6         63.64         55.77         1.94 o                         
   3  -1   6         52.86         45.03         1.92 o                         
   4  -1   6        249.33        223.17         4.37 o                         
   5  -1   6        127.50        114.91         3.36 o                         
   6  -1   6         12.22         10.22         1.26 o                         
   7  -1   6         20.16         22.71         1.74 o                         
  -8   0   6          4.24          6.34         1.27 o                         
  -7   0   6          0.11          3.55         2.03 o                         
  -6   0   6          2.72          4.56         1.79 o                         
  -5   0   6        987.54        960.05        16.57 o                         
  -4   0   6        440.91        436.85         8.88 o                         
  -3   0   6       1016.59       1023.59        12.22 o                         
  -2   0   6        335.37        330.31         7.03 o                         
  -1   0   6        807.92        914.10        11.26 o                         
   0   0   6          2.94          3.53         0.58 o                         
   1   0   6         65.85         60.07         1.45 o                         
   2   0   6        128.59        119.22         2.28 o                         
   3   0   6         42.54         37.88         1.78 o                         
   4   0   6         38.00         37.43         1.61 o                         
   5   0   6          2.55          2.44         0.66 o                         
   6   0   6         62.37         64.22         3.36 o                         
   7   0   6         18.61         20.65         1.90 o                         
   8   0   6          0.07          0.24         0.90 o                         
  -7   1   6         45.31         52.20         4.81 o                         
  -6   1   6        295.04        306.49        15.20 o                         
  -5   1   6         37.19         37.20         1.84 o                         
  -4   1   6        344.11        338.36         9.05 o                         
  -3   1   6         37.95         34.89         2.16 o                         
  -2   1   6        255.79        304.73         9.00 o                         
  -1   1   6        310.25        391.58         4.58 o                         
   0   1   6        222.13        230.62         3.27 o                         
   1   1   6         71.23         56.10         1.40 o                         
   2   1   6        303.54        297.64         3.48 o                         
   3   1   6         14.28         20.37         1.19 o                         
   4   1   6         22.05         19.42         1.25 o                         
   5   1   6        341.83        322.69         5.38 o                         
   6   1   6         19.71         16.96         1.33 o                         
   7   1   6         99.27        104.68         4.19 o                         
   8   1   6         28.19         32.29         2.31 o                         
  -7   2   6         26.55         24.33         3.29 o                         
  -6   2   6         43.75         47.34         4.94 o                         
  -5   2   6         60.27         64.21         2.87 o                         
  -4   2   6        329.99        330.73        10.99 o                         
  -3   2   6        667.86        632.65        14.10 o                         
  -2   2   6        217.22        219.00         5.76 o                         
  -1   2   6        425.56        444.75         6.49 o                         
   0   2   6         15.25         14.64         0.93 o                         
   1   2   6        105.49        103.81         2.00 o                         
   2   2   6        633.86        664.48         9.04 o                         
   3   2   6        172.47        148.01         2.88 o                         
   4   2   6         27.61         23.73         1.26 o                         
   5   2   6        227.21        210.11         4.57 o                         
   6   2   6       1198.21       1205.48        13.78 o                         
   7   2   6          8.99         11.56         1.56 o                         
   8   2   6        115.95        118.27         4.26 o                         
  -7   3   6         21.62         19.77         2.79 o                         
  -6   3   6          0.51          0.76         1.25 o                         
  -5   3   6        107.71        107.98         4.75 o                         
  -4   3   6       1058.86       1085.85        31.31 o                         
  -3   3   6        129.97        120.98         5.31 o                         
  -2   3   6        481.99        468.12        12.45 o                         
  -1   3   6        726.90        790.05        10.07 o                         
   0   3   6         12.72          9.36         0.91 o                         
   1   3   6        187.74        195.59         3.42 o                         
   2   3   6        324.10        323.40         4.96 o                         
   3   3   6         31.79         40.80         1.62 o                         
   4   3   6        161.31        169.34         3.39 o                         
   5   3   6        142.95        140.15         3.60 o                         
   6   3   6        345.47        321.95         5.28 o                         
   7   3   6        417.96        403.29        16.73 o                         
   8   3   6        154.07        161.80         5.12 o                         
   9   3   6         56.41         56.81         4.56 o                         
  -6   4   6         76.60         70.55         4.03 o                         
  -5   4   6        143.85        145.93         9.00 o                         
  -4   4   6         37.72         29.01         2.34 o                         
  -3   4   6        115.86         92.84         4.18 o                         
  -2   4   6         53.93         50.54         3.45 o                         
  -1   4   6        115.04        102.99         3.37 o                         
   0   4   6        525.07        577.06         7.07 o                         
   1   4   6         15.25         23.53         1.28 o                         
   2   4   6          3.95          4.00         0.75 o                         
   3   4   6        422.64        440.04         6.67 o                         
   4   4   6          5.13          3.76         0.57 o                         
   5   4   6         72.21         64.88         2.66 o                         
   6   4   6        390.32        393.24         5.35 o                         
   7   4   6        136.36        144.44         5.31 o                         
   8   4   6         23.22         20.83         4.31 o                         
   9   4   6         22.02         21.93         3.29 o                         
  -6   5   6          1.73          3.78         1.27 o                         
  -5   5   6          8.84          9.99         2.05 o                         
  -4   5   6          0.91          0.77         1.15 o                         
  -3   5   6       1058.47       1025.05        14.22 o                         
  -2   5   6        118.73        101.76         4.35 o                         
  -1   5   6         98.92         81.06         3.32 o                         
   0   5   6        178.08        178.87         5.46 o                         
   1   5   6        310.04        325.77         4.97 o                         
   2   5   6          1.99          3.08         0.78 o                         
   3   5   6        811.39        846.68        10.88 o                         
   4   5   6         92.87         77.57         2.46 o                         
   5   5   6         29.58         27.42         1.75 o                         
   6   5   6         76.88         75.86         2.34 o                         
   7   5   6        346.61        342.55         6.65 o                         
   8   5   6         80.05         78.05         3.55 o                         
   9   5   6         13.99         15.05         1.77 o                         
  -5   6   6          6.65         10.97         1.90 o                         
  -4   6   6          5.84          6.58         1.45 o                         
  -3   6   6         68.13         62.80         3.89 o                         
  -2   6   6        134.64        117.07         5.04 o                         
  -1   6   6        397.76        350.85         9.51 o                         
   0   6   6        452.41        454.63         8.34 o                         
   1   6   6        167.90        158.98         3.92 o                         
   2   6   6         32.80         38.32         1.67 o                         
   3   6   6         18.50         16.72         1.31 o                         
   4   6   6         10.61         12.93         1.30 o                         
   5   6   6         48.51         47.44         3.33 o                         
   6   6   6         52.51         49.22         2.13 o                         
   7   6   6          2.84          3.61         0.91 o                         
   8   6   6          0.24          0.58         0.79 o                         
   9   6   6         20.77         19.84         2.53 o                         
  -4   7   6         52.37         61.31         3.94 o                         
  -3   7   6         31.28         34.97         2.68 o                         
  -2   7   6         12.91         14.61         2.95 o                         
  -1   7   6        126.46        108.87         3.66 o                         
   0   7   6         65.61         53.23         2.91 o                         
   1   7   6         66.87         68.62         3.01 o                         
   2   7   6        410.35        406.51         6.26 o                         
   3   7   6        428.43        408.79         7.18 o                         
   4   7   6        181.73        173.52         4.19 o                         
   5   7   6          6.10          5.29         0.77 o                         
   6   7   6          3.23          2.97         0.71 o                         
   7   7   6          5.89          5.33         1.13 o                         
   8   7   6        330.27        348.40         8.38 o                         
   9   7   6         32.22         30.55         2.15 o                         
  -4   8   6          9.49         10.64         2.03 o                         
  -3   8   6         60.70         72.09         4.31 o                         
  -2   8   6        180.24        186.64         7.11 o                         
  -1   8   6         42.47         48.88         3.07 o                         
   0   8   6        363.98        326.65         7.03 o                         
   1   8   6        203.60        206.80         6.08 o                         
   2   8   6        257.26        247.95         4.88 o                         
   3   8   6        113.80        109.64         3.56 o                         
   4   8   6         24.71         25.02         2.01 o                         
   5   8   6          1.35          0.87         0.66 o                         
   6   8   6          9.04          6.82         1.16 o                         
   7   8   6         71.50         68.55         2.64 o                         
   8   8   6         16.97         16.80         1.28 o                         
  -2   9   6         10.84         11.15         2.79 o                         
  -1   9   6         43.58         40.16         2.61 o                         
   0   9   6          0.38          1.28         1.49 o                         
   1   9   6          9.86          7.74         1.69 o                         
   2   9   6          4.84          2.42         1.58 o                         
   3   9   6          8.94          6.87         1.49 o                         
   4   9   6         83.86         76.53         6.59 o                         
   5   9   6         22.25         21.20         2.74 o                         
   6   9   6         68.24         64.20         2.87 o                         
   7   9   6         18.41         22.24         1.53 o                         
   8   9   6         56.23         59.47         2.25 o                         
  -1  10   6         99.85        110.23         6.84 o                         
   0  10   6          8.17          8.80         1.90 o                         
   1  10   6          7.55          8.51         2.53 o                         
   2  10   6        138.23        149.97         6.34 o                         
   3  10   6        324.34        329.51         7.69 o                         
   4  10   6          0.40          0.76         1.52 o                         
   5  10   6         88.63         86.98         4.81 o                         
   6  10   6         11.18         11.63         1.72 o                         
   7  10   6          9.45         10.23         0.94 o                         
   1  11   6         36.51         36.52         6.08 o                         
   2  11   6         84.99         96.80         6.08 o                         
   3  11   6        139.51        146.45         7.35 o                         
   4  11   6          2.26         -2.22         2.79 o                         
   5  11   6          6.49          6.30         1.40 o                         
   6  11   6          3.09          3.58         1.27 o                         
  -4  -7   7         58.37         61.93         3.66 o                         
  -3  -7   7          0.21         -0.70         0.70 o                         
  -2  -7   7        261.30        282.10         9.66 o                         
  -1  -7   7         16.51         18.85         1.70 o                         
   0  -7   7        104.11        105.15         2.92 o                         
  -6  -6   7         76.71         88.59         3.76 o                         
  -5  -6   7         89.98         94.23         3.68 o                         
  -4  -6   7         32.50         32.47         1.73 o                         
  -3  -6   7          4.67          6.27         1.00 o                         
  -2  -6   7         67.94         66.66         3.11 o                         
  -1  -6   7          5.51          4.25         1.15 o                         
   0  -6   7          3.75          3.80         0.81 o                         
   1  -6   7         92.29         95.40         3.37 o                         
   2  -6   7          2.16          2.96         0.73 o                         
  -6  -5   7          2.85          3.35         0.70 o                         
  -5  -5   7          0.41          0.99         0.82 o                         
  -4  -5   7         13.28         13.62         1.41 o                         
  -3  -5   7         18.78         18.35         1.67 o                         
  -2  -5   7        100.68         96.73         3.15 o                         
  -1  -5   7          0.25          2.11         0.79 o                         
   0  -5   7         16.57         14.69         2.33 o                         
   1  -5   7          0.19         -0.28         0.64 o                         
   2  -5   7          7.80         10.35         1.11 o                         
   3  -5   7         36.92         35.77         1.80 o                         
   4  -5   7         11.04         11.85         1.02 o                         
  -7  -4   7          2.60          0.89         0.90 o                         
  -6  -4   7         85.12         82.84         4.28 o                         
  -5  -4   7          0.32         -0.08         0.94 o                         
  -4  -4   7          0.82          1.09         1.36 o                         
  -3  -4   7        126.10        117.62         3.72 o                         
  -2  -4   7        103.82        100.49         2.69 o                         
  -1  -4   7        942.74        959.47        17.80 o                         
   0  -4   7        655.84        667.86        10.68 o                         
   1  -4   7        287.77        288.36         4.79 o                         
   2  -4   7        167.05        166.37         4.66 o                         
   3  -4   7          8.77          7.75         1.13 o                         
   4  -4   7          0.33          0.25         0.82 o                         
   5  -4   7         16.63         16.33         1.26 o                         
  -7  -3   7          3.70          2.15         1.25 o                         
  -6  -3   7          3.60          3.14         1.40 o                         
  -5  -3   7          0.40         -2.28         2.28 o                         
  -4  -3   7        127.04        107.44         3.20 o                         
  -3  -3   7         78.30         70.46         2.41 o                         
  -2  -3   7         13.04         12.27         1.68 o                         
  -1  -3   7       1003.66        999.41        10.36 o                         
   0  -3   7         11.19         12.24         1.04 o                         
   1  -3   7          3.81          2.83         0.72 o                         
   2  -3   7         15.47         15.49         1.22 o                         
   3  -3   7        218.77        212.39         5.19 o                         
   4  -3   7         16.69         17.56         1.39 o                         
   5  -3   7         15.67         17.01         1.15 o                         
  -7  -2   7        123.82        139.10         8.11 o                         
  -6  -2   7          1.86          1.27         2.03 o                         
  -5  -2   7         23.28         19.30         1.80 o                         
  -4  -2   7        101.52         82.11         2.78 o                         
  -3  -2   7        149.14        146.14         4.21 o                         
  -2  -2   7        273.32        241.20         4.88 o                         
  -1  -2   7        176.70        148.18         3.43 o                         
   0  -2   7          0.90          0.44         0.57 o                         
   1  -2   7         90.95         75.21         2.37 o                         
   2  -2   7          0.05         -0.49         0.65 o                         
   3  -2   7          0.43          0.10         0.73 o                         
   4  -2   7         29.88         30.58         1.88 o                         
   5  -2   7          4.68          5.22         0.97 o                         
   6  -2   7         10.30         10.45         1.43 o                         
  -7  -1   7        124.25        164.69         8.62 o                         
  -6  -1   7        273.69        269.61        12.92 o                         
  -5  -1   7          1.63          2.14         0.93 o                         
  -4  -1   7          0.30          1.69         0.66 o                         
  -3  -1   7         22.56         16.38         1.38 o                         
  -2  -1   7         30.43         33.60         1.67 o                         
  -1  -1   7        357.12        343.81         4.81 o                         
   0  -1   7         16.22         14.30         0.92 o                         
   1  -1   7         15.38          8.44         0.72 o                         
   2  -1   7         87.09         83.93         2.52 o                         
   3  -1   7          1.19          0.22         1.04 o                         
   4  -1   7        227.58        202.07         3.43 o                         
   5  -1   7          7.09          7.64         1.13 o                         
   6  -1   7          0.89          0.71         0.71 o                         
   7  -1   7         72.08         82.46         3.67 o                         
  -7   0   7         21.79         19.51         3.04 o                         
  -6   0   7          0.87          2.31         2.28 o                         
  -5   0   7         80.43         70.74         3.29 o                         
  -4   0   7         21.52         25.01         2.19 o                         
  -3   0   7        150.89        138.90         5.77 o                         
  -2   0   7         37.04         31.54         1.68 o                         
  -1   0   7         52.83         46.19         1.92 o                         
   0   0   7        391.36        356.24         4.64 o                         
   1   0   7        631.59        672.96         5.75 o                         
   2   0   7        294.90        320.10         4.24 o                         
   3   0   7        321.08        333.57         6.30 o                         
   4   0   7        280.31        252.03         4.93 o                         
   5   0   7        134.10        123.30         5.38 o                         
   6   0   7         32.54         31.26         3.02 o                         
   7   0   7          0.31         -1.77         1.77 o                         
  -6   1   7        169.15        167.23        10.39 o                         
  -5   1   7       1064.71       1010.36        28.38 o                         
  -4   1   7         67.98         67.75         3.94 o                         
  -3   1   7          8.80          8.83         1.40 o                         
  -2   1   7         79.90         74.12         2.97 o                         
  -1   1   7        641.09        665.54        10.01 o                         
   0   1   7        416.24        369.90         4.71 o                         
   1   1   7        836.02        865.92         8.46 o                         
   2   1   7          0.37          1.29         0.56 o                         
   3   1   7         22.69         21.07         1.49 o                         
   4   1   7         16.14         12.08         1.07 o                         
   5   1   7        201.14        185.15         3.27 o                         
   6   1   7         66.62         59.29         2.53 o                         
   7   1   7          0.25         -0.58         1.15 o                         
   8   1   7         45.91         49.28         2.14 o                         
  -6   2   7         12.12         13.71         2.23 o                         
  -5   2   7         26.16         27.94         3.13 o                         
  -4   2   7         88.18         85.00         5.41 o                         
  -3   2   7         11.67         11.86         2.00 o                         
  -2   2   7          5.69          2.94         1.18 o                         
  -1   2   7        346.58        371.18         7.77 o                         
   0   2   7        103.83         96.67         2.94 o                         
   1   2   7         39.41         39.52         1.38 o                         
   2   2   7          8.66          6.07         0.72 o                         
   3   2   7        191.09        203.43         3.82 o                         
   4   2   7          8.11          7.87         0.87 o                         
   5   2   7        190.76        179.27         4.36 o                         
   6   2   7         17.95         19.75         1.36 o                         
   7   2   7          0.13          0.26         0.89 o                         
   8   2   7          6.91          6.53         1.07 o                         
  -6   3   7          0.06          1.77         1.90 o                         
  -5   3   7          3.57          3.05         2.15 o                         
  -4   3   7        110.12         93.72         5.37 o                         
  -3   3   7         13.39          6.59         2.15 o                         
  -2   3   7        303.09        293.83         8.97 o                         
  -1   3   7        131.95        122.21         3.97 o                         
   0   3   7        272.92        283.87         5.18 o                         
   1   3   7         12.36         13.77         1.11 o                         
   2   3   7          7.84          4.77         0.85 o                         
   3   3   7        634.72        673.91         8.96 o                         
   4   3   7        234.01        224.26         4.18 o                         
   5   3   7         64.62         59.91         2.48 o                         
   6   3   7        959.37        961.78        10.57 o                         
   7   3   7         17.88         14.40         1.38 o                         
   8   3   7          0.84          0.89         1.08 o                         
  -6   4   7         63.86         57.52         4.81 o                         
  -5   4   7         68.99         67.81         4.55 o                         
  -4   4   7        237.49        229.11        18.12 o                         
  -3   4   7        236.39        206.12         7.28 o                         
  -2   4   7         10.76         12.33         2.07 o                         
  -1   4   7        106.78         89.49         3.91 o                         
   0   4   7        213.79        196.46         5.71 o                         
   1   4   7        364.22        358.86         7.35 o                         
   2   4   7        328.17        336.27         5.20 o                         
   3   4   7        313.32        320.25         6.26 o                         
   4   4   7         42.66         43.27         1.86 o                         
   5   4   7         89.98         80.69         3.12 o                         
   6   4   7          8.11          5.51         0.88 o                         
   7   4   7         30.98         27.58         2.06 o                         
   8   4   7         30.72         34.31         2.95 o                         
   9   4   7         16.95         19.39         1.61 o                         
  -6   5   7         40.49         48.15         3.55 o                         
  -5   5   7         90.73         71.15        21.54 o                         
  -4   5   7          0.39          1.03         1.18 o                         
  -3   5   7        800.09        757.14        17.78 o                         
  -2   5   7         13.09          9.53         1.95 o                         
  -1   5   7         69.80         63.15         5.42 o                         
   0   5   7         14.34         13.37         1.35 o                         
   1   5   7          2.74          3.63         0.80 o                         
   2   5   7         58.66         50.59         2.64 o                         
   3   5   7          4.68          3.51         0.84 o                         
   4   5   7        482.30        486.35         7.23 o                         
   5   5   7          8.59          7.29         1.12 o                         
   6   5   7          1.14          1.58         0.76 o                         
   7   5   7          0.74          1.38         0.76 o                         
   8   5   7          7.14          8.20         1.25 o                         
   9   5   7          5.40          6.83         1.08 o                         
  -5   6   7          3.20          4.73         1.07 o                         
  -4   6   7        148.66        146.87        11.66 o                         
  -3   6   7         11.87         15.33         1.85 o                         
  -2   6   7         23.31         25.33         2.34 o                         
  -1   6   7         88.82         87.89         3.08 o                         
   0   6   7        255.66        250.20         6.99 o                         
   1   6   7          0.75          0.19         0.77 o                         
   2   6   7          0.19         -0.12         0.76 o                         
   3   6   7        147.23        149.80         4.21 o                         
   4   6   7         15.54         15.11         1.33 o                         
   5   6   7         93.45         96.43         2.98 o                         
   6   6   7         15.30         15.30         1.42 o                         
   7   6   7         43.85         45.86         2.30 o                         
   8   6   7          0.09          0.84         0.71 o                         
   9   6   7         18.46         13.92         3.17 o                         
  -4   7   7         53.02         50.60         6.84 o                         
  -3   7   7         20.22         18.22         2.41 o                         
  -2   7   7          1.41         -0.55         1.92 o                         
  -1   7   7          0.48          2.01         1.06 o                         
   0   7   7        147.79        140.61         3.63 o                         
   1   7   7         11.80         13.44         1.27 o                         
   2   7   7         60.31         58.08         2.75 o                         
   3   7   7          6.52          6.20         0.96 o                         
   4   7   7         16.94         17.21         1.16 o                         
   5   7   7          7.91          7.14         1.06 o                         
   6   7   7          6.34          7.41         1.31 o                         
   7   7   7          1.78          1.23         1.19 o                         
   8   7   7        119.93        125.09         4.24 o                         
  -3   8   7          0.85          1.80         0.97 o                         
  -2   8   7        366.91        401.79        10.39 o                         
  -1   8   7         52.48         60.03         6.59 o                         
   0   8   7        134.66        134.48         7.35 o                         
   1   8   7        168.25        169.56         5.28 o                         
   2   8   7          0.03          0.00         0.82 o                         
   3   8   7        171.82        172.27         4.70 o                         
   4   8   7        474.93        466.71        13.43 o                         
   5   8   7        566.82        563.50        10.74 o                         
   6   8   7         61.71         57.57         3.04 o                         
   7   8   7        252.86        271.86         6.87 o                         
   8   8   7          1.59          1.45         0.89 o                         
  -2   9   7          2.10          4.31         1.77 o                         
  -1   9   7         53.85         42.07         4.81 o                         
   0   9   7          2.31          3.37         1.52 o                         
   1   9   7         80.83         85.25         5.10 o                         
   2   9   7          5.19          7.11         1.45 o                         
   3   9   7          6.31          6.12         1.42 o                         
   4   9   7          7.83          7.10         2.28 o                         
   5   9   7         86.92         85.14         3.93 o                         
   6   9   7        271.44        272.93         5.33 o                         
   7   9   7         30.47         28.84         1.57 o                         
   8   9   7          2.58          1.52         0.73 o                         
  -1  10   7          7.02         12.92         2.53 o                         
   0  10   7          1.21          2.03         1.77 o                         
   1  10   7         47.92         54.29         3.75 o                         
   2  10   7         93.15        101.05         5.16 o                         
   3  10   7          1.36          0.23         0.88 o                         
   4  10   7         97.25         89.53         4.80 o                         
   5  10   7         18.22         19.65         2.31 o                         
   6  10   7        163.68        182.03         5.18 o                         
   7  10   7          0.38          0.76         0.63 o                         
   1  11   7          9.57          9.63         3.04 o                         
   3  11   7         26.19         21.54         2.79 o                         
   4  11   7        118.47        114.83         4.48 o                         
   5  11   7         15.34         19.06         1.88 o                         
   6  11   7          3.86          1.52         0.76 o                         
  -5  -6   8         18.31         23.85         1.90 o                         
  -4  -6   8        176.79        192.36         3.54 o                         
  -3  -6   8          1.13          1.97         0.77 o                         
  -2  -6   8         16.65         15.73         1.23 o                         
  -1  -6   8          0.26          0.76         0.52 o                         
   0  -6   8          5.97          6.45         1.15 o                         
   1  -6   8         61.58         62.75         4.18 o                         
  -6  -5   8          5.07          2.20         0.67 o                         
  -5  -5   8          0.15          0.13         0.60 o                         
  -4  -5   8         55.76         57.52         2.87 o                         
  -3  -5   8         36.04         37.34         2.08 o                         
  -2  -5   8         12.13         11.10         1.21 o                         
  -1  -5   8        136.97        140.67         3.96 o                         
   0  -5   8          6.79          6.67         1.23 o                         
   1  -5   8         16.38         17.00         1.33 o                         
   2  -5   8         77.51         75.57         2.83 o                         
   3  -5   8         13.24         11.80         1.25 o                         
  -6  -4   8          1.52          1.68         0.72 o                         
  -5  -4   8         52.14         48.55         3.12 o                         
  -4  -4   8          8.12          4.08         1.14 o                         
  -3  -4   8        164.82        158.68         5.07 o                         
  -2  -4   8         48.62         45.33         2.77 o                         
  -1  -4   8       1073.62       1088.35        14.85 o                         
   0  -4   8          4.49          4.75         1.27 o                         
   1  -4   8          2.02          3.80         1.19 o                         
   2  -4   8         18.34         18.72         1.45 o                         
   3  -4   8        134.29        128.31         2.75 o                         
   4  -4   8         83.67         95.89         3.73 o                         
  -7  -3   8         61.13         66.19         3.42 o                         
  -6  -3   8        174.46        181.75         5.98 o                         
  -5  -3   8        573.23        558.53        17.49 o                         
  -4  -3   8        121.58        109.43         5.45 o                         
  -3  -3   8        519.64        468.38         6.82 o                         
  -2  -3   8          1.48          1.30         0.60 o                         
  -1  -3   8          0.06         -0.46         1.00 o                         
   0  -3   8          5.06          5.16         0.78 o                         
   1  -3   8         93.39         87.43         2.41 o                         
   2  -3   8        169.30        151.87         4.23 o                         
   3  -3   8          4.65          3.29         1.17 o                         
   4  -3   8         68.28         67.81         3.13 o                         
   5  -3   8          6.31          4.89         0.84 o                         
  -7  -2   8         10.38         13.04         1.52 o                         
  -6  -2   8          2.58          4.05         1.77 o                         
  -5  -2   8          8.49         12.16         3.04 o                         
  -4  -2   8         16.07          8.74         1.26 o                         
  -3  -2   8          2.51          2.62         0.85 o                         
  -2  -2   8        391.46        387.79         5.04 o                         
  -1  -2   8        237.35        218.11         7.00 o                         
   0  -2   8        724.46        717.99         8.98 o                         
   1  -2   8         21.08         19.45         0.98 o                         
   2  -2   8         12.19         13.54         1.13 o                         
   3  -2   8          0.28         -0.84         1.24 o                         
   4  -2   8        145.25        145.49         4.05 o                         
   5  -2   8        151.72        151.46         3.83 o                         
   6  -2   8         69.04         79.00         2.44 o                         
  -7  -1   8         15.36         17.64         2.79 o                         
  -6  -1   8         24.93         24.07         3.55 o                         
  -5  -1   8         45.24         44.24         6.97 o                         
  -4  -1   8         53.94         54.62         2.33 o                         
  -3  -1   8         81.50         76.87         2.37 o                         
  -2  -1   8         25.54         20.83         1.76 o                         
  -1  -1   8         27.11         26.04         1.64 o                         
   0  -1   8        362.33        353.85         5.23 o                         
   1  -1   8         37.51         29.90         1.54 o                         
   2  -1   8         71.10         67.68         2.97 o                         
   3  -1   8        121.71        104.65         2.54 o                         
   4  -1   8         11.08          7.81         1.17 o                         
   5  -1   8          3.19          3.92         1.00 o                         
   6  -1   8        202.18        225.68         4.56 o                         
  -6   0   8         41.27         43.69         3.31 o                         
  -5   0   8        134.06        134.33         6.45 o                         
  -4   0   8        155.47        143.77         6.40 o                         
  -3   0   8         13.36         11.22         1.18 o                         
  -2   0   8          1.03          0.04         0.79 o                         
  -1   0   8         37.45         36.39         2.25 o                         
   0   0   8         11.30          8.94         0.82 o                         
   1   0   8         65.31         62.37         1.84 o                         
   2   0   8         10.08          8.29         0.79 o                         
   3   0   8          3.20          3.53         0.84 o                         
   4   0   8          3.19          2.01         0.61 o                         
   5   0   8         21.93         21.93         2.66 o                         
   6   0   8         21.15         19.21         1.57 o                         
   7   0   8         91.35        105.68         3.94 o                         
  -6   1   8         26.09         31.93         4.31 o                         
  -5   1   8          4.63          2.79         2.28 o                         
  -4   1   8         37.44         36.67         2.56 o                         
  -3   1   8        606.08        586.08        11.19 o                         
  -2   1   8        474.77        494.92        17.69 o                         
  -1   1   8        832.50        871.99        13.73 o                         
   0   1   8        193.30        186.64         3.64 o                         
   1   1   8        694.08        732.21         8.32 o                         
   2   1   8         20.35         18.33         1.15 o                         
   3   1   8          1.47         -0.13         0.64 o                         
   4   1   8         45.23         44.92         1.45 o                         
   5   1   8          9.58          8.29         0.91 o                         
   6   1   8         33.42         31.43         2.33 o                         
   7   1   8         12.87          9.39         1.58 o                         
  -6   2   8         39.00         43.84         5.07 o                         
  -5   2   8         92.47         98.83         8.11 o                         
  -4   2   8        145.99        138.28         6.97 o                         
  -3   2   8        266.77        255.59         6.38 o                         
  -2   2   8        260.31        260.47         8.67 o                         
  -1   2   8          1.61          1.24         0.94 o                         
   0   2   8        153.17        159.13         3.62 o                         
   1   2   8         35.27         34.68         1.66 o                         
   2   2   8        117.64        115.12         2.70 o                         
   3   2   8         41.49         38.52         2.05 o                         
   4   2   8         21.09         20.41         1.43 o                         
   5   2   8          1.39          1.66         0.65 o                         
   6   2   8          1.52          1.01         0.91 o                         
   7   2   8        157.42        144.77         4.72 o                         
   8   2   8         28.79         23.32         1.21 o                         
  -6   3   8         11.57          9.13         1.70 o                         
  -5   3   8        121.46        127.22         6.13 o                         
  -4   3   8          5.27          4.55         1.50 o                         
  -3   3   8         45.51         36.84         2.31 o                         
  -2   3   8          4.31          6.93         1.57 o                         
  -1   3   8        392.60        384.31        12.61 o                         
   0   3   8        152.91        158.50         4.11 o                         
   1   3   8        147.27        149.51         3.69 o                         
   2   3   8         18.71         21.44         1.59 o                         
   3   3   8         73.27         79.89         3.00 o                         
   4   3   8         23.80         24.12         1.70 o                         
   5   3   8        131.42        119.01         3.12 o                         
   6   3   8         56.48         55.84         2.74 o                         
   7   3   8         30.73         26.51         1.67 o                         
   8   3   8        222.49        213.91         5.82 o                         
  -6   4   8          2.46          0.51         1.52 o                         
  -5   4   8          4.55          6.74         1.77 o                         
  -4   4   8        216.51        211.08         8.49 o                         
  -3   4   8         21.80         21.28         1.94 o                         
  -2   4   8        203.53        184.65        23.57 o                         
  -1   4   8        163.40        153.52         6.75 o                         
   0   4   8        822.97        808.50        11.83 o                         
   1   4   8        285.15        271.10         5.77 o                         
   2   4   8        313.29        312.17         5.29 o                         
   3   4   8         39.84         36.67         2.31 o                         
   4   4   8          0.06         -0.19         1.10 o                         
   5   4   8         35.02         30.40         1.76 o                         
   6   4   8        103.03         94.44         3.33 o                         
   7   4   8          8.45          6.58         1.36 o                         
   8   4   8        227.37        236.45         5.46 o                         
  -5   5   8         44.75         50.94         4.56 o                         
  -4   5   8        536.38        592.89        16.60 o                         
  -3   5   8          4.26          6.03         1.88 o                         
  -2   5   8         90.49         97.83         3.54 o                         
  -1   5   8        150.61        122.90        10.39 o                         
   0   5   8        104.99         95.09         5.01 o                         
   1   5   8          9.74          5.06         1.05 o                         
   2   5   8          4.62          2.55         0.73 o                         
   3   5   8        203.16        228.13         5.60 o                         
   4   5   8        132.17        127.67         3.61 o                         
   5   5   8          2.50          2.20         0.80 o                         
   6   5   8         12.25         10.47         1.24 o                         
   7   5   8        210.09        203.19         4.62 o                         
   8   5   8          1.79          1.75         0.97 o                         
  -5   6   8          3.66          3.29         1.52 o                         
  -4   6   8         29.80         31.16         2.67 o                         
  -3   6   8         76.51         68.85         6.59 o                         
  -2   6   8        120.03        117.60         4.73 o                         
  -1   6   8        397.17        391.73         8.83 o                         
   0   6   8          6.76          4.47         0.94 o                         
   1   6   8        212.29        191.19         7.50 o                         
   2   6   8          3.72          1.60         0.97 o                         
   3   6   8          0.39          1.33         0.89 o                         
   4   6   8         39.55         35.11         1.57 o                         
   5   6   8         61.08         51.92         2.18 o                         
   6   6   8         33.49         29.15         2.10 o                         
   7   6   8        240.44        245.22         4.56 o                         
   8   6   8         23.82         22.81         1.76 o                         
  -4   7   8          6.47          6.70         1.15 o                         
  -3   7   8        121.86        136.82        14.56 o                         
  -2   7   8         17.66         15.21         1.85 o                         
  -1   7   8          9.73          8.22         1.88 o                         
   0   7   8         15.75         13.46         1.68 o                         
   1   7   8        815.44        787.14        10.09 o                         
   2   7   8        128.59        124.03         4.00 o                         
   3   7   8        392.71        378.73         5.36 o                         
   4   7   8         75.39         69.42         2.80 o                         
   5   7   8          5.05          3.84         0.90 o                         
   6   7   8          1.70          0.58         1.10 o                         
   7   7   8        164.93        170.60         4.69 o                         
   8   7   8         29.09         25.93         1.49 o                         
  -3   8   8        110.75         98.58         5.83 o                         
  -2   8   8         24.75         28.66         2.59 o                         
  -1   8   8         48.26         45.11         5.07 o                         
   0   8   8          9.41         10.64         2.79 o                         
   1   8   8         10.43         10.38         1.65 o                         
   2   8   8         13.84         12.26         1.41 o                         
   3   8   8        106.37        101.85         4.01 o                         
   4   8   8         71.49         62.16         8.11 o                         
   5   8   8        329.54        314.11        10.85 o                         
   6   8   8         21.79         20.90         1.85 o                         
   7   8   8          8.27          6.58         1.41 o                         
   8   8   8        103.97        108.63         5.45 o                         
  -2   9   8          3.13          4.05         1.77 o                         
  -1   9   8         55.38         60.51         4.43 o                         
   0   9   8        117.11        131.24         8.36 o                         
   1   9   8         12.55         14.58         2.41 o                         
   2   9   8        270.40        272.37         7.36 o                         
   3   9   8         90.53         99.71         5.59 o                         
   4   9   8        150.29        151.52         9.38 o                         
   5   9   8         69.92         64.29         4.56 o                         
   6   9   8         12.29         11.22         1.42 o                         
   7   9   8          9.35          8.43         1.26 o                         
   0  10   8         17.11         18.97         2.05 o                         
   1  10   8         71.11         73.74         5.83 o                         
   2  10   8          3.41          7.35         3.04 o                         
   3  10   8          4.67          5.83         2.28 o                         
   4  10   8          2.14          3.55         1.77 o                         
   5  10   8         32.54         29.65         3.55 o                         
   6  10   8         50.53         47.82         4.56 o                         
   7  10   8         12.65         12.42         2.03 o                         
   2  11   8          2.81          5.32         1.77 o                         
   3  11   8          0.14          2.53         1.52 o                         
   4  11   8        118.94        110.60         4.12 o                         
   5  11   8         67.91         62.06        14.32 o                         
  -2  -6   9         21.98         27.30         4.43 o                         
  -4  -5   9         66.33         72.38         2.20 o                         
  -3  -5   9        166.30        178.17         3.92 o                         
  -2  -5   9         56.51         55.80         2.48 o                         
  -1  -5   9          2.54          1.43         0.97 o                         
   0  -5   9         52.94         56.68         2.53 o                         
   1  -5   9         11.10         11.11         1.80 o                         
  -5  -4   9         19.96         21.74         1.39 o                         
  -4  -4   9          0.60          0.28         0.72 o                         
  -3  -4   9          1.14          1.76         1.19 o                         
  -2  -4   9         18.67         18.66         1.73 o                         
  -1  -4   9          0.83          1.12         0.77 o                         
   0  -4   9         75.04         76.97         3.36 o                         
   1  -4   9         10.23          9.38         1.26 o                         
   2  -4   9         27.10         27.95         1.58 o                         
   3  -4   9          0.02          0.57         0.51 o                         
  -6  -3   9         43.55         52.71         4.05 o                         
  -5  -3   9         30.46         20.51         1.76 o                         
  -4  -3   9         32.05         24.06         2.41 o                         
  -3  -3   9         38.03         33.72         2.87 o                         
  -2  -3   9          0.08          0.57         1.39 o                         
  -1  -3   9         67.00         57.31         2.45 o                         
   0  -3   9         15.39         16.10         1.33 o                         
   1  -3   9        683.27        735.27        16.98 o                         
   2  -3   9        299.20        317.45         6.44 o                         
   3  -3   9        192.40        202.92         5.65 o                         
   4  -3   9        107.24        117.35         4.06 o                         
  -6  -2   9         14.09         15.20         2.28 o                         
  -5  -2   9         36.67         33.45         4.05 o                         
  -4  -2   9          8.14          4.31         1.43 o                         
  -3  -2   9         52.56         45.63         6.21 o                         
  -2  -2   9         86.36         74.68         2.43 o                         
  -1  -2   9          0.31          0.49         0.89 o                         
   0  -2   9         21.57         17.95         1.22 o                         
   1  -2   9        135.33        130.35         2.92 o                         
   2  -2   9          1.12          1.74         0.67 o                         
   3  -2   9          3.27          3.63         0.80 o                         
   4  -2   9          4.81          6.42         0.87 o                         
   5  -2   9         76.57         80.99         3.74 o                         
  -6  -1   9         76.76         95.03         5.58 o                         
  -5  -1   9         17.83         19.13         2.15 o                         
  -4  -1   9         13.17         12.66         2.05 o                         
  -3  -1   9          0.23          0.90         1.41 o                         
  -2  -1   9         20.95         20.07         1.38 o                         
  -1  -1   9         11.39         10.42         0.85 o                         
   0  -1   9        554.77        519.36         8.54 o                         
   1  -1   9          0.41          0.30         0.66 o                         
   2  -1   9         40.66         40.19         1.62 o                         
   3  -1   9         78.37         71.69         3.00 o                         
   4  -1   9         17.25         16.81         1.51 o                         
   5  -1   9          8.83          6.54         0.91 o                         
   6  -1   9         43.56         48.20         2.45 o                         
  -6   0   9        115.83        119.10         6.59 o                         
  -5   0   9         21.84         28.20         2.77 o                         
  -4   0   9        658.73        631.09        15.19 o                         
  -3   0   9          1.05         -0.95         0.95 o                         
  -2   0   9         71.50         61.02         2.55 o                         
  -1   0   9         80.19         71.85         2.49 o                         
   0   0   9        393.57        369.33         5.50 o                         
   1   0   9          0.86          1.02         0.57 o                         
   2   0   9        167.75        153.38         3.25 o                         
   3   0   9          5.49          3.06         0.63 o                         
   4   0   9          0.28         -1.54         1.54 o                         
   5   0   9          2.44          1.19         0.69 o                         
   6   0   9         10.07         10.76         1.04 o                         
  -6   1   9          0.64         -1.27         1.52 o                         
  -5   1   9          7.28          6.34         2.28 o                         
  -4   1   9         30.20         42.07         5.32 o                         
  -3   1   9        120.00        118.98         5.09 o                         
  -2   1   9         78.87         74.35         2.77 o                         
  -1   1   9        123.73        117.55         3.66 o                         
   0   1   9        135.84        128.55         3.22 o                         
   1   1   9        264.92        253.79         4.31 o                         
   2   1   9          1.85          1.13         0.97 o                         
   3   1   9        173.22        164.44         2.85 o                         
   4   1   9          0.19          0.90         0.57 o                         
   5   1   9        175.18        177.77         5.64 o                         
   6   1   9         48.87         52.58         5.45 o                         
   7   1   9         58.88         78.30         2.58 o                         
  -6   2   9          2.49          1.77         1.27 o                         
  -5   2   9        211.07        232.10        11.66 o                         
  -4   2   9        141.57        154.81        10.14 o                         
  -3   2   9        779.94        735.84        18.75 o                         
  -2   2   9        177.94        189.04         4.44 o                         
  -1   2   9         13.92         14.34         1.63 o                         
   0   2   9         13.03         13.08         1.18 o                         
   1   2   9        643.34        636.01         7.96 o                         
   2   2   9         44.43         39.10         1.83 o                         
   3   2   9        426.86        403.54         5.29 o                         
   4   2   9        120.30        109.41         3.20 o                         
   5   2   9         15.31         14.00         1.09 o                         
   6   2   9          1.00          0.33         0.87 o                         
   7   2   9        186.39        192.37         4.54 o                         
  -5   3   9          1.70          2.79         1.77 o                         
  -4   3   9         36.08         36.49         5.07 o                         
  -3   3   9         65.73         63.02         3.32 o                         
  -2   3   9         38.79         34.74         2.39 o                         
  -1   3   9        110.66        117.81         5.49 o                         
   0   3   9          4.54          4.83         1.44 o                         
   1   3   9        435.75        428.09         7.13 o                         
   2   3   9         42.85         36.00         2.06 o                         
   3   3   9          9.70          7.32         1.38 o                         
   4   3   9         90.73         81.41         2.77 o                         
   5   3   9          0.25          0.42         0.57 o                         
   6   3   9          0.22         -0.23         0.64 o                         
   7   3   9         66.71         59.42         2.86 o                         
  -5   4   9          7.09          9.37         1.52 o                         
  -4   4   9         11.58          5.10         1.52 o                         
  -3   4   9          0.02         -0.78         1.21 o                         
  -2   4   9        287.33        276.15         6.85 o                         
  -1   4   9         30.20         30.50         1.86 o                         
   0   4   9        161.81        153.44         4.84 o                         
   1   4   9         11.72         11.07         1.41 o                         
   2   4   9        125.97        127.01         3.73 o                         
   3   4   9          0.28          1.32         0.97 o                         
   4   4   9         17.78         15.47         1.26 o                         
   5   4   9         63.08         54.62         2.80 o                         
   6   4   9         50.19         47.62         3.94 o                         
   7   4   9         64.83         68.70         2.72 o                         
   8   4   9        221.57        243.88        21.67 o                         
  -5   5   9         40.11         38.01         3.29 o                         
  -4   5   9         65.62         63.45         3.93 o                         
  -3   5   9         52.83         49.30         3.07 o                         
  -2   5   9        302.74        301.50         7.91 o                         
  -1   5   9        188.89        181.74         5.38 o                         
   0   5   9         37.11         34.65         2.15 o                         
   1   5   9         72.09         65.50         3.37 o                         
   2   5   9         90.07         84.17         3.44 o                         
   3   5   9        206.12        191.37         4.44 o                         
   4   5   9         66.15         54.46         1.99 o                         
   5   5   9        235.50        206.74         5.73 o                         
   6   5   9          7.15          6.70         0.99 o                         
   7   5   9          3.18          0.75         1.00 o                         
   8   5   9         22.72         18.27         1.41 o                         
  -4   6   9        100.46        119.10         6.34 o                         
  -3   6   9         28.61         22.30         3.55 o                         
  -2   6   9         69.52         61.72         3.38 o                         
  -1   6   9        426.06        391.86        10.65 o                         
   0   6   9         16.68         10.83         1.70 o                         
   1   6   9         40.20         32.56         1.92 o                         
   2   6   9          0.01         -0.29         1.23 o                         
   3   6   9          0.14          2.66         0.81 o                         
   4   6   9          6.85          9.28         1.28 o                         
   5   6   9          0.61          1.09         0.92 o                         
   6   6   9        144.29        137.96         3.87 o                         
   7   6   9          2.44          1.12         0.70 o                         
   8   6   9         19.06         19.34         1.36 o                         
  -3   7   9         56.84         48.63         4.43 o                         
  -2   7   9         15.60         18.45         1.90 o                         
  -1   7   9          5.31          3.24         0.92 o                         
   0   7   9          0.59          3.11         1.21 o                         
   1   7   9        135.28        139.60         5.40 o                         
   2   7   9         68.83         71.84         3.37 o                         
   3   7   9         24.45         21.86         1.88 o                         
   4   7   9          1.05          2.60         1.73 o                         
   5   7   9         20.60         18.11         2.33 o                         
   6   7   9          2.35          3.12         1.11 o                         
   7   7   9         18.68         20.91         1.27 o                         
   8   7   9         15.70         15.84         1.61 o                         
  -2   8   9          0.56          0.38         1.15 o                         
  -1   8   9         56.68         59.09         6.08 o                         
   0   8   9          7.65          8.37         2.27 o                         
   1   8   9         22.67         26.76         2.87 o                         
   2   8   9         46.48         47.03         3.85 o                         
   3   8   9         81.68         79.55         5.10 o                         
   4   8   9          7.56          8.68         1.88 o                         
   5   8   9         12.65          9.48         1.49 o                         
   6   8   9          2.48          1.39         1.11 o                         
   7   8   9         44.60         38.12         1.96 o                         
  -1   9   9         80.84         85.62         5.45 o                         
   0   9   9        182.13        176.87         6.27 o                         
   1   9   9          6.14          4.43         1.43 o                         
   2   9   9        252.99        254.48        14.70 o                         
   3   9   9         17.09         16.73         3.55 o                         
   4   9   9         55.59         40.29         4.81 o                         
   5   9   9         81.11         72.14         4.21 o                         
   6   9   9         56.82         52.72         4.36 o                         
   7   9   9        261.39        268.48         5.36 o                         
   0  10   9          2.08          1.89         0.97 o                         
   1  10   9          3.42          7.08         1.43 o                         
   2  10   9         39.41         47.93         3.41 o                         
   3  10   9         14.02         15.58         1.95 o                         
   4  10   9         28.43         24.33         3.55 o                         
   5  10   9          8.82          6.90         2.15 o                         
   6  10   9          2.17          1.14         1.08 o                         
  -2  -5  10         50.50         57.20         2.67 o                         
  -1  -5  10          4.47          3.83         0.90 o                         
  -4  -4  10          1.11          1.15         0.67 o                         
  -3  -4  10         73.98         86.66         2.62 o                         
  -2  -4  10         29.04         29.84         1.90 o                         
  -1  -4  10          2.80          3.65         0.92 o                         
   0  -4  10         58.60         56.99         2.49 o                         
   1  -4  10          7.37         11.54         1.28 o                         
   2  -4  10          0.39         -0.91         1.65 o                         
  -5  -3  10         37.85         53.86         2.69 o                         
  -4  -3  10         17.95         13.84         1.79 o                         
  -3  -3  10         15.69         11.67         1.41 o                         
  -2  -3  10          6.31         10.20         2.66 o                         
  -1  -3  10         79.24         77.00         3.26 o                         
   0  -3  10          3.09          3.91         0.85 o                         
   1  -3  10        367.77        420.28         7.75 o                         
   2  -3  10          8.65         10.68         1.04 o                         
   3  -3  10          4.99          3.89         0.69 o                         
  -5  -2  10          5.81          6.74         1.25 o                         
  -4  -2  10        218.74        215.88         9.63 o                         
  -3  -2  10        228.23        241.94        17.87 o                         
  -2  -2  10        306.91        315.37         7.26 o                         
  -1  -2  10        714.46        706.46        13.20 o                         
   0  -2  10         68.04         72.52         2.67 o                         
   1  -2  10        133.97        131.31         3.24 o                         
   2  -2  10         17.54         17.51         1.20 o                         
   3  -2  10        100.75         97.09         2.91 o                         
   4  -2  10         54.31         66.97         2.54 o                         
  -5  -1  10          1.17          0.00         1.01 o                         
  -4  -1  10         14.41          9.77         1.70 o                         
  -3  -1  10          0.17          1.08         0.82 o                         
  -2  -1  10         10.40         15.77         1.74 o                         
  -1  -1  10         78.76         81.61         3.70 o                         
   0  -1  10          8.89          9.09         1.21 o                         
   1  -1  10          0.26         -0.11         0.70 o                         
   2  -1  10         75.35         76.76         2.46 o                         
   3  -1  10          0.20         -0.51         0.69 o                         
   4  -1  10         34.08         26.51         1.89 o                         
   5  -1  10          2.04         -0.03         0.65 o                         
  -5   0  10         15.15         17.49         2.79 o                         
  -4   0  10          1.17          1.77         1.77 o                         
  -3   0  10         27.08         22.98         4.31 o                         
  -2   0  10          1.35          2.87         0.88 o                         
  -1   0  10         40.83         31.57         2.28 o                         
   0   0  10        167.84        144.28         3.30 o                         
   1   0  10         63.54         64.04         2.05 o                         
   2   0  10         38.72         39.40         2.01 o                         
   3   0  10          4.82          7.89         0.98 o                         
   4   0  10        132.01        130.15         4.44 o                         
   5   0  10         21.83         26.88         1.80 o                         
   6   0  10         17.16         19.33         1.65 o                         
  -5   1  10          0.06          0.00         1.01 o                         
  -4   1  10         25.29         22.81         3.80 o                         
  -3   1  10        157.15        155.32         9.63 o                         
  -2   1  10        142.50        134.54         3.40 o                         
  -1   1  10          0.82          0.15         0.70 o                         
   0   1  10         59.68         52.37         2.12 o                         
   1   1  10        122.39        118.38         2.84 o                         
   2   1  10          5.18          3.35         0.77 o                         
   3   1  10         99.73         97.87         3.57 o                         
   4   1  10         41.72         38.61         2.03 o                         
   5   1  10          0.54          0.69         0.42 o                         
   6   1  10          1.48          2.34         0.56 o                         
  -5   2  10        102.14        112.52         6.84 o                         
  -4   2  10          9.15         13.43         3.04 o                         
  -3   2  10         13.74          9.38         2.79 o                         
  -2   2  10         61.11         64.14         3.14 o                         
  -1   2  10        408.43        395.56         6.08 o                         
   0   2  10        413.77        409.98         5.28 o                         
   1   2  10        441.95        444.21         6.21 o                         
   2   2  10        106.15        104.07         2.53 o                         
   3   2  10        326.47        320.13         5.37 o                         
   4   2  10          1.21          2.82         0.73 o                         
   5   2  10          3.09          3.54         0.68 o                         
   6   2  10         22.23         21.16         1.65 o                         
   7   2  10          0.55          1.23         0.61 o                         
  -5   3  10          2.52          6.34         1.77 o                         
  -4   3  10          5.31          4.81         2.03 o                         
  -3   3  10         67.76         64.11         6.34 o                         
  -2   3  10        108.69        111.41         4.07 o                         
  -1   3  10        197.35        198.70         5.03 o                         
   0   3  10        287.84        289.70         4.65 o                         
   1   3  10         46.21         47.01         1.77 o                         
   2   3  10         15.49         13.65         0.97 o                         
   3   3  10          3.47          3.43         0.72 o                         
   4   3  10         70.65         65.50         2.65 o                         
   5   3  10          7.64          8.28         1.07 o                         
   6   3  10          2.91          3.36         0.65 o                         
   7   3  10          0.49         -0.13         0.72 o                         
  -5   4  10         39.85         50.94         4.05 o                         
  -4   4  10          3.68          1.27         1.52 o                         
  -3   4  10        100.80        106.21         4.21 o                         
  -2   4  10         18.36         21.06         2.01 o                         
  -1   4  10         58.87         56.08         2.80 o                         
   0   4  10          0.97         -0.60         1.60 o                         
   1   4  10        116.50        113.50         2.90 o                         
   2   4  10         91.49         88.98         2.69 o                         
   3   4  10         12.35         11.96         1.83 o                         
   4   4  10          4.90          4.82         2.56 o                         
   5   4  10          1.26          1.99         0.87 o                         
   6   4  10         11.03         10.19         1.13 o                         
   7   4  10         17.17         20.25         1.56 o                         
  -4   5  10          0.31         -0.97         1.03 o                         
  -3   5  10         18.96         21.05         2.41 o                         
  -2   5  10         38.61         42.18         2.59 o                         
  -1   5  10          9.56          7.95         2.27 o                         
   0   5  10         54.01         46.06         3.26 o                         
   1   5  10        161.85        151.59         4.55 o                         
   2   5  10        439.85        455.46         8.61 o                         
   3   5  10         83.47         75.87         3.36 o                         
   4   5  10         99.48         85.26         4.31 o                         
   5   5  10        192.02        193.03         5.80 o                         
   6   5  10          3.45          3.86         0.94 o                         
   7   5  10          6.72          6.80         0.91 o                         
  -3   6  10        144.03        156.58         7.60 o                         
  -2   6  10        190.61        195.39         6.72 o                         
  -1   6  10        118.66        128.17         9.49 o                         
   0   6  10        114.02        125.51         6.27 o                         
   1   6  10         70.27         59.83         4.73 o                         
   2   6  10        118.26        113.80         5.92 o                         
   3   6  10         27.36         24.22         2.49 o                         
   4   6  10          9.92          7.94         1.44 o                         
   5   6  10          1.88          1.81         0.97 o                         
   6   6  10          2.00          1.70         0.73 o                         
   7   6  10         22.56         18.79         1.50 o                         
  -2   7  10         17.13         13.43         4.56 o                         
  -1   7  10          3.05          4.04         1.99 o                         
   0   7  10        106.66        118.60         6.08 o                         
   1   7  10         72.29         72.64         4.66 o                         
   2   7  10         18.50         17.66         2.18 o                         
   3   7  10          5.24          3.60         1.58 o                         
   4   7  10         29.29         26.77         4.69 o                         
   5   7  10         52.87         46.37         2.96 o                         
   6   7  10         13.86         13.26         1.54 o                         
   7   7  10          0.59          0.80         0.53 o                         
  -1   8  10          6.85          8.94         1.76 o                         
   0   8  10          4.97          3.45         1.15 o                         
   1   8  10          8.31          9.63         1.60 o                         
   2   8  10         24.27         20.67         2.31 o                         
   3   8  10        256.13        256.89        25.34 o                         
   4   8  10        193.49        194.82         7.32 o                         
   5   8  10         59.61         62.10         3.37 o                         
   6   8  10         12.98         11.67         1.40 o                         
   7   8  10          5.78          2.91         1.08 o                         
   0   9  10         52.19         52.04         3.21 o                         
   1   9  10         71.45         79.74         3.31 o                         
   2   9  10          4.00          3.31         2.33 o                         
   3   9  10         31.22         29.62         3.04 o                         
   4   9  10         85.86         74.44         6.84 o                         
   5   9  10          5.47          3.19         1.27 o                         
   6   9  10         92.00         91.23         2.96 o                         
   1  10  10         40.81         44.85         3.80 o                         
   2  10  10         16.86         19.41         1.88 o                         
   3  10  10         17.36         19.13         2.53 o                         
   4  10  10         48.49         47.64         4.05 o                         
   5  10  10         93.65         89.94         3.67 o                         
  -3  -3  11         24.99         27.48         2.15 o                         
  -2  -3  11          1.67          2.09         0.77 o                         
  -1  -3  11          8.22         11.02         1.65 o                         
   0  -3  11         18.37         21.78         1.56 o                         
   1  -3  11          0.20          1.35         0.59 o                         
   2  -3  11         52.54         54.23         3.55 o                         
  -4  -2  11         49.10         52.96         2.77 o                         
  -3  -2  11          8.27          5.38         1.14 o                         
  -2  -2  11         38.18         39.00         2.77 o                         
  -1  -2  11         18.29         19.97         1.80 o                         
   0  -2  11          4.35          3.01         0.86 o                         
   1  -2  11          6.59          5.93         1.05 o                         
   2  -2  11          9.40         11.48         1.52 o                         
   3  -2  11        241.46        284.17         6.18 o                         
  -4  -1  11          1.10          3.24         1.14 o                         
  -3  -1  11          4.50          8.12         2.79 o                         
  -2  -1  11          3.81          6.29         1.36 o                         
  -1  -1  11         24.86         24.44         2.04 o                         
   0  -1  11         35.84         35.70         2.05 o                         
   1  -1  11          4.84          4.26         0.83 o                         
   2  -1  11          0.33          0.90         0.55 o                         
   3  -1  11         39.24         45.83         1.99 o                         
   4  -1  11          2.50          1.14         0.66 o                         
  -4   0  11         20.21         35.73         3.55 o                         
  -3   0  11        105.07        103.90         6.84 o                         
  -2   0  11         35.56         34.50         2.23 o                         
  -1   0  11          4.73          4.16         1.11 o                         
   0   0  11          0.95          1.14         0.92 o                         
   1   0  11         89.75         93.75         3.85 o                         
   2   0  11         64.30         66.93         2.78 o                         
   3   0  11         10.52         11.69         1.13 o                         
   4   0  11         12.21         10.63         1.07 o                         
   5   0  11         35.24         34.70         2.79 o                         
  -5   1  11          2.18          1.27         1.01 o                         
  -4   1  11          9.39          9.63         2.28 o                         
  -3   1  11         98.45        100.10         7.10 o                         
  -2   1  11        212.62        187.03         6.36 o                         
  -1   1  11         11.11         10.30         1.32 o                         
   0   1  11        259.83        265.77         8.33 o                         
   1   1  11         17.33         16.39         2.91 o                         
   2   1  11          0.21         -0.07         0.81 o                         
   3   1  11         15.22         14.51         1.23 o                         
   4   1  11        137.79        132.67         3.26 o                         
   5   1  11          0.93          0.03         0.53 o                         
  -5   2  11          3.71          2.53         1.27 o                         
  -4   2  11         63.13         58.54         5.07 o                         
  -3   2  11         98.37         81.09         6.34 o                         
  -2   2  11          0.76          0.00         1.77 o                         
  -1   2  11        249.94        247.32         6.27 o                         
   0   2  11        308.20        320.01         9.05 o                         
   1   2  11         29.52         28.00         2.69 o                         
   2   2  11         21.08         21.19         2.49 o                         
   3   2  11          0.21         -0.85         0.85 o                         
   4   2  11         10.53          8.89         0.90 o                         
   5   2  11         19.50         21.73         1.20 o                         
   6   2  11         12.48         14.22         1.52 o                         
  -4   3  11         57.07         60.31         4.81 o                         
  -3   3  11         24.46         31.93         4.05 o                         
  -2   3  11        210.09        216.49        10.01 o                         
  -1   3  11        196.22        197.37         7.53 o                         
   0   3  11         75.14         72.44         3.45 o                         
   1   3  11        328.47        320.89         6.16 o                         
   2   3  11         73.89         80.28         4.66 o                         
   3   3  11          3.21          3.27         0.98 o                         
   4   3  11          5.93          7.99         0.91 o                         
   5   3  11        283.92        282.75         4.41 o                         
   6   3  11         10.48         14.74         1.61 o                         
  -4   4  11          5.92          8.36         1.77 o                         
  -3   4  11          8.92          9.38         2.28 o                         
  -2   4  11         44.69         45.85         3.67 o                         
  -1   4  11         45.10         47.65         3.32 o                         
   0   4  11         58.53         58.33         3.56 o                         
   1   4  11        591.99        638.63         9.58 o                         
   2   4  11        168.99        178.27         6.81 o                         
   3   4  11          6.37          6.46         1.79 o                         
   4   4  11         43.63         45.96         4.08 o                         
   5   4  11        113.63        111.39         3.15 o                         
   6   4  11          6.69          7.86         0.90 o                         
  -3   5  11         31.56         38.01         3.80 o                         
  -2   5  11         22.53         14.06         1.80 o                         
  -1   5  11          1.20          3.90         2.12 o                         
   0   5  11        321.55        342.74        13.56 o                         
   1   5  11          1.10          0.56         1.66 o                         
   2   5  11          3.58          6.65         1.25 o                         
   3   5  11         52.62         48.59         9.76 o                         
   4   5  11         13.63         16.83         2.23 o                         
   5   5  11         26.15         22.76         2.18 o                         
   6   5  11          5.10          4.26         0.76 o                         
   7   5  11         62.88         62.93         2.19 o                         
  -2   6  11         24.66         24.76         2.72 o                         
  -1   6  11         43.03         50.39         4.22 o                         
   0   6  11        156.35        166.51         7.14 o                         
   1   6  11        123.19        131.02         6.52 o                         
   2   6  11         96.31         98.75         5.55 o                         
   3   6  11         62.83         68.99         4.91 o                         
   4   6  11         11.28         11.31         1.97 o                         
   5   6  11         27.55         27.14         3.80 o                         
   6   6  11         71.32         77.43         2.85 o                         
   7   6  11         64.60         63.22         1.90 o                         
  -2   7  11         54.59         70.45         4.81 o                         
  -1   7  11         41.60         37.11         6.59 o                         
   0   7  11         86.86         92.09         5.18 o                         
   1   7  11        232.39        246.48         8.62 o                         
   2   7  11         54.99         61.34         4.47 o                         
   3   7  11          5.96          2.28         2.28 o                         
   4   7  11          0.00         -0.45         0.91 o                         
   5   7  11          0.03          0.51         1.08 o                         
   6   7  11          7.48          6.54         0.94 o                         
  -1   8  11          0.03         -3.55         3.55 o                         
   0   8  11         18.27         17.81         5.19 o                         
   1   8  11          0.68         -0.30         1.76 o                         
   2   8  11          4.29          4.22         1.92 o                         
   3   8  11         53.79         66.39         6.08 o                         
   4   8  11         18.53         18.53         3.04 o                         
   5   8  11          7.49          8.41         1.27 o                         
   6   8  11          0.16          0.16         0.82 o                         
   0   9  11         30.25         38.52         4.05 o                         
   1   9  11         81.86         89.99         9.00 o                         
   2   9  11         12.87         10.45         1.92 o                         
   3   9  11          0.24          1.27         1.77 o                         
   4   9  11         63.45         62.85         5.07 o                         
   5   9  11         21.75         19.01         2.79 o                         
  -2  -2  12         13.89         10.14         2.03 o                         
  -1  -2  12          0.35          1.70         0.64 o                         
   0  -2  12         11.89         12.91         1.33 o                         
   1  -2  12         38.71         35.22         1.97 o                         
  -3  -1  12          3.98          4.81         1.27 o                         
  -2  -1  12          5.90          6.88         1.90 o                         
  -1  -1  12        233.59        272.11         8.29 o                         
   0  -1  12        142.73        156.95         3.70 o                         
   1  -1  12        420.16        495.50        11.47 o                         
   2  -1  12          7.29          8.91         0.87 o                         
   3  -1  12        121.29        122.14         5.32 o                         
  -3   0  12          4.12          3.29         1.52 o                         
  -2   0  12          8.32          9.24         1.15 o                         
  -1   0  12         18.61         20.92         1.74 o                         
   0   0  12         13.01         13.33         1.97 o                         
   1   0  12         52.91         58.98         2.43 o                         
   2   0  12         20.53         20.81         1.34 o                         
   3   0  12          2.71          2.43         0.80 o                         
  -4   1  12          5.10          1.27         1.01 o                         
  -3   1  12          7.28         10.39         2.03 o                         
  -2   1  12         18.00         18.75         3.42 o                         
  -1   1  12          4.85          2.51         1.03 o                         
   0   1  12         18.65         16.80         2.66 o                         
   1   1  12         39.08         41.38         2.49 o                         
   2   1  12          8.84          8.16         1.36 o                         
   3   1  12          0.98          0.86         0.92 o                         
   4   1  12          3.41          6.85         0.97 o                         
  -4   2  12         11.83         12.16         2.03 o                         
  -3   2  12          0.02          0.25         1.27 o                         
  -2   2  12         10.00         13.43         2.53 o                         
  -1   2  12         69.53         72.09         3.20 o                         
   0   2  12         46.29         48.24         3.31 o                         
   1   2  12         17.55         15.37         2.05 o                         
   2   2  12          4.22          2.79         1.25 o                         
   3   2  12         29.38         29.97         2.09 o                         
   4   2  12         12.30          9.95         1.35 o                         
   5   2  12         77.00         77.49         3.13 o                         
  -3   3  12        107.15        113.53         6.34 o                         
  -2   3  12         30.00         32.69         3.80 o                         
  -1   3  12         10.09         12.09         1.88 o                         
   0   3  12         29.10         28.87         1.83 o                         
   1   3  12        240.75        252.25         7.86 o                         
   2   3  12        263.25        287.00         8.24 o                         
   3   3  12        196.89        222.25         6.99 o                         
   4   3  12         71.31         81.72         2.44 o                         
   5   3  12         86.18         95.14         2.63 o                         
  -3   4  12         38.18         42.07         3.55 o                         
  -2   4  12         15.05         17.99         2.53 o                         
  -1   4  12          5.37          5.25         1.40 o                         
   0   4  12         39.83         40.39         3.13 o                         
   1   4  12        112.57        116.36         4.19 o                         
   2   4  12        100.31        119.34         8.10 o                         
   3   4  12          6.46          5.70         1.43 o                         
   4   4  12          7.28          8.55         1.10 o                         
   5   4  12          2.05          2.44         0.62 o                         
   6   4  12         33.01         33.20         2.79 o                         
  -2   5  12         20.82         28.64         2.79 o                         
  -1   5  12         14.92         16.98         3.04 o                         
   0   5  12         51.45         55.44         4.00 o                         
   1   5  12        102.32        105.42         7.35 o                         
   2   5  12         31.61         31.36         2.18 o                         
   3   5  12        196.42        219.59         6.99 o                         
   4   5  12          2.13          2.14         0.87 o                         
   5   5  12          0.85          1.08         0.66 o                         
   6   5  12          7.75          7.23         0.79 o                         
  -1   6  12         25.52         24.58         3.29 o                         
   0   6  12          1.26          2.24         2.02 o                         
   1   6  12         71.50         71.05         4.65 o                         
   2   6  12         16.91         17.60         2.49 o                         
   3   6  12          0.17          0.79         0.85 o                         
   4   6  12         22.45         27.98         3.04 o                         
   5   6  12         10.05         12.11         1.32 o                         
   6   6  12         57.68         69.06         2.03 o                         
  -1   7  12         73.17         71.46         4.56 o                         
   0   7  12         73.44         81.70         6.46 o                         
   1   7  12         53.67         64.35         4.26 o                         
   2   7  12        228.88        268.91         9.50 o                         
   3   7  12        128.14        137.83         7.60 o                         
   4   7  12          4.60          4.08         0.92 o                         
   5   7  12          7.02          8.61         1.11 o                         
   0   8  12         20.40         20.45         2.11 o                         
   1   8  12          9.47         14.37         2.18 o                         
   2   8  12        157.98        182.69         5.91 o                         
   3   8  12          0.88          1.27         1.77 o                         
   4   8  12         63.56         71.97         4.81 o                         
   2   9  12         16.08         14.95         2.03 o                         
   3   9  12         34.30         35.98         3.29 o                         
  -1   0  13         23.59         24.40         3.04 o                         
   0   0  13          2.22          1.55         0.89 o                         
   1   0  13         15.56         19.66         1.41 o                         
  -2   1  13         57.56         76.53         4.56 o                         
  -1   1  13         17.18         15.92         1.70 o                         
   0   1  13          8.09          6.28         1.02 o                         
   1   1  13          2.39          1.31         2.79 o                         
   2   1  13          1.46          1.21         0.54 o                         
   3   1  13         26.38         32.17         3.93 o                         
  -2   2  13         43.42         41.56         3.55 o                         
  -1   2  13          0.18         -0.25         1.01 o                         
   0   2  13        168.01        189.60         4.72 o                         
   1   2  13          7.96          8.28         1.07 o                         
   2   2  13         68.08         75.71         2.87 o                         
   3   2  13          0.41          0.55         0.67 o                         
   4   2  13          5.03          7.35         1.52 o                         
  -2   3  13         11.84         16.98         2.28 o                         
  -1   3  13          1.18          2.79         1.27 o                         
   0   3  13          9.46         10.73         1.11 o                         
   1   3  13        215.25        242.63         6.18 o                         
   2   3  13         84.34         89.55         4.28 o                         
   3   3  13         15.40         19.03         1.51 o                         
   4   3  13          5.83          7.58         1.55 o                         
  -1   4  13        113.46        124.93         5.83 o                         
   0   4  13         58.11         49.67         4.31 o                         
   1   4  13          1.64          3.84         1.65 o                         
   2   4  13        247.06        274.51         7.08 o                         
   3   4  13          1.81          1.39         1.08 o                         
   4   4  13          0.22          1.10         0.73 o                         
   0   5  13          0.54         -1.77         1.77 o                         
   1   5  13          0.95          3.04         1.52 o                         
   2   5  13          2.56          1.52         0.97 o                         
   3   5  13         76.58         86.47         3.76 o                         
   4   5  13          6.16          6.93         1.25 o                         
   0   6  13          0.29          0.25         1.52 o                         
   1   6  13         13.96         12.92         2.53 o                         
   2   6  13        491.27        540.22        13.94 o                         
   3   6  13         63.71         57.34         2.77 o                         
   4   6  13         79.88         82.87         2.63 o                         
   1   7  13         29.91         29.65         3.04 o                         
   2   7  13          2.04          1.01         1.52 o                         
   3   7  13          1.33         -0.76         1.52 o                         
                                                                                
